# Supplementary material for: Organic resources from Madagascar: Dataset of chemical and near-infrared spectroscopy measurements
Source: Data Brief. 2022 Jun 2;43:108350. doi: 10.1016/j.dib.2022.108350 (PMC9194856; doi:10.1016/j.dib.2022.108350)
Supplement: Supplementary file 1 [file mmc1.xlsx]

## Sheet: MADA_ASD_NON_STD
sample_name	standardized	400_nm	402_nm	404_nm	406_nm	408_nm	410_nm	412_nm	414_nm	416_nm	418_nm	420_nm	422_nm	424_nm	426_nm	428_nm	430_nm	432_nm	434_nm	436_nm	438_nm	440_nm	442_nm	444_nm	446_nm	448_nm	450_nm	452_nm	454_nm	456_nm	458_nm	460_nm	462_nm	464_nm	466_nm	468_nm	470_nm	472_nm	474_nm	476_nm	478_nm	480_nm	482_nm	484_nm	486_nm	488_nm	490_nm	492_nm	494_nm
N0001	NO	0.9736181	0.9596530	0.9614688	0.9512881	0.9479431	0.9467242	0.9407083	0.9408612	0.9363968	0.9315710	0.9295814	0.9227296	0.9210181	0.9143969	0.9101968	0.9071575	0.9044256	0.9011632	0.8971720	0.8924921	0.8872056	0.8834797	0.8801987	0.8767391	0.8724951	0.8680692	0.8641648	0.8621575	0.8575766	0.8537850	0.8500975	0.8463846	0.8429279	0.8385646	0.8341485	0.8314371	0.8283420	0.8249791	0.8212507	0.8189447	0.8167535	0.8133425	0.8112035	0.8075187	0.8045450	0.8023496	0.7996209	0.7968825
N0002	NO	1.2209897	1.2162352	1.2172301	1.2142169	1.2074015	1.2203234	1.2136910	1.2140648	1.2198712	1.2149262	1.2106366	1.2053866	1.2061197	1.1962574	1.1878476	1.1868181	1.1818087	1.1779629	1.1698937	1.1617537	1.1549238	1.1498432	1.1436192	1.1377302	1.1303480	1.1230482	1.1164682	1.1125904	1.1059065	1.1000526	1.0930548	1.0873628	1.0810885	1.0728242	1.0678270	1.0628289	1.0577209	1.0524499	1.0477501	1.0441093	1.0411425	1.0364690	1.0342436	1.0295756	1.0240729	1.0212598	1.0181077	1.0134208
N0003	NO	1.2710176	1.2580154	1.2557393	1.2537458	1.2493911	1.2535760	1.2524068	1.2584603	1.2541364	1.2483464	1.2489789	1.2410166	1.2386144	1.2336935	1.2242692	1.2225174	1.2195451	1.2159374	1.2089300	1.2026103	1.1972622	1.1930857	1.1891506	1.1819630	1.1766688	1.1705984	1.1641243	1.1623538	1.1535118	1.1488007	1.1430418	1.1383736	1.1341207	1.1274114	1.1203797	1.1177144	1.1128314	1.1076479	1.1030788	1.0990220	1.0960960	1.0918974	1.0896876	1.0844860	1.0799024	1.0777705	1.0736513	1.0695916
N0004	NO	1.0969728	1.0980473	1.1006496	1.0995495	1.0944698	1.0970223	1.0959960	1.0951757	1.0947914	1.0893245	1.0877347	1.0831988	1.0808878	1.0700541	1.0630386	1.0579500	1.0490422	1.0427721	1.0349828	1.0268657	1.0176424	1.0113235	1.0048724	0.9959452	0.9876366	0.9792401	0.9713657	0.9662683	0.9577382	0.9511731	0.9435988	0.9368870	0.9312510	0.9229413	0.9171486	0.9128091	0.9075788	0.9029524	0.8977977	0.8948389	0.8918262	0.8870360	0.8841820	0.8798566	0.8761363	0.8725286	0.8688275	0.8652571
N0005	NO	0.9469304	0.9432919	0.9451698	0.9415334	0.9393854	0.9370676	0.9343632	0.9330284	0.9287186	0.9260495	0.9204272	0.9155186	0.9110656	0.9068291	0.9000843	0.8972172	0.8906589	0.8856167	0.8817968	0.8758066	0.8706744	0.8655066	0.8608427	0.8550597	0.8494504	0.8435661	0.8390120	0.8345158	0.8291398	0.8250253	0.8204179	0.8145810	0.8095325	0.8045335	0.8007605	0.7963446	0.7928782	0.7876636	0.7840465	0.7813528	0.7778357	0.7744506	0.7707138	0.7676061	0.7641075	0.7603608	0.7580330	0.7548497
N0006	NO	0.9350412	0.9305531	0.9293334	0.9293191	0.9211477	0.9144118	0.9111404	0.9073217	0.9031971	0.8962123	0.8889164	0.8842852	0.8780866	0.8734637	0.8670421	0.8634285	0.8564482	0.8509510	0.8466791	0.8415473	0.8355797	0.8310894	0.8254241	0.8204201	0.8166351	0.8110033	0.8063048	0.8014446	0.7965035	0.7923688	0.7880033	0.7831239	0.7777085	0.7734910	0.7693740	0.7650479	0.7620503	0.7571176	0.7542851	0.7503996	0.7459741	0.7424594	0.7392058	0.7351507	0.7317588	0.7279292	0.7250154	0.7218462
N0007	NO	0.9291331	0.9275078	0.9264152	0.9215820	0.9149072	0.9112715	0.9062850	0.9016337	0.8958609	0.8910872	0.8841163	0.8801444	0.8725384	0.8677227	0.8619649	0.8583485	0.8514745	0.8453800	0.8406168	0.8346019	0.8286823	0.8239687	0.8196695	0.8147379	0.8100283	0.8041227	0.7998182	0.7947390	0.7898278	0.7852097	0.7808230	0.7762269	0.7709583	0.7667075	0.7626649	0.7583802	0.7548681	0.7501135	0.7469715	0.7432292	0.7393560	0.7355952	0.7320247	0.7282760	0.7247732	0.7208171	0.7180145	0.7144557
N0008	NO	1.0228260	1.0211759	1.0202123	1.0171027	1.0081735	1.0053725	1.0018952	1.0014855	0.9958804	0.9925112	0.9840750	0.9806248	0.9761144	0.9733040	0.9676707	0.9637922	0.9577935	0.9540154	0.9510272	0.9469419	0.9410534	0.9377264	0.9333497	0.9284620	0.9242992	0.9190258	0.9147318	0.9101576	0.9062154	0.9028978	0.8990240	0.8938298	0.8891462	0.8855309	0.8820335	0.8783098	0.8745731	0.8697885	0.8663363	0.8623446	0.8586815	0.8542547	0.8509973	0.8471251	0.8433557	0.8397115	0.8365017	0.8331311
N0009	NO	1.0098784	1.0089302	1.0059150	1.0035013	0.9984578	0.9952469	0.9910469	0.9905655	0.9852506	0.9799268	0.9752657	0.9689720	0.9631951	0.9609839	0.9538961	0.9491860	0.9431883	0.9396057	0.9355525	0.9302624	0.9238261	0.9194798	0.9149367	0.9096268	0.9050389	0.8999885	0.8951269	0.8904996	0.8859955	0.8828812	0.8794805	0.8748190	0.8700766	0.8658323	0.8623000	0.8577698	0.8546935	0.8500134	0.8466183	0.8424078	0.8381571	0.8342857	0.8306129	0.8265815	0.8226174	0.8182544	0.8147694	0.8109081
N0010	NO	0.9591240	0.9551365	0.9529693	0.9481883	0.9442958	0.9394904	0.9348391	0.9328822	0.9260175	0.9230571	0.9162636	0.9123337	0.9068302	0.9029645	0.8968529	0.8940790	0.8878000	0.8828250	0.8790069	0.8739344	0.8687464	0.8647300	0.8611759	0.8557894	0.8517329	0.8465166	0.8431756	0.8399689	0.8350370	0.8315697	0.8281438	0.8232029	0.8187845	0.8152589	0.8113095	0.8077734	0.8045408	0.7997129	0.7964559	0.7925913	0.7888096	0.7850109	0.7809425	0.7773681	0.7729680	0.7685109	0.7649444	0.7612283
N0011	NO	1.0047892	0.9978771	0.9991885	0.9958144	0.9896172	0.9857492	0.9801489	0.9779629	0.9731177	0.9705756	0.9634688	0.9585462	0.9534857	0.9487138	0.9403449	0.9373099	0.9307365	0.9254040	0.9226798	0.9166120	0.9111776	0.9065429	0.9022410	0.8978925	0.8935881	0.8885927	0.8843222	0.8804203	0.8767474	0.8733538	0.8709283	0.8668664	0.8624024	0.8595030	0.8556643	0.8525085	0.8493423	0.8439790	0.8415778	0.8373757	0.8337517	0.8305682	0.8261997	0.8230562	0.8188721	0.8141946	0.8110186	0.8067051
N0012	NO	0.9616462	0.9601672	0.9599743	0.9544084	0.9482949	0.9435844	0.9372616	0.9343988	0.9287503	0.9257009	0.9171141	0.9120035	0.9075509	0.9025870	0.8950493	0.8927087	0.8849958	0.8791635	0.8750579	0.8698403	0.8635949	0.8597444	0.8545051	0.8495115	0.8447547	0.8394419	0.8355834	0.8319170	0.8263315	0.8220913	0.8180908	0.8134155	0.8089610	0.8048922	0.8009189	0.7963604	0.7926127	0.7877247	0.7843291	0.7802898	0.7764503	0.7723575	0.7680523	0.7640154	0.7595255	0.7552197	0.7517318	0.7480435
N0013	NO	0.9747309	0.9689928	0.9680207	0.9673723	0.9606155	0.9555777	0.9504626	0.9482198	0.9440149	0.9393039	0.9331722	0.9295480	0.9247277	0.9205844	0.9136964	0.9111335	0.9049430	0.9002098	0.8966687	0.8916528	0.8851743	0.8819247	0.8786343	0.8739339	0.8702379	0.8653666	0.8615709	0.8586559	0.8552684	0.8519152	0.8494163	0.8453485	0.8413492	0.8383611	0.8352641	0.8316507	0.8285036	0.8242965	0.8217673	0.8174683	0.8139386	0.8106897	0.8070643	0.8031265	0.7992460	0.7948611	0.7913378	0.7877856
N0014	NO	1.0052416	1.0011277	1.0020958	0.9913306	0.9903992	0.9864383	0.9819171	0.9812533	0.9759762	0.9713234	0.9660544	0.9609160	0.9558921	0.9523100	0.9465181	0.9440655	0.9369214	0.9324772	0.9288288	0.9243406	0.9179966	0.9137303	0.9093704	0.9048909	0.9011817	0.8962591	0.8926444	0.8885168	0.8842707	0.8811742	0.8781019	0.8743799	0.8700038	0.8663613	0.8634265	0.8601895	0.8566822	0.8522468	0.8493572	0.8453417	0.8417028	0.8384598	0.8344738	0.8304914	0.8265389	0.8224559	0.8189878	0.8148955
N0015	NO	1.0266576	1.0239780	1.0201226	1.0190036	1.0110611	1.0037816	1.0006533	0.9961963	0.9923205	0.9889294	0.9807472	0.9771415	0.9703268	0.9669045	0.9611309	0.9573019	0.9501460	0.9464241	0.9420304	0.9376307	0.9312057	0.9280622	0.9231036	0.9169261	0.9125903	0.9067767	0.9022530	0.8973839	0.8920367	0.8883539	0.8849729	0.8800274	0.8746266	0.8696263	0.8659155	0.8615260	0.8576199	0.8521148	0.8483434	0.8436437	0.8394998	0.8351079	0.8310541	0.8268808	0.8224156	0.8179657	0.8143086	0.8105001
N0016	NO	1.0517887	1.0551636	1.0515205	1.0488453	1.0430351	1.0377288	1.0365360	1.0325110	1.0280480	1.0274245	1.0197549	1.0169797	1.0119333	1.0090630	1.0021149	0.9991741	0.9926600	0.9876459	0.9837051	0.9797157	0.9742599	0.9700898	0.9659773	0.9617370	0.9575958	0.9514399	0.9480602	0.9452072	0.9402558	0.9369629	0.9338327	0.9295127	0.9247522	0.9213457	0.9188573	0.9151703	0.9122167	0.9077573	0.9057156	0.9008954	0.8975200	0.8932502	0.8894981	0.8856905	0.8812149	0.8774219	0.8742877	0.8703641
N0017	NO	1.0227544	1.0208887	1.0161781	1.0154823	1.0087991	1.0049534	1.0041403	0.9962095	0.9943994	0.9909123	0.9819973	0.9799362	0.9736184	0.9690949	0.9637372	0.9573552	0.9521873	0.9470900	0.9437445	0.9403481	0.9334821	0.9296927	0.9248096	0.9197555	0.9165519	0.9109293	0.9080868	0.9042736	0.8989083	0.8970456	0.8935149	0.8894340	0.8868058	0.8826251	0.8793904	0.8760462	0.8723040	0.8687946	0.8653814	0.8616294	0.8576919	0.8536741	0.8499488	0.8453876	0.8414580	0.8374642	0.8335047	0.8298199
N0018	NO	1.0741888	1.0720874	1.0720353	1.0667217	1.0668339	1.0588663	1.0553122	1.0555737	1.0516450	1.0499755	1.0419167	1.0372641	1.0339389	1.0306236	1.0240800	1.0217357	1.0142837	1.0104351	1.0054240	1.0013080	0.9960227	0.9919138	0.9876569	0.9826970	0.9792610	0.9739935	0.9696536	0.9657562	0.9615452	0.9579963	0.9557296	0.9506137	0.9451998	0.9425145	0.9391057	0.9359938	0.9325924	0.9281762	0.9261993	0.9223561	0.9183575	0.9147763	0.9111024	0.9071427	0.9029145	0.8986682	0.8960062	0.8920982
N0019	NO	1.0569098	1.0592525	1.0615511	1.0506532	1.0476835	1.0480107	1.0461714	1.0438467	1.0375259	1.0360556	1.0292077	1.0260000	1.0222293	1.0189161	1.0120881	1.0105023	1.0033712	0.9997230	0.9965460	0.9928954	0.9881006	0.9835465	0.9800706	0.9748623	0.9705688	0.9647689	0.9607884	0.9560503	0.9516546	0.9473398	0.9440137	0.9391330	0.9345766	0.9305967	0.9261824	0.9224768	0.9198149	0.9143283	0.9117062	0.9073097	0.9035276	0.9001433	0.8961518	0.8926777	0.8882873	0.8843771	0.8812612	0.8779404
N0020	NO	1.0368440	1.0364838	1.0324342	1.0252337	1.0182788	1.0151070	1.0126684	1.0083103	1.0030077	1.0007701	0.9925933	0.9889959	0.9817079	0.9792863	0.9705227	0.9667605	0.9591979	0.9555156	0.9513549	0.9457930	0.9399108	0.9358621	0.9311389	0.9259337	0.9217733	0.9170593	0.9132149	0.9097306	0.9049561	0.9014095	0.8982100	0.8943573	0.8901331	0.8872745	0.8834827	0.8801098	0.8771212	0.8718835	0.8689277	0.8648309	0.8608606	0.8565601	0.8521950	0.8475728	0.8439127	0.8391452	0.8354175	0.8309468
N0021	NO	1.0041981	1.0037217	1.0014880	0.9968120	0.9900426	0.9853539	0.9839686	0.9805818	0.9748690	0.9714214	0.9650195	0.9598150	0.9549392	0.9511323	0.9449437	0.9421464	0.9355472	0.9326671	0.9285226	0.9236524	0.9187436	0.9149480	0.9104037	0.9052345	0.9015257	0.8956460	0.8915617	0.8871533	0.8819863	0.8781136	0.8748624	0.8695480	0.8649631	0.8604974	0.8566584	0.8525587	0.8485528	0.8432767	0.8407253	0.8356221	0.8314949	0.8276640	0.8237436	0.8195036	0.8158020	0.8116245	0.8085129	0.8044623
N0022	NO	1.0273066	1.0282909	1.0259416	1.0209428	1.0164622	1.0093932	1.0094302	1.0071106	1.0032610	0.9999329	0.9926034	0.9897432	0.9844898	0.9819267	0.9767229	0.9735160	0.9680071	0.9641982	0.9616318	0.9577218	0.9527169	0.9480772	0.9451247	0.9410692	0.9382753	0.9323878	0.9288002	0.9253354	0.9208462	0.9172940	0.9150308	0.9102057	0.9060862	0.9031566	0.8997959	0.8962623	0.8936433	0.8889905	0.8862356	0.8827578	0.8792397	0.8760428	0.8724517	0.8690128	0.8652525	0.8620741	0.8597193	0.8562159
N0023	NO	1.0282273	1.0266731	1.0247810	1.0198169	1.0133886	1.0092107	1.0039363	1.0050335	0.9995108	0.9960033	0.9888525	0.9828248	0.9774911	0.9741157	0.9672587	0.9639269	0.9566878	0.9527121	0.9500347	0.9447309	0.9390855	0.9340197	0.9291865	0.9251921	0.9210861	0.9153222	0.9113910	0.9071164	0.9029169	0.8993566	0.8962350	0.8916870	0.8877816	0.8841402	0.8807298	0.8767362	0.8730217	0.8681326	0.8648400	0.8607433	0.8564951	0.8527061	0.8482397	0.8442341	0.8399309	0.8355949	0.8319558	0.8277021
N0024	NO	0.9900434	0.9874178	0.9848929	0.9808393	0.9768329	0.9738480	0.9693460	0.9705112	0.9630636	0.9613577	0.9562117	0.9525943	0.9477611	0.9454219	0.9392924	0.9374291	0.9315635	0.9286314	0.9259284	0.9214692	0.9164666	0.9132868	0.9093904	0.9050151	0.9015952	0.8968393	0.8930653	0.8895422	0.8852130	0.8815116	0.8792102	0.8748996	0.8707730	0.8669325	0.8628927	0.8595467	0.8564051	0.8517426	0.8483552	0.8447104	0.8410951	0.8375928	0.8339499	0.8308949	0.8275325	0.8236403	0.8208461	0.8174593
N0025	NO	1.0529957	1.0545802	1.0513020	1.0474027	1.0439980	1.0392959	1.0385853	1.0375930	1.0306661	1.0288646	1.0227711	1.0202718	1.0157518	1.0124342	1.0063616	1.0047265	0.9975262	0.9937668	0.9908284	0.9874406	0.9823992	0.9779515	0.9743745	0.9695179	0.9660786	0.9604996	0.9565362	0.9521679	0.9473282	0.9441850	0.9414881	0.9361451	0.9315943	0.9277008	0.9245588	0.9211198	0.9185796	0.9133731	0.9108897	0.9068207	0.9025810	0.8990914	0.8949835	0.8911135	0.8870038	0.8828427	0.8797098	0.8762320
N0026	NO	0.9827370	0.9799290	0.9784946	0.9738477	0.9693849	0.9669917	0.9613718	0.9587735	0.9517764	0.9503329	0.9436948	0.9393883	0.9344594	0.9311777	0.9247404	0.9221181	0.9151977	0.9112177	0.9080690	0.9038997	0.8982769	0.8942033	0.8908751	0.8857650	0.8819945	0.8767303	0.8724014	0.8684061	0.8646590	0.8610809	0.8572559	0.8529246	0.8476486	0.8435023	0.8400867	0.8358787	0.8326510	0.8281982	0.8254066	0.8215357	0.8181015	0.8148184	0.8118680	0.8081263	0.8048061	0.8011903	0.7983367	0.7952769
N0027	NO	1.0108110	1.0082715	1.0058682	1.0020943	0.9991536	0.9947352	0.9922510	0.9884551	0.9830794	0.9791186	0.9737567	0.9696584	0.9651477	0.9613050	0.9548610	0.9513127	0.9440545	0.9407969	0.9371543	0.9318413	0.9260263	0.9223136	0.9182695	0.9137853	0.9104087	0.9057619	0.9025580	0.8991177	0.8948841	0.8922378	0.8903654	0.8865982	0.8823856	0.8797712	0.8770366	0.8733641	0.8702694	0.8657461	0.8636293	0.8595949	0.8558452	0.8523214	0.8479797	0.8446311	0.8403304	0.8360080	0.8327436	0.8284028
N0028	NO	1.0120184	1.0106839	1.0083244	1.0063274	0.9994000	0.9964045	0.9931062	0.9913516	0.9853708	0.9832729	0.9779280	0.9731219	0.9669594	0.9644425	0.9576663	0.9559448	0.9490653	0.9451247	0.9428911	0.9374958	0.9318992	0.9271402	0.9232482	0.9182090	0.9138495	0.9084520	0.9053144	0.9010917	0.8958688	0.8920596	0.8890568	0.8847451	0.8803712	0.8763084	0.8723435	0.8688264	0.8650071	0.8601378	0.8578720	0.8533159	0.8495326	0.8461537	0.8425039	0.8388324	0.8350132	0.8308514	0.8277552	0.8237533
N0029	NO	0.9261706	0.9248198	0.9261466	0.9227237	0.9166770	0.9152107	0.9116268	0.9100724	0.9044922	0.8989304	0.8930522	0.8892118	0.8862422	0.8826242	0.8774917	0.8748600	0.8688713	0.8647653	0.8615024	0.8578453	0.8531979	0.8494537	0.8458662	0.8413105	0.8373778	0.8331822	0.8298820	0.8254972	0.8214089	0.8178263	0.8148886	0.8105986	0.8059809	0.8023924	0.7985060	0.7954578	0.7918498	0.7878480	0.7852050	0.7824031	0.7791522	0.7758472	0.7725960	0.7698157	0.7664698	0.7631274	0.7602261	0.7574949
N0030	NO	0.9535959	0.9488308	0.9478583	0.9429491	0.9400145	0.9351323	0.9303808	0.9268878	0.9217577	0.9195390	0.9127524	0.9080081	0.9044522	0.8999250	0.8940952	0.8915893	0.8843064	0.8804880	0.8768741	0.8723503	0.8674034	0.8634931	0.8590287	0.8547381	0.8503729	0.8455752	0.8421592	0.8385932	0.8340654	0.8307340	0.8273455	0.8228809	0.8184277	0.8147088	0.8109672	0.8078083	0.8045013	0.8000958	0.7969935	0.7934879	0.7898102	0.7864189	0.7824265	0.7789574	0.7749374	0.7706954	0.7678591	0.7643020
N0031	NO	1.0547673	1.0572790	1.0507514	1.0473230	1.0459960	1.0404332	1.0363750	1.0378015	1.0311942	1.0287313	1.0212629	1.0156544	1.0120492	1.0093032	1.0036912	1.0016122	0.9928722	0.9907544	0.9867419	0.9838822	0.9785179	0.9733050	0.9694699	0.9656347	0.9615098	0.9556897	0.9510689	0.9477996	0.9434859	0.9394398	0.9360703	0.9311409	0.9260806	0.9226122	0.9188056	0.9158357	0.9125458	0.9069774	0.9040228	0.8998334	0.8952864	0.8918166	0.8876294	0.8835548	0.8787835	0.8750398	0.8720046	0.8682195
N0032	NO	1.0270195	1.0240748	1.0136369	1.0056429	1.0059707	1.0091286	1.0010121	0.9958203	0.9862050	0.9853026	0.9834402	0.9777268	0.9748481	0.9698333	0.9603081	0.9600631	0.9549353	0.9523437	0.9485677	0.9427034	0.9369386	0.9330797	0.9301161	0.9261981	0.9205621	0.9177811	0.9134997	0.9103570	0.9068693	0.9014271	0.8974438	0.8940067	0.8907806	0.8886354	0.8845482	0.8807745	0.8771875	0.8720833	0.8694596	0.8650554	0.8604051	0.8576717	0.8534323	0.8493119	0.8456922	0.8415996	0.8380834	0.8335387
N0033	NO	1.0223658	1.0152116	1.0080608	1.0037841	1.0036443	1.0041234	0.9933009	0.9924361	0.9788021	0.9770311	0.9735430	0.9689596	0.9659624	0.9580952	0.9494011	0.9499971	0.9447230	0.9415609	0.9366786	0.9296085	0.9247454	0.9201975	0.9160041	0.9126427	0.9061382	0.9026841	0.8984851	0.8952349	0.8920431	0.8868356	0.8825507	0.8794935	0.8762922	0.8733777	0.8691014	0.8650548	0.8609322	0.8557222	0.8535089	0.8489203	0.8444923	0.8416027	0.8377913	0.8338243	0.8305960	0.8262074	0.8227011	0.8182846
N0034	NO	0.9807900	0.9737171	0.9667330	0.9596369	0.9587492	0.9602519	0.9509064	0.9489836	0.9383225	0.9354717	0.9331217	0.9283034	0.9239125	0.9181963	0.9089162	0.9070268	0.9024175	0.8979236	0.8923392	0.8866205	0.8796439	0.8748510	0.8710883	0.8670254	0.8610672	0.8574737	0.8532192	0.8500405	0.8474767	0.8418288	0.8384895	0.8345909	0.8307399	0.8284539	0.8243823	0.8203098	0.8164826	0.8117571	0.8093879	0.8048260	0.8009690	0.7982334	0.7942340	0.7902641	0.7864649	0.7822379	0.7786171	0.7742885
N0035	NO	0.9811687	0.9741368	0.9706371	0.9633532	0.9659462	0.9654502	0.9547127	0.9543379	0.9431860	0.9415818	0.9387574	0.9340806	0.9317784	0.9243649	0.9153758	0.9145262	0.9089800	0.9075985	0.9019021	0.8947215	0.8894043	0.8844832	0.8806630	0.8760307	0.8698286	0.8654774	0.8605505	0.8567582	0.8534715	0.8474832	0.8429490	0.8385258	0.8338928	0.8315678	0.8262178	0.8224183	0.8184446	0.8131585	0.8114203	0.8068181	0.8023240	0.8005440	0.7967354	0.7937144	0.7909210	0.7865554	0.7838314	0.7802349
N0036	NO	0.9516456	0.9474826	0.9426255	0.9350877	0.9317504	0.9317049	0.9226551	0.9208117	0.9082869	0.9071044	0.9016802	0.8982019	0.8948978	0.8893985	0.8796468	0.8799506	0.8743328	0.8711334	0.8658658	0.8602216	0.8554106	0.8504223	0.8466198	0.8433704	0.8366799	0.8335624	0.8293616	0.8260691	0.8224577	0.8166097	0.8130354	0.8092743	0.8048056	0.8021381	0.7977597	0.7935050	0.7895505	0.7851039	0.7827479	0.7789102	0.7746506	0.7719455	0.7678852	0.7640885	0.7603507	0.7568035	0.7537422	0.7499282
N0037	NO	1.0308928	1.0251548	1.0185876	1.0112545	1.0100856	1.0118465	1.0024641	1.0008886	0.9904986	0.9898912	0.9864807	0.9828153	0.9792452	0.9744584	0.9645879	0.9653354	0.9604278	0.9581762	0.9554498	0.9486133	0.9440823	0.9400532	0.9376806	0.9345980	0.9278250	0.9254509	0.9207946	0.9173499	0.9142734	0.9085691	0.9040139	0.9001066	0.8963267	0.8945049	0.8901491	0.8863513	0.8825952	0.8772717	0.8751138	0.8702674	0.8659765	0.8634886	0.8592594	0.8563252	0.8526614	0.8490937	0.8463247	0.8422281
N0038	NO	0.9814974	0.9745023	0.9640070	0.9588511	0.9592566	0.9600157	0.9508750	0.9484341	0.9360511	0.9365284	0.9329919	0.9300115	0.9279315	0.9209601	0.9119189	0.9126271	0.9080927	0.9053851	0.9008874	0.8937950	0.8894756	0.8851883	0.8818487	0.8787129	0.8734272	0.8708723	0.8672019	0.8643644	0.8624857	0.8581899	0.8551471	0.8516198	0.8483963	0.8469464	0.8426976	0.8390640	0.8354654	0.8310555	0.8288428	0.8245233	0.8204466	0.8174592	0.8135328	0.8098830	0.8065183	0.8020763	0.7984508	0.7944174
N0039	NO	1.0116305	1.0086730	0.9970566	0.9874089	0.9902507	0.9898965	0.9809672	0.9802964	0.9679689	0.9661226	0.9625168	0.9596373	0.9565812	0.9494812	0.9406275	0.9405009	0.9359785	0.9343867	0.9294744	0.9238816	0.9181979	0.9138235	0.9109723	0.9081081	0.9020402	0.8998832	0.8954027	0.8927140	0.8899778	0.8849487	0.8821855	0.8793427	0.8766780	0.8752093	0.8718653	0.8675588	0.8640641	0.8593681	0.8573285	0.8533086	0.8492344	0.8467000	0.8426430	0.8388764	0.8360702	0.8318286	0.8288533	0.8248682
N0040	NO	1.0211573	1.0155590	1.0074618	0.9988098	1.0026480	1.0035646	0.9952948	0.9908767	0.9782313	0.9788916	0.9741069	0.9696156	0.9684265	0.9633992	0.9532113	0.9535539	0.9482259	0.9460099	0.9426339	0.9360883	0.9320006	0.9273523	0.9246037	0.9211060	0.9157219	0.9131911	0.9100243	0.9067986	0.9043177	0.8992367	0.8955156	0.8916569	0.8886373	0.8876197	0.8837005	0.8800232	0.8770187	0.8725812	0.8703440	0.8655590	0.8618870	0.8595940	0.8555075	0.8522702	0.8491195	0.8450854	0.8419466	0.8377446
N0041	NO	1.0172827	1.0101726	1.0040461	0.9975972	0.9976636	0.9990460	0.9912691	0.9866959	0.9760348	0.9778222	0.9741920	0.9707668	0.9673381	0.9612437	0.9516733	0.9523640	0.9489051	0.9469135	0.9431646	0.9382973	0.9324076	0.9275674	0.9248117	0.9219136	0.9163624	0.9127464	0.9082590	0.9045842	0.9016722	0.8962445	0.8920993	0.8878073	0.8851612	0.8826970	0.8781682	0.8744576	0.8701410	0.8656164	0.8627709	0.8584951	0.8544793	0.8514932	0.8480303	0.8444632	0.8409699	0.8374733	0.8343605	0.8308039
N0042	NO	1.0010078	0.9947624	0.9875961	0.9821755	0.9844015	0.9823161	0.9707474	0.9714367	0.9578516	0.9572583	0.9530153	0.9489455	0.9460835	0.9393060	0.9300535	0.9292300	0.9240254	0.9219110	0.9167494	0.9109861	0.9050673	0.9002551	0.8975636	0.8936412	0.8884944	0.8860108	0.8813665	0.8787106	0.8764124	0.8714640	0.8689373	0.8656317	0.8623154	0.8606499	0.8565454	0.8531067	0.8494983	0.8443511	0.8421540	0.8380567	0.8336511	0.8311135	0.8268446	0.8230760	0.8195022	0.8143998	0.8114480	0.8066983
N0043	NO	0.9411252	0.9392525	0.9298812	0.9246116	0.9266256	0.9274238	0.9170694	0.9145494	0.9035550	0.9029711	0.8991671	0.8955644	0.8915038	0.8853143	0.8766557	0.8754288	0.8701293	0.8663263	0.8620434	0.8561089	0.8498610	0.8446177	0.8406842	0.8360851	0.8296312	0.8256792	0.8202408	0.8149887	0.8107044	0.8041428	0.7989163	0.7939280	0.7887390	0.7852007	0.7796301	0.7743827	0.7703137	0.7648275	0.7617161	0.7569534	0.7523669	0.7492815	0.7447902	0.7406907	0.7370279	0.7328762	0.7292888	0.7251654
N0044	NO	1.0045393	0.9964315	0.9890403	0.9812777	0.9848770	0.9828615	0.9736044	0.9733694	0.9623148	0.9608043	0.9570647	0.9530996	0.9504427	0.9440722	0.9358283	0.9369484	0.9319295	0.9307631	0.9284264	0.9218528	0.9173567	0.9130362	0.9105955	0.9073632	0.9025898	0.9006466	0.8967374	0.8935577	0.8913941	0.8858996	0.8829720	0.8797283	0.8769122	0.8753386	0.8711823	0.8678510	0.8642115	0.8597103	0.8583951	0.8547248	0.8513631	0.8494145	0.8461585	0.8433084	0.8409877	0.8379301	0.8355833	0.8323777
N0045	NO	1.0009385	0.9971743	0.9919564	0.9836565	0.9811354	0.9823214	0.9725089	0.9740092	0.9638637	0.9617926	0.9592900	0.9570769	0.9556344	0.9480769	0.9400533	0.9408855	0.9380119	0.9362209	0.9328337	0.9286472	0.9243909	0.9203830	0.9182846	0.9156307	0.9107164	0.9077907	0.9042758	0.9018029	0.8994859	0.8944249	0.8905792	0.8872393	0.8844924	0.8826886	0.8780574	0.8752699	0.8717977	0.8676424	0.8658981	0.8619767	0.8585784	0.8565857	0.8535824	0.8509104	0.8485296	0.8455045	0.8433862	0.8401268
N0046	NO	1.0119212	1.0022855	0.9997567	0.9964194	0.9940240	0.9951139	0.9882624	0.9872229	0.9782230	0.9778512	0.9731724	0.9697401	0.9677304	0.9613054	0.9521799	0.9534109	0.9495293	0.9461344	0.9433706	0.9376190	0.9309001	0.9255008	0.9216138	0.9176063	0.9108243	0.9070585	0.9005779	0.8961939	0.8920588	0.8853489	0.8806299	0.8765120	0.8714117	0.8676035	0.8620659	0.8575270	0.8528991	0.8469369	0.8442213	0.8395731	0.8345405	0.8316652	0.8275352	0.8233881	0.8198724	0.8155720	0.8119779	0.8074367
N0047	NO	1.0449195	1.0380367	1.0320597	1.0276389	1.0273902	1.0301981	1.0219870	1.0215378	1.0119644	1.0135670	1.0122838	1.0073714	1.0058565	1.0026889	0.9931307	0.9967921	0.9929048	0.9923328	0.9898448	0.9865439	0.9825647	0.9799255	0.9789597	0.9770368	0.9707576	0.9703128	0.9676482	0.9658500	0.9639788	0.9596698	0.9567277	0.9543616	0.9515702	0.9508653	0.9470519	0.9443029	0.9412698	0.9371726	0.9365426	0.9334649	0.9303994	0.9290957	0.9261186	0.9235226	0.9212475	0.9186176	0.9168328	0.9136071
N0048	NO	1.0176240	1.0109730	1.0076647	0.9981062	1.0020536	1.0018375	0.9932195	0.9950314	0.9836699	0.9847337	0.9832835	0.9785873	0.9783816	0.9723443	0.9646083	0.9673343	0.9632983	0.9624390	0.9607240	0.9561983	0.9530406	0.9495600	0.9475147	0.9459632	0.9402270	0.9389397	0.9347481	0.9325863	0.9310285	0.9250215	0.9224812	0.9199485	0.9163455	0.9151264	0.9111820	0.9081169	0.9057912	0.9014373	0.9000564	0.8962224	0.8927728	0.8912053	0.8882303	0.8851210	0.8831491	0.8797625	0.8775625	0.8748189
N0049	NO	0.8780195	0.8717849	0.8649635	0.8593306	0.8588125	0.8560963	0.8475345	0.8455915	0.8362474	0.8331735	0.8282785	0.8226066	0.8201802	0.8145587	0.8057374	0.8040648	0.7987494	0.7937391	0.7900523	0.7836441	0.7781978	0.7738994	0.7690693	0.7652252	0.7589262	0.7540962	0.7486292	0.7436565	0.7393437	0.7328929	0.7274989	0.7230872	0.7183012	0.7145967	0.7096473	0.7046965	0.7002078	0.6949003	0.6917704	0.6868783	0.6820478	0.6788915	0.6752065	0.6709969	0.6674298	0.6632227	0.6597110	0.6560028
N0050	NO	0.9647049	0.9559529	0.9550833	0.9519529	0.9467614	0.9514255	0.9409105	0.9403322	0.9324281	0.9304823	0.9289047	0.9258748	0.9215173	0.9182120	0.9061012	0.9072183	0.9046351	0.9013340	0.8974874	0.8907726	0.8854972	0.8822984	0.8780719	0.8742282	0.8683571	0.8642215	0.8600572	0.8561969	0.8527981	0.8475251	0.8423516	0.8384283	0.8345332	0.8311261	0.8264325	0.8224162	0.8183450	0.8134852	0.8110365	0.8073783	0.8036353	0.8008766	0.7978912	0.7942531	0.7913986	0.7874801	0.7843899	0.7813627
N0051	NO	0.9635128	0.9594226	0.9520163	0.9465988	0.9456702	0.9495262	0.9403443	0.9377727	0.9282129	0.9265209	0.9236982	0.9214720	0.9182014	0.9137223	0.9065174	0.9072339	0.9041592	0.9019009	0.8989068	0.8946821	0.8908719	0.8869721	0.8843229	0.8820988	0.8772565	0.8750186	0.8709379	0.8688206	0.8662889	0.8621644	0.8592193	0.8563910	0.8528228	0.8509467	0.8473841	0.8437151	0.8406610	0.8362077	0.8347673	0.8306606	0.8270350	0.8254410	0.8224068	0.8204712	0.8181244	0.8147811	0.8127785	0.8099006
N0052	NO	0.9435663	0.9398411	0.9296057	0.9249669	0.9226851	0.9217959	0.9120352	0.9091702	0.8989391	0.8958739	0.8924116	0.8881499	0.8845820	0.8776209	0.8699766	0.8697382	0.8643537	0.8602455	0.8563257	0.8496976	0.8445860	0.8400560	0.8359137	0.8322317	0.8261760	0.8234475	0.8187768	0.8140105	0.8106458	0.8046484	0.8000417	0.7951034	0.7907264	0.7876909	0.7827015	0.7782050	0.7738985	0.7686466	0.7660922	0.7614997	0.7575400	0.7543007	0.7499003	0.7462108	0.7427316	0.7386982	0.7357990	0.7317708
N0053	NO	0.9375259	0.9287202	0.9253179	0.9194654	0.9188007	0.9203804	0.9125597	0.9121623	0.9004980	0.8979856	0.8944246	0.8905351	0.8880091	0.8814980	0.8722888	0.8719372	0.8669633	0.8624506	0.8585247	0.8519083	0.8463385	0.8416659	0.8371160	0.8329135	0.8263172	0.8225884	0.8171980	0.8129836	0.8088741	0.8028633	0.7974562	0.7932229	0.7880729	0.7846447	0.7800320	0.7753342	0.7715163	0.7672203	0.7642009	0.7597529	0.7553284	0.7522338	0.7486370	0.7452543	0.7422588	0.7385374	0.7356085	0.7320745
N0054	NO	1.0530686	1.0444937	1.0416210	1.0378473	1.0376782	1.0434551	1.0314043	1.0346980	1.0227866	1.0213699	1.0211010	1.0183523	1.0157881	1.0112644	1.0019295	1.0049484	1.0004861	0.9982086	0.9957961	0.9901905	0.9865249	0.9828744	0.9794883	0.9774933	0.9712036	0.9687545	0.9642557	0.9602650	0.9577841	0.9522662	0.9480450	0.9451214	0.9411672	0.9387762	0.9352099	0.9311163	0.9284564	0.9242474	0.9223033	0.9181389	0.9146005	0.9126641	0.9095230	0.9063042	0.9041253	0.9001342	0.8978645	0.8942894
N0055	NO	0.9851042	0.9864799	0.9708736	0.9747401	0.9701049	0.9695680	0.9737695	0.9648777	0.9602640	0.9558934	0.9509237	0.9470503	0.9405578	0.9333740	0.9292293	0.9205201	0.9175191	0.9128328	0.9042003	0.8984152	0.8943509	0.8877492	0.8815758	0.8759219	0.8696747	0.8634140	0.8574582	0.8531218	0.8468329	0.8397090	0.8341007	0.8280333	0.8231786	0.8158692	0.8116950	0.8068576	0.8020827	0.7970418	0.7925984	0.7884139	0.7853599	0.7805678	0.7766395	0.7733442	0.7693118	0.7655253	0.7616273	0.7579002
N0056	NO	0.9482027	0.9459250	0.9390185	0.9390365	0.9342538	0.9395235	0.9355892	0.9295081	0.9258101	0.9244472	0.9215586	0.9181694	0.9128927	0.9102539	0.9039250	0.9001366	0.8994558	0.8950264	0.8892020	0.8846098	0.8818969	0.8782315	0.8737090	0.8695660	0.8651621	0.8620478	0.8592254	0.8555828	0.8516569	0.8466523	0.8423243	0.8390951	0.8363631	0.8309857	0.8287990	0.8247331	0.8219754	0.8175846	0.8141739	0.8113632	0.8079280	0.8041577	0.8011727	0.7980684	0.7955061	0.7923806	0.7891404	0.7859395
N0057	NO	0.9669344	0.9654185	0.9506288	0.9546297	0.9474427	0.9477535	0.9491775	0.9383360	0.9370325	0.9348185	0.9284971	0.9272813	0.9193952	0.9156678	0.9133543	0.9059063	0.9054229	0.9017773	0.8950874	0.8925563	0.8896106	0.8850676	0.8817453	0.8770071	0.8740498	0.8701806	0.8671854	0.8651623	0.8605260	0.8571023	0.8535775	0.8494048	0.8473203	0.8425148	0.8398161	0.8370626	0.8335011	0.8299639	0.8274256	0.8237133	0.8214380	0.8172653	0.8143480	0.8122684	0.8091621	0.8065560	0.8032199	0.8004819
N0058	NO	1.0116754	1.0153742	0.9941313	1.0056944	1.0009172	0.9969068	1.0016052	0.9894298	0.9874859	0.9867344	0.9789973	0.9773031	0.9700388	0.9639158	0.9617301	0.9534097	0.9511977	0.9476262	0.9394119	0.9375919	0.9327041	0.9260640	0.9217829	0.9155446	0.9095930	0.9052100	0.9002147	0.8963770	0.8898256	0.8840155	0.8791349	0.8738063	0.8704808	0.8638510	0.8601073	0.8557158	0.8509669	0.8456071	0.8420684	0.8370869	0.8338625	0.8290483	0.8246806	0.8224480	0.8179410	0.8144877	0.8104799	0.8058438
N0059	NO	1.0061841	1.0094280	0.9994758	1.0010401	0.9995049	1.0008228	1.0008378	0.9943406	0.9918959	0.9923406	0.9861323	0.9829904	0.9798375	0.9741462	0.9709298	0.9648912	0.9632353	0.9610570	0.9555150	0.9517007	0.9480516	0.9434490	0.9388034	0.9343326	0.9289666	0.9257014	0.9215997	0.9180250	0.9135463	0.9088447	0.9040027	0.9002429	0.8968623	0.8911288	0.8893281	0.8858356	0.8816939	0.8770108	0.8741791	0.8699569	0.8661427	0.8617300	0.8577824	0.8550411	0.8516104	0.8482255	0.8450476	0.8417950
N0060	NO	1.0100300	1.0092813	0.9951355	0.9994529	0.9968562	0.9977635	0.9940532	0.9875652	0.9869854	0.9832894	0.9801258	0.9757195	0.9711737	0.9683165	0.9653023	0.9610811	0.9585600	0.9569089	0.9512777	0.9479631	0.9458034	0.9418040	0.9370959	0.9345679	0.9301166	0.9277916	0.9250421	0.9219506	0.9187781	0.9135002	0.9097021	0.9076476	0.9046615	0.8999910	0.8985089	0.8952506	0.8925959	0.8881970	0.8857822	0.8827661	0.8798052	0.8768188	0.8737103	0.8711846	0.8686224	0.8657359	0.8633146	0.8605824
N0061	NO	0.9982871	0.9937042	0.9902370	0.9888625	0.9914304	0.9916252	0.9896845	0.9834484	0.9787905	0.9760113	0.9740244	0.9665655	0.9632083	0.9540998	0.9455545	0.9382872	0.9330220	0.9284764	0.9198214	0.9116620	0.9068302	0.8978946	0.8898489	0.8833642	0.8739706	0.8677107	0.8610382	0.8538939	0.8481822	0.8398473	0.8331767	0.8276589	0.8210708	0.8144965	0.8100816	0.8040103	0.8000498	0.7946939	0.7914417	0.7876272	0.7840983	0.7809262	0.7773854	0.7743970	0.7716408	0.7680964	0.7654150	0.7620367
N0062	NO	0.8928987	0.8893359	0.8801735	0.8803422	0.8749000	0.8743418	0.8707759	0.8638291	0.8606981	0.8542367	0.8503020	0.8445598	0.8386022	0.8341638	0.8289385	0.8239598	0.8199550	0.8150452	0.8090141	0.8042914	0.8013992	0.7975535	0.7921295	0.7883968	0.7840713	0.7812757	0.7777485	0.7745225	0.7701856	0.7652375	0.7613898	0.7584286	0.7552956	0.7507265	0.7484688	0.7451547	0.7418844	0.7383861	0.7357087	0.7324599	0.7295935	0.7263323	0.7235701	0.7211421	0.7185462	0.7156793	0.7128145	0.7097862
N0063	NO	0.9214283	0.9243523	0.9092879	0.9142580	0.9091657	0.9057604	0.9066126	0.8992547	0.8947878	0.8923469	0.8876475	0.8845127	0.8787768	0.8740646	0.8716531	0.8659109	0.8637080	0.8599690	0.8532616	0.8499894	0.8474297	0.8435711	0.8394078	0.8355750	0.8314612	0.8288116	0.8258560	0.8229915	0.8186421	0.8145105	0.8104848	0.8064259	0.8036414	0.7985563	0.7965664	0.7926960	0.7890707	0.7857032	0.7831694	0.7801487	0.7776010	0.7739738	0.7705553	0.7682964	0.7654966	0.7626390	0.7595106	0.7568316
N0064	NO	0.9658918	0.9668229	0.9548721	0.9584826	0.9543374	0.9539611	0.9552768	0.9461371	0.9434156	0.9441181	0.9381772	0.9350706	0.9314291	0.9252394	0.9197598	0.9147601	0.9135092	0.9097163	0.9033205	0.8986347	0.8949811	0.8903186	0.8851314	0.8799552	0.8739693	0.8699282	0.8655401	0.8619429	0.8565685	0.8510811	0.8460699	0.8416995	0.8371017	0.8308266	0.8279691	0.8232983	0.8194959	0.8150125	0.8114722	0.8074086	0.8034804	0.7992749	0.7961143	0.7929587	0.7893988	0.7851897	0.7812828	0.7776260
N0065	NO	0.9427516	0.9428031	0.9327483	0.9353522	0.9322646	0.9326142	0.9322758	0.9240493	0.9228790	0.9190017	0.9158869	0.9138853	0.9081225	0.9031065	0.9003314	0.8964043	0.8950645	0.8923692	0.8857932	0.8829990	0.8810133	0.8766391	0.8727080	0.8699553	0.8667145	0.8635898	0.8603641	0.8582770	0.8552662	0.8506208	0.8471765	0.8439001	0.8405306	0.8364470	0.8342464	0.8301896	0.8278218	0.8240577	0.8216705	0.8182513	0.8156586	0.8126737	0.8099428	0.8074960	0.8050330	0.8017871	0.7985561	0.7955967
N0066	NO	0.9007540	0.9014641	0.8908107	0.8924477	0.8879571	0.8876209	0.8856266	0.8772744	0.8757654	0.8719342	0.8681874	0.8631699	0.8571618	0.8515524	0.8472283	0.8411542	0.8368858	0.8322701	0.8256487	0.8205466	0.8159139	0.8113322	0.8061247	0.8014849	0.7971442	0.7929791	0.7883369	0.7839466	0.7791106	0.7735412	0.7687045	0.7646338	0.7604216	0.7550403	0.7521814	0.7479227	0.7446030	0.7401040	0.7365919	0.7323066	0.7288816	0.7251098	0.7218556	0.7186959	0.7154986	0.7118968	0.7081531	0.7050149
N0067	NO	0.9666567	0.9674510	0.9553769	0.9603337	0.9545329	0.9559858	0.9560292	0.9468430	0.9447542	0.9420404	0.9378537	0.9323405	0.9281371	0.9215084	0.9171027	0.9113213	0.9081256	0.9042503	0.8968652	0.8926987	0.8879581	0.8827314	0.8769821	0.8713979	0.8659590	0.8601661	0.8560354	0.8513145	0.8462822	0.8399450	0.8345479	0.8292751	0.8249216	0.8186898	0.8147614	0.8100259	0.8065989	0.8010927	0.7975627	0.7935203	0.7899820	0.7857393	0.7821304	0.7783772	0.7748358	0.7707068	0.7668685	0.7634907
N0068	NO	0.7306871	0.7327199	0.7246991	0.7258072	0.7238951	0.7232996	0.7232316	0.7172487	0.7152193	0.7120776	0.7094842	0.7050324	0.7002699	0.6939549	0.6894553	0.6834490	0.6789839	0.6746098	0.6684723	0.6635668	0.6587279	0.6536564	0.6483790	0.6436184	0.6383335	0.6332529	0.6284506	0.6240931	0.6184892	0.6131264	0.6079600	0.6030140	0.5989050	0.5938516	0.5897990	0.5854146	0.5813816	0.5772361	0.5737997	0.5702763	0.5670305	0.5632550	0.5598515	0.5565979	0.5533555	0.5502092	0.5467858	0.5434456
N0069	NO	0.8638301	0.8654214	0.8529256	0.8572291	0.8539205	0.8529364	0.8513483	0.8455793	0.8424304	0.8399615	0.8355460	0.8333262	0.8294795	0.8260705	0.8224288	0.8167909	0.8147283	0.8118223	0.8064921	0.8037486	0.8005315	0.7976489	0.7943401	0.7914498	0.7878346	0.7855411	0.7822331	0.7793300	0.7753596	0.7713608	0.7676309	0.7637387	0.7606372	0.7563460	0.7541023	0.7503260	0.7476288	0.7438602	0.7411433	0.7379651	0.7352707	0.7318467	0.7287717	0.7263601	0.7236465	0.7203093	0.7169850	0.7134867
N0070	NO	0.8903205	0.8872137	0.8754529	0.8748317	0.8720667	0.8689653	0.8682815	0.8602278	0.8554933	0.8497291	0.8452485	0.8412793	0.8343239	0.8289900	0.8231825	0.8165538	0.8119857	0.8069851	0.7995790	0.7947483	0.7894291	0.7835264	0.7774257	0.7717775	0.7654389	0.7594501	0.7546144	0.7490189	0.7435998	0.7369285	0.7314757	0.7259111	0.7213476	0.7155517	0.7112161	0.7061596	0.7019594	0.6972978	0.6930611	0.6891530	0.6852829	0.6814641	0.6780670	0.6747843	0.6714490	0.6676244	0.6642110	0.6607081
N0071	NO	0.8997665	0.8960327	0.8835413	0.8848010	0.8813959	0.8777108	0.8748034	0.8666861	0.8630873	0.8585503	0.8532362	0.8499896	0.8447372	0.8389009	0.8347917	0.8281631	0.8250041	0.8209100	0.8146619	0.8103353	0.8072298	0.8020417	0.7972389	0.7936693	0.7886757	0.7849435	0.7812631	0.7772137	0.7728601	0.7677677	0.7634854	0.7594222	0.7555376	0.7504466	0.7477164	0.7442894	0.7408516	0.7364463	0.7333109	0.7297680	0.7270300	0.7231322	0.7202561	0.7174504	0.7148957	0.7123013	0.7088059	0.7055972
N0072	NO	0.9926931	0.9919254	0.9769366	0.9814289	0.9761540	0.9759519	0.9775113	0.9707355	0.9691318	0.9656092	0.9626465	0.9590836	0.9555415	0.9507898	0.9466027	0.9433869	0.9419821	0.9409344	0.9371916	0.9343617	0.9326205	0.9305394	0.9271460	0.9247791	0.9226854	0.9211075	0.9197830	0.9179786	0.9154730	0.9124248	0.9097854	0.9074323	0.9058179	0.9028403	0.9028720	0.9008231	0.8993459	0.8964474	0.8957728	0.8936848	0.8919322	0.8899204	0.8884898	0.8871747	0.8862446	0.8845520	0.8829408	0.8817033
N0073	NO	0.9932265	0.9868636	0.9735348	0.9776289	0.9767405	0.9771652	0.9733375	0.9647711	0.9636549	0.9602135	0.9588089	0.9538076	0.9482642	0.9436988	0.9398403	0.9351050	0.9331830	0.9305747	0.9251795	0.9206631	0.9176093	0.9131121	0.9091506	0.9053249	0.9002876	0.8969902	0.8944187	0.8905886	0.8860143	0.8817134	0.8773606	0.8744011	0.8711265	0.8660094	0.8639975	0.8597008	0.8568888	0.8526875	0.8493595	0.8457510	0.8422024	0.8384245	0.8353436	0.8329223	0.8297949	0.8265449	0.8236942	0.8200628
N0074	NO	0.9217573	0.9198087	0.9097682	0.9153268	0.9101969	0.9101583	0.9078708	0.8997525	0.8974890	0.8946334	0.8893461	0.8867064	0.8814725	0.8763721	0.8734803	0.8687652	0.8662305	0.8616104	0.8563282	0.8531548	0.8495629	0.8455024	0.8408317	0.8373350	0.8333802	0.8304923	0.8277107	0.8248388	0.8202629	0.8155553	0.8114471	0.8077636	0.8042483	0.7997057	0.7966099	0.7927706	0.7897983	0.7853335	0.7823536	0.7788993	0.7757621	0.7721820	0.7690034	0.7658852	0.7627567	0.7593349	0.7561306	0.7533615
N0075	NO	0.9684856	0.9668010	0.9533398	0.9565040	0.9537737	0.9546221	0.9531152	0.9470491	0.9425715	0.9374999	0.9349153	0.9318947	0.9274275	0.9214156	0.9171746	0.9126416	0.9110067	0.9080152	0.9018593	0.8976453	0.8958550	0.8911890	0.8875706	0.8834043	0.8799250	0.8773405	0.8738449	0.8711860	0.8670669	0.8629462	0.8597564	0.8567182	0.8534377	0.8500733	0.8472456	0.8440603	0.8409284	0.8370811	0.8350828	0.8315316	0.8285517	0.8253294	0.8228378	0.8211074	0.8183239	0.8153911	0.8129913	0.8105258
N0076	NO	1.0381782	1.0389895	1.0284723	1.0297698	1.0286100	1.0273156	1.0272632	1.0246553	1.0208516	1.0189064	1.0170410	1.0139755	1.0090051	1.0032451	1.0007868	0.9946391	0.9938587	0.9908940	0.9850240	0.9831320	0.9809082	0.9765035	0.9720885	0.9682782	0.9631570	0.9600042	0.9562076	0.9530804	0.9487220	0.9435020	0.9396694	0.9360150	0.9327739	0.9281039	0.9255768	0.9214083	0.9191247	0.9149190	0.9116431	0.9082915	0.9049591	0.9010653	0.8974456	0.8949282	0.8917506	0.8883651	0.8848866	0.8816308
N0077	NO	0.9346150	0.9326610	0.9214586	0.9223177	0.9221516	0.9197538	0.9175308	0.9101726	0.9060983	0.9044238	0.9005982	0.8962632	0.8923694	0.8858286	0.8832251	0.8788047	0.8766918	0.8726404	0.8672361	0.8638591	0.8617770	0.8573072	0.8537811	0.8499126	0.8460478	0.8433002	0.8406796	0.8383328	0.8347455	0.8302004	0.8267904	0.8235356	0.8206569	0.8167036	0.8137869	0.8108566	0.8083708	0.8043005	0.8022616	0.7990463	0.7965955	0.7938043	0.7912701	0.7888923	0.7864919	0.7834573	0.7810490	0.7785257
N0078	NO	0.9340974	0.9357706	0.9213957	0.9259251	0.9189758	0.9196512	0.9193648	0.9120817	0.9085636	0.9052894	0.9013305	0.8968383	0.8932206	0.8880689	0.8835280	0.8787053	0.8767024	0.8729419	0.8664336	0.8631239	0.8605507	0.8563064	0.8517083	0.8481901	0.8437352	0.8407465	0.8382581	0.8349836	0.8309124	0.8257318	0.8220180	0.8182823	0.8150211	0.8100656	0.8070506	0.8035879	0.8002469	0.7962390	0.7931098	0.7900937	0.7869114	0.7830604	0.7799379	0.7771642	0.7736722	0.7700254	0.7671432	0.7640768
N0079	NO	0.9504372	0.9508066	0.9352385	0.9391277	0.9369889	0.9346749	0.9314468	0.9253398	0.9210014	0.9172180	0.9126872	0.9083909	0.9030155	0.8975596	0.8932381	0.8885946	0.8861809	0.8810712	0.8749694	0.8708987	0.8678147	0.8633158	0.8576572	0.8540294	0.8493034	0.8455254	0.8420328	0.8391204	0.8341976	0.8292089	0.8247420	0.8207723	0.8171588	0.8120879	0.8094600	0.8051659	0.8015708	0.7974522	0.7938782	0.7903385	0.7873248	0.7834027	0.7800533	0.7766774	0.7733977	0.7699897	0.7669303	0.7633982
N0080	NO	0.9876475	0.9894658	0.9739779	0.9817208	0.9775232	0.9762727	0.9766411	0.9679452	0.9624670	0.9596072	0.9579753	0.9549098	0.9501731	0.9450882	0.9428030	0.9379113	0.9358430	0.9329343	0.9269103	0.9240161	0.9213541	0.9174668	0.9129471	0.9092491	0.9042957	0.9013807	0.8980772	0.8953720	0.8908899	0.8864827	0.8828496	0.8801370	0.8777887	0.8731456	0.8714324	0.8677753	0.8650459	0.8612020	0.8590883	0.8560833	0.8532996	0.8504299	0.8483391	0.8456991	0.8433270	0.8411033	0.8384976	0.8360965
N0081	NO	1.0597265	1.0593774	1.0405276	1.0468121	1.0389575	1.0385065	1.0407715	1.0318573	1.0273091	1.0247645	1.0205151	1.0160220	1.0088214	1.0041552	0.9990512	0.9919670	0.9903356	0.9854624	0.9777867	0.9749213	0.9707290	0.9664360	0.9610021	0.9552123	0.9508808	0.9463356	0.9418746	0.9379433	0.9319809	0.9271916	0.9224610	0.9178680	0.9141721	0.9084479	0.9057283	0.9018726	0.8981761	0.8939695	0.8900287	0.8857648	0.8817534	0.8770149	0.8737949	0.8711929	0.8672640	0.8638226	0.8603225	0.8572392
N0082	NO	0.9465885	0.9492700	0.9336188	0.9397396	0.9363139	0.9312114	0.9310854	0.9226259	0.9224808	0.9206570	0.9139236	0.9124159	0.9079062	0.8996813	0.8979826	0.8918788	0.8903130	0.8864413	0.8795329	0.8757560	0.8720821	0.8669556	0.8627739	0.8577636	0.8529634	0.8491960	0.8444648	0.8417564	0.8366802	0.8311899	0.8266580	0.8219259	0.8185635	0.8130141	0.8091229	0.8053654	0.8010446	0.7964839	0.7932013	0.7887892	0.7855393	0.7812629	0.7774056	0.7740313	0.7700143	0.7663240	0.7625502	0.7587200
N0083	NO	0.9563373	0.9543319	0.9389322	0.9449803	0.9411865	0.9375350	0.9382762	0.9318289	0.9274962	0.9228733	0.9199382	0.9162531	0.9109694	0.9046921	0.9015108	0.8970090	0.8948141	0.8918623	0.8849711	0.8810471	0.8784201	0.8731254	0.8689872	0.8646632	0.8601632	0.8568689	0.8532073	0.8504068	0.8460898	0.8407558	0.8368779	0.8328002	0.8292352	0.8248153	0.8223500	0.8176587	0.8147238	0.8104424	0.8080629	0.8044068	0.8009784	0.7980115	0.7948462	0.7922003	0.7889420	0.7854670	0.7826188	0.7798295
N0084	NO	0.9372638	0.9315720	0.9235128	0.9227245	0.9196237	0.9159608	0.9134496	0.9060527	0.9033372	0.8998833	0.8955446	0.8910707	0.8852665	0.8793743	0.8753309	0.8706871	0.8671045	0.8629044	0.8570179	0.8520014	0.8489603	0.8442022	0.8386070	0.8343933	0.8295600	0.8266678	0.8228716	0.8184791	0.8135970	0.8085270	0.8039212	0.7998250	0.7957358	0.7903138	0.7872287	0.7820259	0.7785188	0.7744752	0.7707842	0.7670933	0.7629459	0.7585391	0.7551606	0.7513674	0.7477269	0.7440174	0.7402098	0.7369168
N0085	NO	1.0271840	1.0282776	1.0157566	1.0201057	1.0200671	1.0172315	1.0176289	1.0114326	1.0095655	1.0089173	1.0033057	1.0005965	0.9964736	0.9904097	0.9870320	0.9825310	0.9799376	0.9764940	0.9712489	0.9682616	0.9657239	0.9611605	0.9567664	0.9533377	0.9484437	0.9451807	0.9419781	0.9391786	0.9355559	0.9296743	0.9261714	0.9221666	0.9187255	0.9142838	0.9123058	0.9083149	0.9059044	0.9009795	0.8989221	0.8954222	0.8921491	0.8892242	0.8846382	0.8824297	0.8793293	0.8756441	0.8729683	0.8702824
N0086	NO	1.0113142	1.0072708	1.0001175	0.9945843	0.9976039	0.9933762	0.9903774	0.9867579	0.9830141	0.9826707	0.9769763	0.9708784	0.9698643	0.9671006	0.9629678	0.9581671	0.9538349	0.9510546	0.9480844	0.9434445	0.9418287	0.9387496	0.9351391	0.9304769	0.9270515	0.9230322	0.9194664	0.9165348	0.9119624	0.9093604	0.9046623	0.9013460	0.8973000	0.8939008	0.8896196	0.8864863	0.8831518	0.8800460	0.8766428	0.8731538	0.8696054	0.8661304	0.8619176	0.8598127	0.8567833	0.8535711	0.8497421	0.8472787
N0087	NO	1.0425146	1.0386872	1.0332782	1.0351329	1.0341895	1.0247834	1.0236056	1.0194896	1.0163863	1.0133446	1.0084047	1.0055639	1.0002358	0.9976102	0.9913079	0.9863803	0.9817258	0.9795715	0.9752022	0.9691509	0.9669208	0.9644514	0.9595920	0.9545799	0.9495370	0.9451717	0.9410459	0.9370573	0.9326261	0.9292889	0.9243009	0.9210422	0.9153033	0.9122355	0.9072407	0.9036741	0.9011298	0.8973451	0.8943061	0.8911456	0.8873824	0.8832529	0.8803193	0.8778135	0.8751445	0.8714576	0.8678930	0.8656238
N0088	NO	0.9143574	0.9119470	0.9019995	0.9012169	0.9018801	0.8955665	0.8922396	0.8879652	0.8849925	0.8831445	0.8780036	0.8747653	0.8705096	0.8671846	0.8617579	0.8583509	0.8536993	0.8503473	0.8460889	0.8410298	0.8380653	0.8347092	0.8304362	0.8263652	0.8215491	0.8183707	0.8145999	0.8110926	0.8067810	0.8031625	0.7986537	0.7951043	0.7898569	0.7865734	0.7818618	0.7781560	0.7748002	0.7710074	0.7677031	0.7648576	0.7612227	0.7570862	0.7531921	0.7511004	0.7477357	0.7437686	0.7401731	0.7377081
N0089	NO	0.9535208	0.9488082	0.9423394	0.9398788	0.9380767	0.9325689	0.9304112	0.9266200	0.9241753	0.9217808	0.9165447	0.9112800	0.9084984	0.9040937	0.8981612	0.8951178	0.8906337	0.8870037	0.8838617	0.8786796	0.8759177	0.8722818	0.8673872	0.8633548	0.8582520	0.8535159	0.8509919	0.8480181	0.8440931	0.8406131	0.8357002	0.8324391	0.8277431	0.8239425	0.8194019	0.8159524	0.8124103	0.8094344	0.8056681	0.8027036	0.7993690	0.7959524	0.7930250	0.7902272	0.7877784	0.7844498	0.7807934	0.7786053
N0090	NO	0.9716404	0.9668011	0.9610937	0.9568987	0.9576725	0.9492174	0.9444205	0.9413252	0.9375947	0.9348848	0.9287428	0.9253205	0.9223966	0.9186362	0.9121913	0.9063026	0.9026632	0.9003914	0.8952520	0.8902633	0.8869247	0.8830062	0.8792356	0.8736757	0.8689648	0.8644787	0.8608910	0.8571793	0.8533612	0.8499914	0.8447554	0.8409910	0.8362243	0.8326754	0.8270930	0.8241582	0.8204173	0.8164031	0.8131797	0.8095993	0.8061314	0.8021606	0.7983900	0.7961271	0.7929848	0.7889580	0.7856445	0.7829584
N0091	NO	0.9314500	0.9236816	0.9209639	0.9164014	0.9157477	0.9133613	0.9079735	0.9039982	0.9002662	0.8969221	0.8921247	0.8865992	0.8817648	0.8770324	0.8713974	0.8666822	0.8615345	0.8575492	0.8534760	0.8469853	0.8431512	0.8393497	0.8340858	0.8289459	0.8235661	0.8190629	0.8156870	0.8108796	0.8070152	0.8035432	0.7982975	0.7950202	0.7897828	0.7860136	0.7820553	0.7775576	0.7751509	0.7717330	0.7686757	0.7657988	0.7622167	0.7588809	0.7562751	0.7540434	0.7518928	0.7486321	0.7450122	0.7432294
N0092	NO	0.9302515	0.9289795	0.9212927	0.9201418	0.9202332	0.9143232	0.9107642	0.9091820	0.9043384	0.9044614	0.8989910	0.8938660	0.8914934	0.8862321	0.8813933	0.8793201	0.8745674	0.8718947	0.8691111	0.8629856	0.8598018	0.8572235	0.8530521	0.8484637	0.8448474	0.8404299	0.8377857	0.8343073	0.8306858	0.8271500	0.8232381	0.8207918	0.8162855	0.8129903	0.8089623	0.8060824	0.8037255	0.8013555	0.7983135	0.7964903	0.7945160	0.7918792	0.7896208	0.7878625	0.7860051	0.7833768	0.7808472	0.7788606
N0093	NO	0.8688836	0.8643053	0.8587584	0.8523432	0.8526598	0.8466309	0.8429233	0.8361993	0.8317196	0.8277316	0.8201694	0.8158665	0.8118232	0.8072227	0.8005863	0.7945752	0.7903353	0.7856616	0.7813451	0.7753090	0.7707772	0.7669028	0.7628590	0.7581436	0.7531518	0.7482350	0.7439601	0.7393200	0.7348011	0.7311896	0.7263910	0.7227390	0.7185221	0.7146916	0.7103126	0.7063245	0.7028049	0.6991838	0.6957926	0.6919696	0.6887575	0.6852756	0.6818832	0.6796005	0.6761291	0.6727890	0.6690555	0.6662561
N0094	NO	0.8959365	0.8866702	0.8804572	0.8784505	0.8780035	0.8721915	0.8694884	0.8637440	0.8583597	0.8564456	0.8516186	0.8469796	0.8440616	0.8389818	0.8346056	0.8302804	0.8245895	0.8219582	0.8182077	0.8129851	0.8097595	0.8064305	0.8024572	0.7989989	0.7945886	0.7905178	0.7869422	0.7829139	0.7790976	0.7761111	0.7714696	0.7681184	0.7635697	0.7603195	0.7558263	0.7524261	0.7492223	0.7465030	0.7426101	0.7393121	0.7361687	0.7329361	0.7294638	0.7269931	0.7241949	0.7211983	0.7177387	0.7149149
N0129	NO	1.1867344	1.1862700	1.1796421	1.1689966	1.1738284	1.1750143	1.1770473	1.1726208	1.1674552	1.1688089	1.1616471	1.1644626	1.1565200	1.1520108	1.1541903	1.1518204	1.1493219	1.1467767	1.1421993	1.1413910	1.1406686	1.1365206	1.1346742	1.1324682	1.1267586	1.1260021	1.1249809	1.1230884	1.1214091	1.1188605	1.1172025	1.1150640	1.1112399	1.1103594	1.1068281	1.1037743	1.1055477	1.1011143	1.0974357	1.0945007	1.0927516	1.0918015	1.0904040	1.0860239	1.0837853	1.0816643	1.0803983	1.0779719
N0130	NO	1.2338154	1.2265964	1.2239608	1.2238425	1.2203825	1.2252345	1.2338753	1.2202923	1.2234787	1.2260361	1.2162300	1.2230687	1.2106011	1.2051337	1.2086170	1.2060225	1.2091193	1.2062819	1.2004611	1.2022147	1.2005115	1.1969826	1.1953931	1.1936549	1.1897364	1.1904156	1.1889298	1.1885910	1.1840994	1.1855466	1.1817672	1.1808287	1.1788177	1.1753703	1.1744382	1.1741104	1.1737843	1.1705176	1.1670834	1.1637678	1.1636486	1.1636353	1.1619639	1.1600959	1.1560315	1.1553668	1.1526940	1.1511611
N0131	NO	1.2012973	1.2064155	1.2019503	1.1901178	1.1925466	1.1945524	1.1941445	1.1916814	1.1847558	1.1876290	1.1822406	1.1832068	1.1775115	1.1716487	1.1712124	1.1723778	1.1673211	1.1660053	1.1605151	1.1619068	1.1618488	1.1556214	1.1539289	1.1531203	1.1472235	1.1485062	1.1475334	1.1451085	1.1432891	1.1420562	1.1399610	1.1396257	1.1345026	1.1339186	1.1313789	1.1291456	1.1313171	1.1265575	1.1234896	1.1200083	1.1190448	1.1197046	1.1171376	1.1139197	1.1120771	1.1096661	1.1079699	1.1068872
N0132	NO	1.1605768	1.1444223	1.1460841	1.1360362	1.1401265	1.1449975	1.1418896	1.1367025	1.1347046	1.1344268	1.1343851	1.1335289	1.1245763	1.1245127	1.1228495	1.1210399	1.1191716	1.1154075	1.1145010	1.1132791	1.1110885	1.1097119	1.1064436	1.1067823	1.1018305	1.1017046	1.1032269	1.1014260	1.0986533	1.0980155	1.0938485	1.0954802	1.0922637	1.0895569	1.0886959	1.0860015	1.0874565	1.0856878	1.0811208	1.0790677	1.0783504	1.0774095	1.0769396	1.0731378	1.0714518	1.0700331	1.0682368	1.0677032
N0133	NO	1.2085742	1.2139391	1.2076879	1.1875745	1.1995270	1.1996732	1.1971371	1.1908555	1.1902134	1.1955479	1.1830809	1.1857477	1.1798464	1.1750630	1.1761456	1.1732800	1.1696464	1.1666723	1.1645176	1.1636082	1.1629031	1.1562817	1.1566360	1.1525252	1.1460652	1.1465633	1.1444175	1.1432822	1.1381629	1.1385188	1.1368805	1.1354195	1.1304986	1.1300335	1.1271542	1.1238058	1.1241442	1.1200376	1.1170733	1.1122304	1.1111327	1.1102550	1.1073010	1.1045637	1.1008873	1.0993557	1.0977280	1.0940971
N0134	NO	1.1165739	1.1076647	1.1074538	1.0977783	1.0962574	1.1004300	1.1018009	1.1008794	1.0948093	1.0940996	1.0908675	1.0898567	1.0838436	1.0795748	1.0785630	1.0783167	1.0761056	1.0730287	1.0692683	1.0689089	1.0661528	1.0630541	1.0621381	1.0618085	1.0575302	1.0562553	1.0556260	1.0543014	1.0507348	1.0503192	1.0471759	1.0461202	1.0425671	1.0403717	1.0402777	1.0368770	1.0371819	1.0340278	1.0311100	1.0289097	1.0281758	1.0257671	1.0253251	1.0221617	1.0201623	1.0183970	1.0174986	1.0153968
N0135	NO	0.8746052	0.8686980	0.8650744	0.8602873	0.8573458	0.8521209	0.8509510	0.8422892	0.8356438	0.8304664	0.8253906	0.8204219	0.8142645	0.8103058	0.8064636	0.8009430	0.7968221	0.7916543	0.7870299	0.7820104	0.7767442	0.7718143	0.7682962	0.7644533	0.7600104	0.7561338	0.7518057	0.7472843	0.7429627	0.7380890	0.7347972	0.7297520	0.7261582	0.7230155	0.7186745	0.7157762	0.7117267	0.7080563	0.7049643	0.7018895	0.6982279	0.6947705	0.6923878	0.6890943	0.6863682	0.6831995	0.6804981	0.6780192
N0136	NO	0.9300857	0.9260131	0.9228127	0.9189578	0.9146129	0.9102249	0.9093074	0.9001734	0.8945518	0.8895117	0.8847328	0.8801019	0.8744524	0.8702807	0.8670928	0.8638321	0.8600758	0.8545139	0.8503394	0.8465120	0.8416862	0.8365627	0.8321094	0.8296360	0.8254738	0.8216639	0.8181732	0.8144737	0.8103073	0.8060602	0.8021960	0.7977452	0.7941322	0.7901110	0.7858866	0.7828177	0.7795907	0.7753731	0.7724658	0.7701019	0.7670828	0.7634805	0.7610306	0.7575080	0.7545502	0.7511163	0.7489067	0.7465037
N0137	NO	0.9251527	0.9210738	0.9143186	0.9114184	0.9071720	0.9025316	0.9002156	0.8902288	0.8851358	0.8777252	0.8734176	0.8687637	0.8621622	0.8570563	0.8526103	0.8499438	0.8454368	0.8389776	0.8347726	0.8296733	0.8247824	0.8194875	0.8140135	0.8107544	0.8064042	0.8038768	0.7989644	0.7947612	0.7906696	0.7861069	0.7824709	0.7770865	0.7736671	0.7701909	0.7653890	0.7626622	0.7586249	0.7552249	0.7522754	0.7492208	0.7460667	0.7424778	0.7397756	0.7367321	0.7335671	0.7307037	0.7284413	0.7255375
N0138	NO	0.8692129	0.8643808	0.8589465	0.8553637	0.8480357	0.8465045	0.8431144	0.8339005	0.8267969	0.8227296	0.8171707	0.8112806	0.8052589	0.8018664	0.7966718	0.7920930	0.7874280	0.7818160	0.7772552	0.7717258	0.7665333	0.7622036	0.7580211	0.7542761	0.7492700	0.7457035	0.7410026	0.7360817	0.7317612	0.7270148	0.7230063	0.7183514	0.7141131	0.7098057	0.7054616	0.7019697	0.6979337	0.6940943	0.6901031	0.6872190	0.6835545	0.6800555	0.6775316	0.6742451	0.6714736	0.6680685	0.6656380	0.6626191
N0139	NO	1.0024396	0.9970559	0.9907938	0.9879349	0.9822894	0.9856107	0.9816115	0.9725289	0.9668009	0.9623901	0.9578406	0.9540972	0.9481508	0.9466465	0.9433687	0.9400655	0.9362775	0.9313982	0.9285730	0.9240520	0.9200419	0.9157704	0.9111607	0.9093208	0.9044387	0.9021329	0.8985497	0.8937266	0.8913084	0.8871173	0.8844968	0.8801095	0.8763877	0.8738886	0.8696812	0.8667170	0.8635433	0.8597513	0.8567185	0.8546039	0.8511687	0.8481961	0.8457378	0.8425442	0.8400066	0.8370540	0.8351581	0.8324342
N0140	NO	0.9819837	0.9719943	0.9723115	0.9663357	0.9608380	0.9576293	0.9547406	0.9454588	0.9382841	0.9356893	0.9299153	0.9262769	0.9196793	0.9149678	0.9108129	0.9060220	0.9019151	0.8971863	0.8930287	0.8868774	0.8820371	0.8765267	0.8716204	0.8676024	0.8621513	0.8584734	0.8531672	0.8493357	0.8445950	0.8395713	0.8356324	0.8301507	0.8257422	0.8218442	0.8170653	0.8133100	0.8089112	0.8044769	0.8002216	0.7968049	0.7923965	0.7888120	0.7857227	0.7811923	0.7776250	0.7737300	0.7704710	0.7669302
N0141	NO	0.9452204	0.9385884	0.9332920	0.9303540	0.9261197	0.9239804	0.9220920	0.9150759	0.9068480	0.9016092	0.8974296	0.8934571	0.8872645	0.8831933	0.8795424	0.8752153	0.8723542	0.8666988	0.8625653	0.8582006	0.8530471	0.8466362	0.8424577	0.8392543	0.8349932	0.8312386	0.8266371	0.8231986	0.8180815	0.8141295	0.8100221	0.8045814	0.8008047	0.7962993	0.7916770	0.7885935	0.7837312	0.7797928	0.7764965	0.7733920	0.7697502	0.7655166	0.7621239	0.7577873	0.7547014	0.7512223	0.7483369	0.7454329
N0142	NO	1.0237198	1.0222939	1.0195206	1.0138395	1.0123718	1.0083680	1.0085179	0.9995180	0.9930290	0.9899399	0.9871903	0.9820092	0.9763371	0.9746604	0.9699786	0.9662023	0.9635978	0.9584979	0.9548756	0.9511349	0.9482682	0.9422606	0.9384553	0.9359082	0.9323141	0.9294491	0.9248076	0.9213471	0.9170229	0.9137186	0.9109055	0.9054168	0.9021734	0.8983772	0.8946545	0.8923870	0.8891343	0.8850079	0.8818970	0.8795722	0.8762151	0.8727862	0.8702301	0.8665463	0.8646291	0.8613665	0.8593109	0.8570818
N0143	NO	1.0134387	1.0122036	1.0145557	1.0131810	1.0109656	1.0117104	1.0098895	1.0048434	0.9997955	0.9968261	0.9937497	0.9905379	0.9843795	0.9810233	0.9773306	0.9733180	0.9703521	0.9646000	0.9617218	0.9571776	0.9521916	0.9463803	0.9423565	0.9392584	0.9341460	0.9302848	0.9262344	0.9213265	0.9167160	0.9126533	0.9091406	0.9036096	0.8998848	0.8966220	0.8927969	0.8907287	0.8876168	0.8832177	0.8803449	0.8783039	0.8748885	0.8717852	0.8704624	0.8670671	0.8649383	0.8618999	0.8601261	0.8585521
N0144	NO	0.9240087	0.9199895	0.9235651	0.9235998	0.9186084	0.9187958	0.9193293	0.9132317	0.9142488	0.9109841	0.9086437	0.9038815	0.9001445	0.8983828	0.8940142	0.8929203	0.8915117	0.8856902	0.8833023	0.8778377	0.8744924	0.8708280	0.8659887	0.8640805	0.8596247	0.8558599	0.8520558	0.8479096	0.8451871	0.8415151	0.8375359	0.8335001	0.8297698	0.8261411	0.8217214	0.8187737	0.8158691	0.8121172	0.8094221	0.8071469	0.8038996	0.8015428	0.7995933	0.7965835	0.7942094	0.7908367	0.7888987	0.7862114
N0145	NO	1.0205631	1.0151832	1.0194170	1.0126147	1.0111246	1.0081954	1.0102713	1.0023791	0.9964087	0.9943067	0.9902354	0.9865485	0.9808879	0.9793044	0.9755178	0.9722031	0.9691609	0.9631034	0.9605951	0.9569425	0.9520196	0.9468327	0.9426847	0.9392027	0.9353103	0.9316437	0.9268126	0.9222758	0.9184418	0.9137089	0.9102461	0.9052336	0.9013910	0.8979936	0.8934541	0.8907763	0.8872088	0.8828477	0.8795681	0.8775508	0.8737828	0.8696509	0.8671247	0.8638246	0.8608918	0.8574115	0.8549727	0.8527256
N0146	NO	1.0582247	1.0528522	1.0509801	1.0500381	1.0477619	1.0491118	1.0516026	1.0430038	1.0395927	1.0342107	1.0337191	1.0308890	1.0243087	1.0208130	1.0194905	1.0146205	1.0116649	1.0066774	1.0026876	0.9981227	0.9941400	0.9887500	0.9846944	0.9811593	0.9761785	0.9720829	0.9680587	0.9627303	0.9587265	0.9542644	0.9507194	0.9448369	0.9406695	0.9372458	0.9327263	0.9299918	0.9263706	0.9222461	0.9199416	0.9177599	0.9136728	0.9102808	0.9082864	0.9042767	0.9025599	0.8991170	0.8968551	0.8947301
N0147	NO	0.9766289	0.9750000	0.9731520	0.9682382	0.9705159	0.9684709	0.9686260	0.9634129	0.9572171	0.9558979	0.9501945	0.9460025	0.9412565	0.9372074	0.9334571	0.9284930	0.9264924	0.9223646	0.9175524	0.9137938	0.9082156	0.9022497	0.8979490	0.8941594	0.8892061	0.8853703	0.8805469	0.8765030	0.8717428	0.8671670	0.8636326	0.8583198	0.8546765	0.8507335	0.8460826	0.8432825	0.8384014	0.8344133	0.8311819	0.8285659	0.8253189	0.8216974	0.8201080	0.8163722	0.8131987	0.8100303	0.8075598	0.8047701
N0148	NO	1.0389953	1.0339026	1.0379899	1.0345879	1.0298750	1.0317910	1.0339673	1.0271940	1.0220071	1.0194433	1.0175835	1.0137759	1.0070792	1.0073774	1.0030704	1.0001234	0.9966227	0.9907668	0.9885566	0.9848137	0.9810991	0.9756582	0.9710765	0.9682445	0.9634886	0.9602745	0.9557977	0.9517061	0.9474622	0.9428104	0.9394526	0.9341636	0.9304971	0.9273844	0.9223574	0.9195676	0.9158996	0.9130340	0.9101706	0.9076629	0.9037437	0.9003069	0.8985980	0.8943787	0.8920065	0.8885876	0.8861439	0.8835117
N0149	NO	1.0161078	1.0128480	1.0130789	1.0085232	1.0063950	1.0068264	1.0065334	0.9995837	0.9958962	0.9897740	0.9883347	0.9831377	0.9762971	0.9721904	0.9688377	0.9642036	0.9598984	0.9540985	0.9505087	0.9463733	0.9400653	0.9342467	0.9294825	0.9255329	0.9197237	0.9150544	0.9093108	0.9046522	0.8991761	0.8937699	0.8898649	0.8843704	0.8799741	0.8757883	0.8712901	0.8683860	0.8640615	0.8598656	0.8561351	0.8539011	0.8500081	0.8471200	0.8445888	0.8406701	0.8384336	0.8356639	0.8334426	0.8306484
N0150	NO	1.0406985	1.0325332	1.0355822	1.0331972	1.0283483	1.0299916	1.0296993	1.0228498	1.0184280	1.0138986	1.0106393	1.0070763	1.0011771	0.9991189	0.9945756	0.9911244	0.9869887	0.9821754	0.9795039	0.9751812	0.9691715	0.9638119	0.9586498	0.9554297	0.9487071	0.9459023	0.9412194	0.9353335	0.9310156	0.9263877	0.9223077	0.9163622	0.9117218	0.9084644	0.9034989	0.9007490	0.8971121	0.8931115	0.8893093	0.8862852	0.8822361	0.8788534	0.8759626	0.8723220	0.8695838	0.8656245	0.8640300	0.8611435
N0151	NO	0.9942341	0.9918126	0.9914673	0.9928137	0.9914485	0.9898638	0.9895563	0.9814661	0.9763700	0.9759123	0.9699250	0.9678786	0.9613763	0.9577795	0.9534151	0.9497041	0.9456522	0.9398657	0.9355280	0.9300244	0.9250848	0.9185248	0.9134043	0.9087273	0.9022414	0.8979805	0.8923837	0.8872925	0.8808044	0.8756179	0.8722899	0.8665938	0.8618847	0.8572491	0.8519580	0.8488185	0.8439367	0.8395767	0.8355066	0.8326299	0.8288848	0.8245328	0.8219603	0.8182942	0.8152884	0.8113902	0.8088908	0.8060343
N0152	NO	0.9834900	0.9836446	0.9825974	0.9827970	0.9785874	0.9740981	0.9778055	0.9669445	0.9621810	0.9572058	0.9544755	0.9500653	0.9424695	0.9389724	0.9348146	0.9299107	0.9268839	0.9219931	0.9171240	0.9124372	0.9074166	0.9020755	0.8958416	0.8916088	0.8865267	0.8815456	0.8766493	0.8713581	0.8663961	0.8618747	0.8576674	0.8518428	0.8474070	0.8427653	0.8381953	0.8349754	0.8305060	0.8262757	0.8223220	0.8195878	0.8159840	0.8118140	0.8098226	0.8063816	0.8040242	0.8004149	0.7981145	0.7954579
N0153	NO	1.0399165	1.0359069	1.0364333	1.0354042	1.0327086	1.0307013	1.0349925	1.0278199	1.0222186	1.0188801	1.0136887	1.0129571	1.0061388	1.0050613	1.0008050	0.9984994	0.9956206	0.9898977	0.9862669	0.9839544	0.9798967	0.9754674	0.9706624	0.9680556	0.9646457	0.9607496	0.9571114	0.9532183	0.9486994	0.9447414	0.9410278	0.9361410	0.9327825	0.9287671	0.9244395	0.9218814	0.9182907	0.9150006	0.9113808	0.9091744	0.9054767	0.9016246	0.8992507	0.8955138	0.8929306	0.8895025	0.8871638	0.8842666
N0154	NO	1.0396044	1.0373276	1.0383477	1.0356371	1.0353622	1.0334325	1.0352089	1.0278022	1.0226679	1.0195252	1.0155884	1.0116071	1.0060713	1.0036514	1.0004523	0.9961947	0.9918661	0.9876471	0.9848124	0.9813803	0.9769714	0.9717703	0.9670157	0.9639520	0.9588143	0.9550743	0.9501563	0.9466214	0.9419827	0.9375911	0.9337417	0.9286183	0.9245609	0.9206378	0.9156209	0.9134378	0.9099803	0.9057757	0.9019663	0.9000806	0.8957400	0.8920485	0.8898869	0.8858070	0.8827907	0.8793218	0.8767563	0.8742261
N0155	NO	0.9549413	0.9466528	0.9470500	0.9433113	0.9396558	0.9367441	0.9364249	0.9297031	0.9244841	0.9209298	0.9181353	0.9125748	0.9072070	0.9034203	0.8990681	0.8956579	0.8913149	0.8857121	0.8803601	0.8753753	0.8701445	0.8643274	0.8593297	0.8558035	0.8512443	0.8472880	0.8428208	0.8388903	0.8346999	0.8306077	0.8272370	0.8227776	0.8189098	0.8152341	0.8106582	0.8076423	0.8043132	0.8008206	0.7966367	0.7938224	0.7903591	0.7867298	0.7841173	0.7799897	0.7766867	0.7725685	0.7698041	0.7661383
N0156	NO	0.9555688	0.9480041	0.9496285	0.9495397	0.9424747	0.9403412	0.9373830	0.9318430	0.9263831	0.9229283	0.9176760	0.9129055	0.9067798	0.9028332	0.8984135	0.8952482	0.8905746	0.8839887	0.8801687	0.8752837	0.8693542	0.8636930	0.8589914	0.8556644	0.8502818	0.8461528	0.8414683	0.8378943	0.8335377	0.8294253	0.8265406	0.8209983	0.8167760	0.8135101	0.8093313	0.8062711	0.8026655	0.7986372	0.7950716	0.7922027	0.7886037	0.7852057	0.7819695	0.7775700	0.7745559	0.7704243	0.7673684	0.7640889
N0157	NO	0.9587290	0.9550543	0.9542558	0.9490485	0.9446353	0.9435896	0.9432610	0.9380518	0.9323552	0.9284649	0.9230048	0.9180039	0.9124360	0.9092444	0.9038798	0.9003558	0.8961629	0.8892646	0.8846332	0.8806788	0.8751088	0.8696409	0.8643850	0.8610097	0.8558624	0.8520464	0.8475509	0.8435386	0.8395815	0.8346769	0.8314186	0.8267765	0.8229839	0.8190813	0.8148489	0.8119651	0.8083281	0.8043633	0.8006532	0.7979534	0.7942202	0.7905145	0.7876677	0.7838380	0.7803555	0.7760016	0.7728941	0.7695290
N0158	NO	0.9820652	0.9747419	0.9733032	0.9697627	0.9680263	0.9662826	0.9674585	0.9619251	0.9569299	0.9530772	0.9456903	0.9435480	0.9384191	0.9352599	0.9315284	0.9276208	0.9250683	0.9211709	0.9162827	0.9120709	0.9070669	0.9033120	0.8982996	0.8956177	0.8913664	0.8874390	0.8832906	0.8800359	0.8757132	0.8724928	0.8696757	0.8653011	0.8614649	0.8581295	0.8535468	0.8506693	0.8474968	0.8434911	0.8403178	0.8375982	0.8341782	0.8299431	0.8274495	0.8237821	0.8213050	0.8177440	0.8144391	0.8117203
N0159	NO	0.9629960	0.9563627	0.9573896	0.9537159	0.9506294	0.9477136	0.9474231	0.9377792	0.9328118	0.9276392	0.9233576	0.9196099	0.9131296	0.9095632	0.9055004	0.9015406	0.8991573	0.8932614	0.8893070	0.8849157	0.8795208	0.8747883	0.8698739	0.8669532	0.8629199	0.8587841	0.8540618	0.8500957	0.8458964	0.8415904	0.8376478	0.8321254	0.8280402	0.8241576	0.8192554	0.8163611	0.8121769	0.8084820	0.8043872	0.8012118	0.7976184	0.7935411	0.7912208	0.7869784	0.7833380	0.7795819	0.7767217	0.7738289
N0160	NO	0.9357641	0.9320631	0.9284999	0.9276165	0.9264776	0.9244976	0.9205734	0.9157320	0.9087394	0.9037062	0.9001424	0.8966235	0.8910776	0.8884013	0.8847303	0.8823054	0.8790981	0.8733375	0.8685815	0.8646901	0.8598112	0.8558012	0.8509086	0.8479300	0.8432099	0.8396679	0.8360392	0.8330625	0.8287248	0.8244843	0.8208271	0.8164197	0.8123932	0.8084459	0.8042842	0.8014919	0.7978942	0.7939217	0.7905518	0.7874609	0.7840120	0.7802591	0.7775199	0.7735814	0.7705621	0.7667465	0.7637223	0.7604954
N0161	NO	0.8951379	0.8909311	0.8888755	0.8858544	0.8873090	0.8815950	0.8824617	0.8762243	0.8698084	0.8664045	0.8620519	0.8573229	0.8525835	0.8485612	0.8453296	0.8415574	0.8377991	0.8326286	0.8268828	0.8231481	0.8184047	0.8130814	0.8087240	0.8048046	0.8016789	0.7974735	0.7925508	0.7886329	0.7833674	0.7792974	0.7757555	0.7696064	0.7659579	0.7618662	0.7569802	0.7536461	0.7497931	0.7460280	0.7420440	0.7386490	0.7349316	0.7308311	0.7279460	0.7241341	0.7211043	0.7175652	0.7145050	0.7115372
N0162	NO	0.9877086	0.9838805	0.9856440	0.9800725	0.9766625	0.9760296	0.9741118	0.9663661	0.9617677	0.9590259	0.9540418	0.9502681	0.9440768	0.9401422	0.9354560	0.9312189	0.9283502	0.9240330	0.9195553	0.9150875	0.9104731	0.9056451	0.9011755	0.8981521	0.8940439	0.8904976	0.8861650	0.8822334	0.8786275	0.8746557	0.8716549	0.8678204	0.8640269	0.8612100	0.8570236	0.8538888	0.8501309	0.8463755	0.8430302	0.8402783	0.8361824	0.8326474	0.8296893	0.8255101	0.8229287	0.8186345	0.8158622	0.8125788
N0163	NO	0.8858486	0.8843614	0.8838129	0.8781836	0.8757065	0.8722513	0.8685593	0.8607946	0.8560404	0.8531243	0.8473605	0.8425895	0.8373399	0.8332404	0.8302401	0.8262749	0.8226286	0.8169433	0.8132885	0.8087626	0.8032933	0.7987843	0.7945102	0.7919906	0.7879774	0.7840718	0.7798012	0.7756596	0.7712885	0.7673653	0.7636275	0.7588602	0.7546849	0.7504351	0.7461044	0.7430805	0.7392792	0.7355036	0.7319727	0.7292720	0.7253336	0.7212654	0.7186693	0.7146547	0.7117670	0.7083957	0.7058195	0.7023702
N0164	NO	0.9358113	0.9313391	0.9300324	0.9282221	0.9225782	0.9199499	0.9190196	0.9104953	0.9037668	0.8987209	0.8940002	0.8911113	0.8846497	0.8807896	0.8777250	0.8739547	0.8705283	0.8642943	0.8594234	0.8545693	0.8496755	0.8446746	0.8404876	0.8367100	0.8320442	0.8287215	0.8252801	0.8213292	0.8170770	0.8133078	0.8095500	0.8044767	0.8009316	0.7974828	0.7930862	0.7899845	0.7863407	0.7825418	0.7792393	0.7764623	0.7728601	0.7689024	0.7661637	0.7622265	0.7589917	0.7550892	0.7519277	0.7490724
N0165	NO	0.9215049	0.9208639	0.9143804	0.9139578	0.9117236	0.9106921	0.9121612	0.9024189	0.8954563	0.8930610	0.8887318	0.8848526	0.8796138	0.8766034	0.8736001	0.8697609	0.8671234	0.8624393	0.8585985	0.8544000	0.8492577	0.8446823	0.8409111	0.8378193	0.8338619	0.8306608	0.8270439	0.8237475	0.8189328	0.8150324	0.8114001	0.8066193	0.8029881	0.7992976	0.7951351	0.7923982	0.7885535	0.7846253	0.7812016	0.7785678	0.7750918	0.7710894	0.7685825	0.7644958	0.7616088	0.7581507	0.7549691	0.7523219
N0166	NO	0.9650139	0.9611399	0.9589656	0.9562515	0.9516408	0.9496424	0.9505072	0.9414345	0.9369177	0.9336759	0.9280868	0.9251791	0.9171566	0.9144289	0.9117676	0.9081070	0.9053198	0.9009328	0.8975567	0.8945051	0.8888663	0.8845264	0.8803347	0.8780982	0.8745901	0.8711617	0.8671733	0.8639929	0.8598560	0.8566762	0.8536447	0.8488294	0.8454075	0.8420225	0.8377929	0.8347464	0.8312533	0.8273014	0.8235375	0.8210362	0.8171848	0.8137181	0.8115441	0.8078479	0.8049501	0.8008105	0.7983662	0.7950885
N0167	NO	0.9934742	0.9911311	0.9860674	0.9871510	0.9834009	0.9823840	0.9838116	0.9744006	0.9688056	0.9674873	0.9611324	0.9570012	0.9510337	0.9492294	0.9450676	0.9411891	0.9391595	0.9332329	0.9299680	0.9266174	0.9214921	0.9173594	0.9137549	0.9104589	0.9061541	0.9024991	0.8991263	0.8954554	0.8905602	0.8868184	0.8837192	0.8789628	0.8764404	0.8725279	0.8681490	0.8657739	0.8621547	0.8585232	0.8549809	0.8525078	0.8490660	0.8446865	0.8422706	0.8384840	0.8360003	0.8324158	0.8298916	0.8270874
N0168	NO	1.0069189	1.0015582	0.9993407	0.9945389	0.9930359	0.9889696	0.9892794	0.9835221	0.9746292	0.9724817	0.9663637	0.9615599	0.9560574	0.9517258	0.9487181	0.9444363	0.9394717	0.9356740	0.9311662	0.9267389	0.9225487	0.9163864	0.9126043	0.9091117	0.9046906	0.9013968	0.8965703	0.8926063	0.8887889	0.8839246	0.8815553	0.8762302	0.8728962	0.8698282	0.8650637	0.8622528	0.8587201	0.8545923	0.8508380	0.8475494	0.8442348	0.8403116	0.8373009	0.8332102	0.8301622	0.8261596	0.8231497	0.8193769
N0169	NO	1.0019553	0.9979558	0.9923187	0.9891473	0.9861260	0.9838772	0.9829997	0.9756665	0.9715930	0.9672441	0.9605703	0.9578602	0.9507620	0.9476053	0.9445133	0.9419110	0.9379256	0.9339158	0.9295641	0.9250567	0.9206361	0.9155267	0.9113925	0.9079133	0.9041031	0.9002792	0.8958218	0.8928534	0.8887291	0.8846976	0.8818776	0.8773801	0.8741596	0.8713820	0.8662738	0.8644019	0.8608886	0.8571050	0.8530877	0.8506315	0.8467903	0.8429316	0.8403541	0.8361828	0.8334630	0.8297920	0.8264455	0.8236185
N0170	NO	0.9994384	0.9938548	0.9913344	0.9924921	0.9886988	0.9836054	0.9865710	0.9755867	0.9699123	0.9665788	0.9618503	0.9557108	0.9507552	0.9475282	0.9439402	0.9404564	0.9379419	0.9322071	0.9292746	0.9254593	0.9211372	0.9153764	0.9115739	0.9095247	0.9045593	0.9011390	0.8968393	0.8930540	0.8892711	0.8852437	0.8821870	0.8775158	0.8742185	0.8710164	0.8671439	0.8642298	0.8608915	0.8568175	0.8533455	0.8508558	0.8473017	0.8440401	0.8416371	0.8382418	0.8354179	0.8324382	0.8299356	0.8275692
N0171	NO	0.9798211	0.9721486	0.9712996	0.9664603	0.9621924	0.9629369	0.9641707	0.9561453	0.9509648	0.9478745	0.9457955	0.9402561	0.9355698	0.9331211	0.9305331	0.9259779	0.9234042	0.9197222	0.9160171	0.9107090	0.9061693	0.9024870	0.8990065	0.8964890	0.8911134	0.8873417	0.8840659	0.8808165	0.8761462	0.8725312	0.8688538	0.8643180	0.8608035	0.8571060	0.8520509	0.8492614	0.8448970	0.8416455	0.8377750	0.8352637	0.8308661	0.8273211	0.8242567	0.8202610	0.8173556	0.8135996	0.8108780	0.8078027
N0172	NO	0.8814270	0.8771257	0.8764777	0.8718756	0.8681600	0.8661091	0.8656402	0.8577649	0.8514412	0.8491893	0.8444568	0.8390373	0.8330306	0.8300249	0.8253199	0.8206099	0.8158168	0.8090723	0.8047903	0.8001461	0.7944745	0.7896651	0.7849675	0.7812599	0.7765391	0.7716779	0.7667574	0.7620791	0.7573873	0.7524889	0.7482620	0.7427607	0.7388004	0.7345576	0.7303500	0.7270077	0.7228380	0.7186034	0.7146471	0.7114857	0.7074955	0.7035381	0.7008557	0.6970977	0.6939400	0.6902372	0.6873921	0.6841167
N0173	NO	0.8630601	0.8579793	0.8548378	0.8516371	0.8493202	0.8454220	0.8438358	0.8393462	0.8326701	0.8291698	0.8242717	0.8183432	0.8127404	0.8070717	0.8026357	0.7977966	0.7922742	0.7868638	0.7823619	0.7765492	0.7715687	0.7658353	0.7612092	0.7565709	0.7513281	0.7462218	0.7410632	0.7362180	0.7308918	0.7262403	0.7221204	0.7163042	0.7119287	0.7081048	0.7026017	0.6992828	0.6948662	0.6904812	0.6869353	0.6835045	0.6799323	0.6763986	0.6735365	0.6697950	0.6663498	0.6629013	0.6598699	0.6567451
N0174	NO	0.9687517	0.9668312	0.9636159	0.9640796	0.9608595	0.9606525	0.9575036	0.9508430	0.9447975	0.9421044	0.9389930	0.9336534	0.9278901	0.9259161	0.9221333	0.9182384	0.9154851	0.9107189	0.9069387	0.9026284	0.8983328	0.8937013	0.8887324	0.8853712	0.8815290	0.8782420	0.8739212	0.8704873	0.8665349	0.8624650	0.8597521	0.8547732	0.8509097	0.8478265	0.8430985	0.8405825	0.8368641	0.8332990	0.8302896	0.8275307	0.8237444	0.8199679	0.8176490	0.8140988	0.8115708	0.8079008	0.8053218	0.8019933
N0175	NO	0.8193867	0.8145624	0.8133980	0.8091048	0.8063335	0.8043750	0.8036623	0.7969642	0.7911557	0.7895389	0.7862175	0.7806561	0.7755871	0.7717453	0.7664742	0.7620561	0.7570236	0.7513397	0.7467793	0.7421867	0.7376253	0.7326889	0.7274295	0.7239084	0.7191609	0.7138685	0.7097213	0.7051284	0.7003800	0.6962881	0.6918198	0.6868603	0.6824527	0.6782622	0.6734158	0.6700015	0.6662633	0.6621300	0.6583135	0.6553700	0.6515370	0.6479183	0.6447515	0.6409667	0.6375560	0.6339577	0.6313324	0.6280870
N0176	NO	0.8666992	0.8632278	0.8609060	0.8576558	0.8506909	0.8493745	0.8480328	0.8414990	0.8343244	0.8311782	0.8250307	0.8209928	0.8143470	0.8116280	0.8069285	0.8015197	0.7969224	0.7904544	0.7851743	0.7791541	0.7732229	0.7681944	0.7636606	0.7595317	0.7535015	0.7491924	0.7438512	0.7389325	0.7334358	0.7280093	0.7242163	0.7187622	0.7143277	0.7099212	0.7049537	0.7013011	0.6968371	0.6930748	0.6889989	0.6856245	0.6819851	0.6787131	0.6760273	0.6723877	0.6693633	0.6657961	0.6629913	0.6596096
N0177	NO	0.9651848	0.9596522	0.9583465	0.9578782	0.9534172	0.9550606	0.9538825	0.9482524	0.9446370	0.9413477	0.9371022	0.9334490	0.9284619	0.9239695	0.9198642	0.9149415	0.9105375	0.9035453	0.8986300	0.8924288	0.8859383	0.8787676	0.8731489	0.8683982	0.8622515	0.8572632	0.8513128	0.8460928	0.8410016	0.8359014	0.8310810	0.8249300	0.8200929	0.8155535	0.8103502	0.8067187	0.8026752	0.7984643	0.7944031	0.7915446	0.7885872	0.7850196	0.7822904	0.7787553	0.7760988	0.7727412	0.7700672	0.7667850
N0178	NO	1.0092651	1.0046198	1.0062226	0.9989211	0.9963714	0.9962564	0.9999974	0.9924011	0.9826289	0.9825265	0.9788287	0.9745179	0.9684485	0.9645070	0.9615436	0.9574212	0.9534563	0.9475614	0.9442470	0.9401129	0.9345456	0.9301906	0.9251379	0.9214443	0.9181229	0.9148579	0.9100764	0.9056308	0.9008963	0.8970466	0.8942107	0.8892156	0.8858635	0.8831184	0.8786742	0.8770507	0.8725864	0.8682536	0.8654174	0.8623620	0.8589188	0.8560230	0.8530368	0.8489320	0.8453714	0.8416736	0.8393084	0.8359932
N0179	NO	0.8830581	0.8764324	0.8740538	0.8700978	0.8678063	0.8637075	0.8643485	0.8576915	0.8515196	0.8482649	0.8431118	0.8380573	0.8322922	0.8297097	0.8251260	0.8191547	0.8149009	0.8086609	0.8034389	0.7993355	0.7935482	0.7885828	0.7839507	0.7794782	0.7746040	0.7697787	0.7652843	0.7602214	0.7556688	0.7509136	0.7462082	0.7407042	0.7365147	0.7326215	0.7279643	0.7243403	0.7200662	0.7159567	0.7120312	0.7085961	0.7048440	0.7007622	0.6980457	0.6941904	0.6909589	0.6874267	0.6842965	0.6811734
N0180	NO	0.9450366	0.9415624	0.9395134	0.9359069	0.9320022	0.9305998	0.9302437	0.9228872	0.9185265	0.9145243	0.9103021	0.9060447	0.8998203	0.8970729	0.8925094	0.8886635	0.8840603	0.8774472	0.8729429	0.8681821	0.8628221	0.8566076	0.8509312	0.8468279	0.8419417	0.8372177	0.8337001	0.8288088	0.8237947	0.8189157	0.8151507	0.8098146	0.8056412	0.8012727	0.7967076	0.7931985	0.7886925	0.7847424	0.7808346	0.7785552	0.7748880	0.7709935	0.7677984	0.7640687	0.7611472	0.7574401	0.7546253	0.7519409
N0181	NO	0.9046922	0.9031243	0.9035400	0.8931065	0.8875128	0.8862956	0.8814790	0.8791384	0.8742902	0.8695486	0.8660532	0.8604668	0.8560576	0.8529165	0.8499597	0.8454508	0.8387927	0.8352691	0.8307875	0.8255340	0.8205635	0.8165944	0.8117959	0.8084917	0.8054863	0.8021684	0.7983992	0.7930480	0.7892128	0.7835917	0.7794784	0.7759719	0.7722184	0.7682568	0.7661974	0.7615297	0.7582411	0.7550066	0.7504087	0.7481219	0.7437609	0.7414821	0.7373338	0.7336804	0.7309873	0.7281722	0.7248585	0.7220470
N0182	NO	0.9533143	0.9504499	0.9533719	0.9409531	0.9378112	0.9323332	0.9284149	0.9280547	0.9185264	0.9157528	0.9116381	0.9042698	0.9006186	0.8974973	0.8927085	0.8898313	0.8833798	0.8790494	0.8744277	0.8682970	0.8633494	0.8595914	0.8543993	0.8507590	0.8465964	0.8433751	0.8407810	0.8347787	0.8306520	0.8245336	0.8210033	0.8171357	0.8129275	0.8089615	0.8062645	0.8013258	0.7974402	0.7940416	0.7898671	0.7868305	0.7828741	0.7805731	0.7760283	0.7726829	0.7703743	0.7671648	0.7631622	0.7605552
N0183	NO	0.9338613	0.9328144	0.9307932	0.9197862	0.9135839	0.9090817	0.9057015	0.9016717	0.8961031	0.8939724	0.8883677	0.8818882	0.8769467	0.8728887	0.8708895	0.8654242	0.8598337	0.8551807	0.8500956	0.8444210	0.8395698	0.8355481	0.8306246	0.8256448	0.8226818	0.8191934	0.8157158	0.8103774	0.8067529	0.8011650	0.7971333	0.7935010	0.7898103	0.7860576	0.7832725	0.7788198	0.7746058	0.7717952	0.7679273	0.7646999	0.7607814	0.7587507	0.7544705	0.7513159	0.7479340	0.7457086	0.7422552	0.7390779
N0184	NO	0.8055460	0.8045431	0.8007365	0.7932387	0.7852143	0.7812819	0.7774708	0.7732157	0.7666204	0.7631651	0.7580866	0.7518114	0.7466805	0.7418964	0.7372746	0.7321376	0.7258481	0.7208174	0.7160242	0.7113441	0.7059780	0.7017350	0.6961511	0.6915174	0.6873317	0.6825870	0.6786181	0.6734587	0.6691970	0.6635643	0.6589093	0.6547700	0.6504885	0.6461608	0.6427054	0.6381189	0.6335870	0.6301498	0.6257199	0.6218934	0.6175917	0.6146554	0.6104608	0.6065369	0.6034076	0.6000968	0.5960577	0.5927133
N0185	NO	0.8422631	0.8390862	0.8377278	0.8278236	0.8197565	0.8146339	0.8095690	0.8050318	0.7992559	0.7956297	0.7893088	0.7830685	0.7779148	0.7734519	0.7673520	0.7620294	0.7560350	0.7512856	0.7452885	0.7397839	0.7349816	0.7298501	0.7242217	0.7193149	0.7149670	0.7100412	0.7061393	0.7002283	0.6955250	0.6899483	0.6853849	0.6808444	0.6766463	0.6718751	0.6685915	0.6635672	0.6589603	0.6552595	0.6512018	0.6475392	0.6435637	0.6407722	0.6364684	0.6330440	0.6301674	0.6273185	0.6235856	0.6200221
N0186	NO	0.8653730	0.8612877	0.8601704	0.8507681	0.8435975	0.8376921	0.8326927	0.8300847	0.8239005	0.8198458	0.8140703	0.8072757	0.8042117	0.8005850	0.7953435	0.7901598	0.7836236	0.7794230	0.7743517	0.7684783	0.7632627	0.7593509	0.7541466	0.7496049	0.7454966	0.7409195	0.7370112	0.7313280	0.7270519	0.7212613	0.7170625	0.7140791	0.7101031	0.7058582	0.7026753	0.6983012	0.6939873	0.6902881	0.6863176	0.6830781	0.6791984	0.6768888	0.6726443	0.6695861	0.6667117	0.6635419	0.6599309	0.6569672
N0187	NO	0.8513237	0.8511931	0.8491443	0.8398301	0.8331580	0.8288823	0.8251460	0.8211670	0.8158274	0.8110454	0.8057964	0.7994747	0.7949287	0.7901996	0.7855071	0.7807428	0.7750590	0.7692370	0.7638344	0.7582514	0.7540106	0.7505059	0.7451063	0.7406136	0.7371884	0.7323880	0.7292264	0.7235106	0.7191256	0.7133877	0.7092022	0.7055746	0.7020905	0.6978439	0.6947070	0.6897753	0.6857347	0.6824925	0.6780333	0.6748375	0.6711629	0.6686129	0.6645998	0.6609904	0.6581746	0.6553046	0.6515970	0.6487104
N0188	NO	0.8320662	0.8234805	0.8254502	0.8178777	0.8090744	0.8039583	0.7989802	0.7962232	0.7900992	0.7850040	0.7790413	0.7724628	0.7689682	0.7623621	0.7575613	0.7526854	0.7450420	0.7394882	0.7343218	0.7293711	0.7248998	0.7196642	0.7140578	0.7091148	0.7052695	0.7003785	0.6965277	0.6909760	0.6866951	0.6810633	0.6762528	0.6720589	0.6678266	0.6630905	0.6596856	0.6551945	0.6508993	0.6473259	0.6430795	0.6398432	0.6354550	0.6326810	0.6285104	0.6247976	0.6221405	0.6190156	0.6151926	0.6120156
N0189	NO	0.9324671	0.9282880	0.9295759	0.9175497	0.9091921	0.9070410	0.9022019	0.8987913	0.8936723	0.8892609	0.8857087	0.8771782	0.8744498	0.8707730	0.8676299	0.8639590	0.8568714	0.8518624	0.8471892	0.8416835	0.8372649	0.8338826	0.8284842	0.8252231	0.8218921	0.8181334	0.8153011	0.8099322	0.8061588	0.8007449	0.7974325	0.7946000	0.7910980	0.7873083	0.7852155	0.7810730	0.7779703	0.7751834	0.7721040	0.7698669	0.7664950	0.7653324	0.7620509	0.7593845	0.7575480	0.7555240	0.7528362	0.7505157
N0190	NO	1.0247937	1.0184748	1.0253482	1.0138530	1.0070488	1.0054607	0.9989800	1.0004828	0.9968863	0.9916067	0.9890568	0.9820391	0.9769978	0.9740765	0.9697300	0.9665674	0.9582077	0.9525465	0.9477159	0.9411144	0.9341590	0.9297191	0.9229255	0.9171138	0.9119312	0.9061681	0.9024073	0.8942301	0.8885416	0.8820591	0.8757319	0.8714858	0.8662517	0.8601290	0.8570621	0.8510587	0.8462582	0.8428376	0.8370516	0.8340781	0.8287463	0.8260903	0.8216169	0.8180003	0.8153197	0.8117477	0.8075124	0.8044166
N0191	NO	1.1745186	1.1738009	1.1740240	1.1661125	1.1562687	1.1555271	1.1517584	1.1508248	1.1466813	1.1439105	1.1420119	1.1359901	1.1346476	1.1343856	1.1259944	1.1246350	1.1180674	1.1115665	1.1073308	1.1019272	1.0945258	1.0909127	1.0839045	1.0809681	1.0777358	1.0719200	1.0685912	1.0596814	1.0534525	1.0468042	1.0404780	1.0357850	1.0309341	1.0249083	1.0219774	1.0158279	1.0112433	1.0076452	1.0013742	0.9979761	0.9934648	0.9901217	0.9852986	0.9818283	0.9790398	0.9752824	0.9702752	0.9675574
N0192	NO	1.0829847	1.0773032	1.0892078	1.0743726	1.0695024	1.0712366	1.0648043	1.0663896	1.0560775	1.0555482	1.0526150	1.0450686	1.0409958	1.0370219	1.0322235	1.0294535	1.0204155	1.0152037	1.0102251	1.0044258	0.9967015	0.9923474	0.9853941	0.9805921	0.9751897	0.9685061	0.9639480	0.9559259	0.9506217	0.9431327	0.9370629	0.9322922	0.9263631	0.9207997	0.9168262	0.9111296	0.9062741	0.9018788	0.8961244	0.8924800	0.8871453	0.8852223	0.8798635	0.8752444	0.8717317	0.8674195	0.8631869	0.8599839
N0193	NO	1.1141624	1.1121814	1.1186190	1.1009047	1.0960503	1.0940893	1.0895061	1.0890210	1.0815861	1.0813180	1.0774448	1.0707790	1.0675594	1.0626876	1.0590990	1.0561266	1.0484686	1.0423336	1.0377507	1.0321772	1.0266869	1.0249244	1.0183344	1.0134516	1.0087337	1.0032227	0.9997186	0.9926560	0.9877865	0.9804244	0.9751372	0.9709417	0.9664986	0.9612054	0.9578860	0.9516084	0.9467560	0.9425217	0.9372112	0.9349263	0.9297026	0.9273950	0.9223136	0.9180118	0.9147356	0.9112086	0.9067558	0.9031677
N0194	NO	1.0757147	1.0731573	1.0771892	1.0663862	1.0575330	1.0589854	1.0561538	1.0529532	1.0490630	1.0454395	1.0408386	1.0364134	1.0329931	1.0300457	1.0256765	1.0221372	1.0165153	1.0119920	1.0061355	1.0010523	0.9956704	0.9929044	0.9866688	0.9813874	0.9774426	0.9728816	0.9703123	0.9621583	0.9578288	0.9510270	0.9450305	0.9417661	0.9375416	0.9316747	0.9295609	0.9235235	0.9192479	0.9160199	0.9112248	0.9075819	0.9032952	0.9005784	0.8957633	0.8912572	0.8883927	0.8851792	0.8807912	0.8775608
N0195	NO	1.1473055	1.1531534	1.1617064	1.1485597	1.1428206	1.1426146	1.1424545	1.1432126	1.1343991	1.1344534	1.1348974	1.1276267	1.1268439	1.1270101	1.1227527	1.1226414	1.1150751	1.1114011	1.1083335	1.1010439	1.0962193	1.0941322	1.0878334	1.0849183	1.0818748	1.0791433	1.0758741	1.0680435	1.0640396	1.0567334	1.0518098	1.0484533	1.0435625	1.0396401	1.0372379	1.0300539	1.0258272	1.0225511	1.0178106	1.0153096	1.0107646	1.0095475	1.0050623	1.0009575	0.9987651	0.9959873	0.9911180	0.9884194
N0196	NO	1.1246786	1.1282055	1.1260998	1.1159657	1.1146803	1.1129024	1.1119161	1.1121753	1.1035966	1.1023088	1.0987110	1.0897214	1.0873907	1.0864443	1.0839078	1.0778167	1.0699013	1.0638281	1.0564828	1.0498590	1.0435420	1.0400560	1.0328873	1.0267439	1.0198309	1.0143604	1.0093670	1.0002501	0.9942060	0.9858254	0.9790823	0.9732386	0.9667583	0.9611309	0.9564067	0.9499131	0.9450159	0.9409599	0.9358507	0.9323592	0.9274969	0.9261322	0.9206875	0.9162735	0.9136125	0.9094812	0.9048060	0.9007837
N0197	NO	1.2143843	1.2213613	1.2252251	1.2153294	1.2092783	1.2056973	1.2034049	1.2095662	1.2013310	1.1992521	1.2005329	1.1911938	1.1887281	1.1884394	1.1838508	1.1806273	1.1720823	1.1661364	1.1597850	1.1534064	1.1455584	1.1415517	1.1324348	1.1266599	1.1217153	1.1169388	1.1144062	1.1042606	1.0984006	1.0902312	1.0827855	1.0786884	1.0726137	1.0663836	1.0629857	1.0557225	1.0508209	1.0473455	1.0416298	1.0381253	1.0330651	1.0316765	1.0254762	1.0219731	1.0185554	1.0148642	1.0104164	1.0066922
N0198	NO	1.2504594	1.2525667	1.2639530	1.2544827	1.2460907	1.2456234	1.2429144	1.2453331	1.2407048	1.2413387	1.2376572	1.2281681	1.2266519	1.2284744	1.2249582	1.2205759	1.2118568	1.2063353	1.2021401	1.1950772	1.1869726	1.1839142	1.1782995	1.1752000	1.1709872	1.1643159	1.1628666	1.1538751	1.1487625	1.1411631	1.1351999	1.1322114	1.1260257	1.1209321	1.1188307	1.1119590	1.1071117	1.1032746	1.0975420	1.0947032	1.0895423	1.0884783	1.0820255	1.0784825	1.0753101	1.0713294	1.0671537	1.0637478
N0199	NO	1.0808997	1.0842443	1.0921559	1.0812180	1.0745554	1.0768402	1.0752170	1.0774641	1.0748761	1.0720059	1.0702426	1.0621101	1.0578068	1.0553355	1.0481436	1.0418545	1.0324726	1.0235807	1.0163897	1.0093921	1.0005091	0.9957194	0.9867224	0.9799781	0.9729329	0.9657947	0.9602976	0.9509245	0.9438500	0.9350194	0.9279515	0.9228690	0.9170471	0.9100237	0.9065062	0.9003173	0.8942140	0.8908610	0.8853300	0.8824936	0.8779288	0.8755055	0.8708135	0.8676751	0.8643706	0.8602815	0.8567954	0.8533378
N0200	NO	0.9956244	0.9878980	0.9924078	0.9844602	0.9768253	0.9764435	0.9710819	0.9726810	0.9681767	0.9650445	0.9623076	0.9582182	0.9541315	0.9515508	0.9463524	0.9416779	0.9348285	0.9299911	0.9247882	0.9186707	0.9114902	0.9073002	0.9005653	0.8950908	0.8900412	0.8842348	0.8797207	0.8726809	0.8670155	0.8608027	0.8545797	0.8499461	0.8449631	0.8396643	0.8358970	0.8297436	0.8250937	0.8213862	0.8159975	0.8120494	0.8076979	0.8053325	0.8011760	0.7974322	0.7938286	0.7904341	0.7863458	0.7830928
N0201	NO	1.1611207	1.1620591	1.1677017	1.1560172	1.1443589	1.1390181	1.1370949	1.1342735	1.1240884	1.1194082	1.1144223	1.1029378	1.0977619	1.0955809	1.0898860	1.0871595	1.0777313	1.0723619	1.0664268	1.0589037	1.0539658	1.0510664	1.0450605	1.0414748	1.0380166	1.0329809	1.0298934	1.0234656	1.0190271	1.0124205	1.0080653	1.0045204	1.0004710	0.9970057	0.9947804	0.9895988	0.9859481	0.9829057	0.9784752	0.9761993	0.9719070	0.9713109	0.9673370	0.9645740	0.9625304	0.9593845	0.9564393	0.9537234
N0202	NO	1.2211881	1.2249652	1.2314031	1.2132108	1.1989322	1.1990541	1.1958346	1.1929331	1.1819669	1.1759506	1.1739907	1.1638734	1.1598771	1.1569756	1.1509383	1.1472650	1.1376674	1.1328475	1.1281929	1.1216217	1.1143211	1.1108007	1.1033111	1.0994589	1.0969489	1.0936919	1.0921953	1.0837739	1.0797302	1.0734572	1.0685656	1.0659469	1.0615432	1.0584140	1.0571563	1.0509212	1.0479934	1.0449281	1.0396950	1.0379603	1.0335867	1.0327762	1.0286136	1.0254931	1.0234382	1.0214773	1.0190873	1.0170577
N0203	NO	1.2083068	1.2061250	1.2140723	1.1982279	1.1917070	1.1909170	1.1857643	1.1848326	1.1763556	1.1740074	1.1696237	1.1594326	1.1567184	1.1565771	1.1508799	1.1497357	1.1400025	1.1362782	1.1311057	1.1248078	1.1199892	1.1185842	1.1132164	1.1093938	1.1072085	1.1038464	1.1035727	1.0981535	1.0944173	1.0876428	1.0841157	1.0827994	1.0796820	1.0765233	1.0756885	1.0713758	1.0683370	1.0663216	1.0622935	1.0600076	1.0563751	1.0577459	1.0531977	1.0503964	1.0490944	1.0472853	1.0448008	1.0441949
N0204	NO	1.1078671	1.1055028	1.1090086	1.0976788	1.0877345	1.0838791	1.0788529	1.0760410	1.0676606	1.0611778	1.0554001	1.0450492	1.0379665	1.0354176	1.0296597	1.0243242	1.0158827	1.0101962	1.0045115	0.9983977	0.9910094	0.9889616	0.9815968	0.9780229	0.9734557	0.9690815	0.9671669	0.9592738	0.9550607	0.9483413	0.9435060	0.9411062	0.9360964	0.9321182	0.9303707	0.9251744	0.9221013	0.9192324	0.9143567	0.9126018	0.9079748	0.9067186	0.9025381	0.8992635	0.8967901	0.8942527	0.8907259	0.8881794
N0205	NO	1.0459388	1.0382646	1.0465827	1.0364585	1.0285494	1.0227106	1.0167919	1.0165806	1.0092295	1.0034201	0.9975230	0.9859712	0.9836944	0.9802759	0.9744008	0.9703861	0.9621284	0.9583017	0.9535871	0.9474283	0.9420134	0.9378753	0.9324284	0.9278346	0.9239199	0.9194452	0.9161867	0.9103322	0.9064554	0.9000150	0.8960879	0.8924140	0.8889841	0.8851771	0.8815621	0.8773413	0.8736804	0.8698213	0.8651743	0.8630329	0.8581406	0.8567747	0.8529036	0.8492710	0.8470965	0.8445243	0.8410076	0.8383147
N0206	NO	1.0095878	1.0062116	1.0086035	0.9988762	0.9937506	0.9906967	0.9822090	0.9784446	0.9748561	0.9696738	0.9655582	0.9574458	0.9515559	0.9479984	0.9437779	0.9391270	0.9330678	0.9289835	0.9235626	0.9183013	0.9129177	0.9086447	0.9031186	0.8999104	0.8963926	0.8920791	0.8897738	0.8835928	0.8792630	0.8742626	0.8699425	0.8671574	0.8638834	0.8595588	0.8570154	0.8520893	0.8486431	0.8455087	0.8416439	0.8386507	0.8350742	0.8339562	0.8301836	0.8279107	0.8259189	0.8234357	0.8201129	0.8179570
N0207	NO	1.1273974	1.1292524	1.1301472	1.1215389	1.1128876	1.1088123	1.1063348	1.1020961	1.0974338	1.0956578	1.0899780	1.0815952	1.0781072	1.0757350	1.0722157	1.0700859	1.0612600	1.0568085	1.0523295	1.0450625	1.0405385	1.0387074	1.0340865	1.0295483	1.0261834	1.0210637	1.0189660	1.0131435	1.0099697	1.0037260	0.9982086	0.9955564	0.9924586	0.9884830	0.9859071	0.9802834	0.9764529	0.9738044	0.9687564	0.9660913	0.9622117	0.9608660	0.9556433	0.9512287	0.9490792	0.9453940	0.9410632	0.9379418
N0208	NO	1.0314913	1.0307109	1.0322033	1.0199995	1.0149903	1.0114553	1.0096967	1.0069816	1.0014682	0.9975701	0.9929519	0.9864335	0.9832119	0.9811615	0.9788179	0.9741875	0.9675311	0.9651186	0.9611082	0.9565375	0.9518001	0.9495754	0.9452521	0.9419183	0.9391716	0.9358873	0.9341596	0.9288316	0.9244252	0.9191958	0.9157729	0.9120719	0.9093784	0.9058681	0.9035369	0.8992842	0.8955866	0.8924780	0.8886962	0.8857331	0.8817631	0.8803062	0.8760986	0.8728708	0.8697919	0.8668025	0.8635613	0.8603740
N0209	NO	1.0647545	1.0658607	1.0656289	1.0525010	1.0466554	1.0409281	1.0368814	1.0371633	1.0289829	1.0281320	1.0243213	1.0162637	1.0137981	1.0122907	1.0088961	1.0031137	0.9979125	0.9936026	0.9890342	0.9835761	0.9784195	0.9764798	0.9715821	0.9677868	0.9643855	0.9616805	0.9593231	0.9533091	0.9489713	0.9424303	0.9381873	0.9353871	0.9316102	0.9274694	0.9255414	0.9205365	0.9173123	0.9140829	0.9096422	0.9064831	0.9019552	0.9007903	0.8958975	0.8922581	0.8891170	0.8864807	0.8826865	0.8797311
N0210	NO	1.0922740	1.0898144	1.0962293	1.0818338	1.0676749	1.0688504	1.0658827	1.0654222	1.0589898	1.0572913	1.0517781	1.0439358	1.0409369	1.0388970	1.0344529	1.0326486	1.0239985	1.0193608	1.0149915	1.0102420	1.0049461	1.0030264	0.9974331	0.9938911	0.9900006	0.9863281	0.9846765	0.9778963	0.9745244	0.9685384	0.9643173	0.9609064	0.9576783	0.9540823	0.9523694	0.9471425	0.9437073	0.9406465	0.9365768	0.9350333	0.9300015	0.9283907	0.9236066	0.9196097	0.9164273	0.9132055	0.9090877	0.9059596
N0211	NO	1.0551407	1.0580792	1.0538573	1.0414984	1.0373349	1.0299667	1.0274152	1.0247154	1.0166636	1.0143943	1.0094862	1.0010592	0.9969536	0.9938567	0.9886112	0.9850027	0.9774003	0.9735269	0.9696243	0.9642047	0.9585807	0.9555706	0.9499190	0.9461808	0.9434460	0.9387203	0.9360442	0.9296045	0.9260272	0.9193914	0.9155438	0.9118276	0.9085872	0.9057136	0.9030710	0.8981631	0.8937191	0.8911102	0.8866550	0.8835545	0.8795756	0.8776199	0.8726794	0.8691331	0.8669180	0.8635218	0.8602083	0.8575637
N0212	NO	1.0673486	1.0665123	1.0648113	1.0589898	1.0466058	1.0444431	1.0396168	1.0387121	1.0279881	1.0241787	1.0192413	1.0095079	1.0052652	1.0027788	0.9976782	0.9942900	0.9872588	0.9816864	0.9780515	0.9716009	0.9655212	0.9633065	0.9581516	0.9542629	0.9508780	0.9467669	0.9435700	0.9372498	0.9328943	0.9277080	0.9230208	0.9197313	0.9160210	0.9115978	0.9093339	0.9045096	0.9005306	0.8973942	0.8921888	0.8894405	0.8855875	0.8832821	0.8789312	0.8750058	0.8724064	0.8697089	0.8658925	0.8631902
N0213	NO	0.9589242	0.9608831	0.9603463	0.9543622	0.9475603	0.9443396	0.9439628	0.9393508	0.9323810	0.9300402	0.9262698	0.9192630	0.9174051	0.9129114	0.9091285	0.9064232	0.9007103	0.8971313	0.8922472	0.8881025	0.8838684	0.8813831	0.8763881	0.8731302	0.8703784	0.8666679	0.8642263	0.8596972	0.8563736	0.8507811	0.8477995	0.8439970	0.8403413	0.8367336	0.8341730	0.8299388	0.8262048	0.8226057	0.8189899	0.8164672	0.8124793	0.8106313	0.8065090	0.8036890	0.8005918	0.7974527	0.7934935	0.7901019
N0214	NO	1.0195324	1.0185651	1.0202018	1.0092589	1.0010779	0.9975176	0.9957333	0.9911122	0.9847762	0.9822515	0.9759534	0.9683108	0.9644819	0.9613767	0.9566336	0.9533023	0.9482155	0.9437020	0.9387354	0.9342694	0.9297348	0.9260819	0.9215552	0.9176772	0.9143808	0.9112164	0.9091030	0.9028759	0.8992124	0.8929721	0.8891864	0.8864757	0.8826941	0.8789850	0.8766331	0.8716992	0.8677040	0.8651125	0.8608581	0.8578283	0.8531806	0.8513201	0.8471123	0.8436205	0.8412616	0.8382264	0.8338748	0.8306029
N0215	NO	1.0373685	1.0374272	1.0378859	1.0247743	1.0186402	1.0130342	1.0093696	1.0112964	1.0044286	0.9984822	0.9953882	0.9884515	0.9840603	0.9819560	0.9765562	0.9739013	0.9688122	0.9642498	0.9611832	0.9561495	0.9511624	0.9483920	0.9432197	0.9396375	0.9362479	0.9335762	0.9307160	0.9248085	0.9217741	0.9156187	0.9118089	0.9089886	0.9049155	0.9017209	0.8998160	0.8942972	0.8911157	0.8875821	0.8831463	0.8808157	0.8758534	0.8744991	0.8702024	0.8666851	0.8642902	0.8612000	0.8572248	0.8547716
N0216	NO	1.1011696	1.1020474	1.1023487	1.0897337	1.0820481	1.0785102	1.0680236	1.0705647	1.0607650	1.0547286	1.0531800	1.0409572	1.0356914	1.0351634	1.0279938	1.0240660	1.0165170	1.0097842	1.0055542	1.0003980	0.9949714	0.9924006	0.9864492	0.9833612	0.9797202	0.9760627	0.9740116	0.9667982	0.9637626	0.9578514	0.9529982	0.9509066	0.9463574	0.9425021	0.9406138	0.9348390	0.9320259	0.9294459	0.9248575	0.9221802	0.9177788	0.9169987	0.9126177	0.9083413	0.9063458	0.9033582	0.8996216	0.8970526
N0217	NO	1.1294293	1.1311295	1.1360748	1.1204871	1.1115386	1.1028056	1.0993783	1.0978603	1.0850246	1.0814698	1.0735388	1.0638564	1.0616684	1.0574813	1.0506891	1.0456228	1.0364909	1.0329809	1.0259321	1.0205038	1.0149164	1.0121926	1.0069556	1.0022750	0.9997163	0.9962906	0.9930283	0.9863926	0.9825903	0.9760140	0.9713108	0.9682764	0.9640587	0.9608396	0.9584415	0.9527520	0.9495578	0.9470686	0.9426594	0.9402792	0.9358454	0.9344425	0.9301623	0.9261998	0.9237544	0.9204720	0.9169785	0.9142618
N0218	NO	1.1466644	1.1408552	1.1451888	1.1317445	1.1197796	1.1176147	1.1131747	1.1076903	1.1024640	1.0955914	1.0890433	1.0794730	1.0734100	1.0690360	1.0633825	1.0583932	1.0496628	1.0440140	1.0394033	1.0335530	1.0285723	1.0252633	1.0194043	1.0162759	1.0116943	1.0077136	1.0050685	0.9984255	0.9940647	0.9888404	0.9840305	0.9802301	0.9769924	0.9720780	0.9701357	0.9645436	0.9613178	0.9582087	0.9535989	0.9514613	0.9473367	0.9462813	0.9414291	0.9381331	0.9355441	0.9324269	0.9285529	0.9257208
N0219	NO	0.9704428	0.9633903	0.9658777	0.9544350	0.9475247	0.9420224	0.9350368	0.9362176	0.9300039	0.9237070	0.9219404	0.9134111	0.9073158	0.9053291	0.9003714	0.8979919	0.8918003	0.8860012	0.8812104	0.8742185	0.8693681	0.8665335	0.8608795	0.8569432	0.8531260	0.8484082	0.8463985	0.8399242	0.8353509	0.8293695	0.8238015	0.8195819	0.8153658	0.8099303	0.8062038	0.8009758	0.7963045	0.7927107	0.7879844	0.7849304	0.7801552	0.7778615	0.7731639	0.7687577	0.7650566	0.7616767	0.7562524	0.7526093
N0220	NO	0.9435765	0.9398983	0.9378801	0.9296473	0.9220211	0.9166574	0.9124625	0.9086603	0.9051794	0.9010022	0.8955454	0.8891040	0.8846660	0.8828614	0.8792518	0.8748511	0.8680651	0.8638395	0.8579961	0.8523462	0.8469939	0.8434825	0.8383895	0.8332288	0.8294689	0.8258961	0.8219930	0.8155928	0.8111453	0.8038698	0.7987942	0.7944528	0.7896061	0.7840548	0.7798908	0.7741156	0.7696440	0.7658474	0.7603585	0.7567838	0.7519325	0.7486912	0.7438451	0.7391654	0.7351476	0.7306016	0.7254484	0.7208034
N0221	NO	0.9576896	0.9552676	0.9525349	0.9436225	0.9360874	0.9343646	0.9295322	0.9271182	0.9199723	0.9157932	0.9113997	0.9057077	0.9022276	0.8994352	0.8965094	0.8929529	0.8876683	0.8829094	0.8776075	0.8722082	0.8671760	0.8642880	0.8589159	0.8549394	0.8512527	0.8477985	0.8453751	0.8381621	0.8336501	0.8275324	0.8214759	0.8168885	0.8104038	0.8052981	0.8010216	0.7949514	0.7900056	0.7857387	0.7810843	0.7776992	0.7733011	0.7703341	0.7651815	0.7597663	0.7554243	0.7502725	0.7443931	0.7385612
N0222	NO	1.0319333	1.0258919	1.0303469	1.0315011	1.0208452	1.0069251	1.0064651	0.9971870	0.9895369	0.9786453	0.9723688	0.9670571	0.9578308	0.9491472	0.9415514	0.9338922	0.9270660	0.9214171	0.9158626	0.9097314	0.9015099	0.8959947	0.8908020	0.8861270	0.8815280	0.8758064	0.8714049	0.8662584	0.8604785	0.8555385	0.8507789	0.8459459	0.8409749	0.8366166	0.8313392	0.8268794	0.8230031	0.8199224	0.8155260	0.8117249	0.8075144	0.8042006	0.8010637	0.7980160	0.7943808	0.7898140	0.7871034	0.7832196
N0223	NO	0.9576305	0.9498019	0.9524692	0.9494958	0.9395522	0.9263577	0.9265003	0.9196533	0.9128655	0.9028960	0.8992215	0.8937668	0.8862147	0.8800226	0.8742231	0.8685505	0.8613183	0.8548616	0.8496274	0.8446051	0.8372078	0.8324951	0.8267252	0.8210794	0.8184437	0.8128897	0.8085117	0.8022548	0.7974856	0.7924315	0.7868176	0.7820306	0.7777643	0.7730203	0.7675261	0.7630741	0.7589194	0.7558336	0.7511457	0.7470365	0.7433069	0.7397618	0.7355762	0.7320317	0.7285945	0.7244860	0.7209948	0.7170428
N0224	NO	0.9537166	0.9444100	0.9459758	0.9428073	0.9349297	0.9198008	0.9196346	0.9138433	0.9065474	0.8987892	0.8934361	0.8871555	0.8802101	0.8729489	0.8671011	0.8619331	0.8540577	0.8483573	0.8426708	0.8373488	0.8297331	0.8245414	0.8191876	0.8150330	0.8113313	0.8053526	0.8007411	0.7937860	0.7890925	0.7835858	0.7784625	0.7730672	0.7682015	0.7624928	0.7575105	0.7530109	0.7486093	0.7449538	0.7401414	0.7362099	0.7326093	0.7290986	0.7253479	0.7216972	0.7181304	0.7135680	0.7101806	0.7057731
N0225	NO	0.9123573	0.9108922	0.9082609	0.9047878	0.9007829	0.8906883	0.8925304	0.8857067	0.8804828	0.8744944	0.8704423	0.8654734	0.8601776	0.8559916	0.8523256	0.8465948	0.8411239	0.8362533	0.8331703	0.8280723	0.8220878	0.8186194	0.8139472	0.8100102	0.8071701	0.8023843	0.7990382	0.7943069	0.7900541	0.7857994	0.7810417	0.7773864	0.7736831	0.7692349	0.7651341	0.7612582	0.7573806	0.7550792	0.7508456	0.7473311	0.7441691	0.7405471	0.7371138	0.7343917	0.7310590	0.7275186	0.7249484	0.7218463
N0226	NO	0.9575482	0.9476551	0.9518281	0.9522709	0.9433752	0.9345676	0.9323247	0.9275193	0.9222209	0.9169177	0.9131007	0.9098736	0.9029875	0.8988698	0.8936026	0.8908894	0.8841075	0.8790144	0.8764215	0.8717114	0.8650252	0.8613133	0.8577673	0.8549788	0.8512141	0.8468734	0.8442469	0.8397788	0.8364891	0.8328478	0.8279493	0.8250773	0.8211038	0.8170938	0.8130150	0.8091755	0.8055739	0.8028705	0.7987331	0.7952557	0.7918454	0.7883506	0.7852625	0.7826281	0.7792516	0.7753848	0.7726370	0.7694783
N0227	NO	0.9444408	0.9382696	0.9403190	0.9397608	0.9338987	0.9206460	0.9188344	0.9168369	0.9122460	0.9064767	0.9044127	0.8976774	0.8909695	0.8866293	0.8825617	0.8794736	0.8731543	0.8692786	0.8650984	0.8610598	0.8546582	0.8503425	0.8462245	0.8436270	0.8400300	0.8359571	0.8324092	0.8274304	0.8236709	0.8196144	0.8149198	0.8112149	0.8071303	0.8025864	0.7983409	0.7943295	0.7905596	0.7870725	0.7826990	0.7795328	0.7764194	0.7727876	0.7692527	0.7662851	0.7629516	0.7582581	0.7556252	0.7526610
N0228	NO	0.8183073	0.8144355	0.8176556	0.8169647	0.8109581	0.8017933	0.8017523	0.7965360	0.7918221	0.7865469	0.7833048	0.7795223	0.7741995	0.7693218	0.7642487	0.7593852	0.7536550	0.7497056	0.7458232	0.7421168	0.7371840	0.7324586	0.7285533	0.7250684	0.7215878	0.7165945	0.7132189	0.7079006	0.7037089	0.6995316	0.6942248	0.6900120	0.6854452	0.6804190	0.6759214	0.6715577	0.6673753	0.6639541	0.6596506	0.6561638	0.6528116	0.6487715	0.6454657	0.6419944	0.6382303	0.6342014	0.6309626	0.6267738
N0229	NO	0.8794624	0.8747244	0.8719438	0.8715260	0.8645009	0.8546847	0.8528197	0.8472094	0.8421264	0.8372064	0.8323600	0.8281492	0.8231789	0.8192203	0.8138964	0.8082011	0.8023471	0.7979282	0.7933784	0.7888864	0.7830991	0.7787589	0.7753347	0.7723711	0.7691897	0.7642076	0.7606914	0.7559519	0.7515658	0.7470458	0.7424384	0.7391670	0.7344373	0.7302529	0.7262174	0.7219460	0.7177459	0.7145429	0.7104031	0.7073711	0.7040498	0.7003551	0.6972632	0.6947541	0.6910654	0.6868654	0.6837108	0.6796217
N0230	NO	0.8520255	0.8460392	0.8459687	0.8442411	0.8379815	0.8301296	0.8285418	0.8230673	0.8186967	0.8139104	0.8089679	0.8062495	0.8022358	0.7983327	0.7934108	0.7885631	0.7840697	0.7791773	0.7761567	0.7728392	0.7668017	0.7644769	0.7613693	0.7581502	0.7552933	0.7514346	0.7479103	0.7435557	0.7400680	0.7358111	0.7316551	0.7273800	0.7237412	0.7197767	0.7151120	0.7115632	0.7080891	0.7054090	0.7014918	0.6992201	0.6970267	0.6945499	0.6922164	0.6902927	0.6876820	0.6838965	0.6809893	0.6767822
N0231	NO	1.1918843	1.1854910	1.1948830	1.1959127	1.1849240	1.1696543	1.1704731	1.1579514	1.1515443	1.1402048	1.1335455	1.1257186	1.1164188	1.1055150	1.0966274	1.0898684	1.0799979	1.0746024	1.0701491	1.0638752	1.0538938	1.0484124	1.0442388	1.0406448	1.0360253	1.0296667	1.0253081	1.0202012	1.0146213	1.0099533	1.0049200	1.0008645	0.9976549	0.9942504	0.9894630	0.9854993	0.9818494	0.9798825	0.9750206	0.9726545	0.9700085	0.9672644	0.9642299	0.9620361	0.9593914	0.9554527	0.9540747	0.9519756
N0232	NO	1.0049177	0.9974511	1.0014956	0.9973871	0.9884964	0.9760697	0.9759571	0.9688033	0.9625440	0.9525879	0.9477538	0.9406272	0.9329617	0.9257337	0.9196886	0.9124707	0.9063752	0.8999214	0.8955126	0.8894889	0.8816880	0.8765796	0.8716045	0.8684737	0.8644658	0.8593640	0.8560650	0.8519529	0.8488740	0.8449187	0.8407776	0.8379629	0.8345511	0.8308025	0.8271052	0.8235948	0.8198516	0.8172865	0.8131342	0.8096175	0.8065473	0.8030859	0.7996314	0.7964895	0.7932156	0.7887206	0.7856030	0.7820830
N0233	NO	1.0966874	1.0846820	1.0905442	1.0954092	1.0827893	1.0635847	1.0651257	1.0583341	1.0486465	1.0383298	1.0306445	1.0239358	1.0133107	1.0068057	0.9975360	0.9904070	0.9835195	0.9769824	0.9743472	0.9684786	0.9588553	0.9543078	0.9490662	0.9451411	0.9417416	0.9355959	0.9331456	0.9270307	0.9230935	0.9188114	0.9135045	0.9103667	0.9073401	0.9033167	0.8995646	0.8965346	0.8927829	0.8906068	0.8862494	0.8828250	0.8805361	0.8777708	0.8745814	0.8723107	0.8696917	0.8663415	0.8648850	0.8625529
N0234	NO	1.2060422	1.2039512	1.2112458	1.2117298	1.1976085	1.1777041	1.1818180	1.1702175	1.1636624	1.1532876	1.1480634	1.1364815	1.1268761	1.1191972	1.1105421	1.1038471	1.0942247	1.0872085	1.0811417	1.0737600	1.0651695	1.0600772	1.0569398	1.0521054	1.0476949	1.0408750	1.0374436	1.0309008	1.0260569	1.0216584	1.0162016	1.0126240	1.0087934	1.0045606	0.9995397	0.9961668	0.9923719	0.9899930	0.9861020	0.9830338	0.9795859	0.9763126	0.9739412	0.9720266	0.9695187	0.9659798	0.9642043	0.9615511
N0235	NO	1.0108833	1.0041711	1.0077491	1.0056121	0.9973989	0.9853789	0.9852320	0.9752377	0.9684620	0.9602011	0.9549087	0.9500254	0.9401710	0.9322227	0.9269316	0.9205370	0.9129980	0.9068249	0.9021282	0.8964961	0.8884701	0.8838271	0.8798856	0.8757796	0.8722389	0.8667652	0.8636774	0.8597187	0.8559818	0.8529663	0.8485626	0.8450997	0.8416130	0.8383381	0.8342659	0.8306926	0.8269980	0.8250131	0.8206817	0.8169084	0.8140465	0.8106890	0.8071463	0.8039772	0.8007906	0.7964395	0.7934926	0.7900887
N0236	NO	1.0891209	1.0839984	1.0884681	1.0870222	1.0773599	1.0616000	1.0634651	1.0565374	1.0480824	1.0397185	1.0338373	1.0252312	1.0187058	1.0094092	1.0027833	0.9962288	0.9892722	0.9830074	0.9791372	0.9744694	0.9664610	0.9611768	0.9575620	0.9526899	0.9492192	0.9449916	0.9414276	0.9361231	0.9323804	0.9279246	0.9239311	0.9201713	0.9165220	0.9125366	0.9085792	0.9054909	0.9027058	0.9002319	0.8956512	0.8935525	0.8904630	0.8875345	0.8837529	0.8817490	0.8797853	0.8758031	0.8742994	0.8721710
N0237	NO	0.9166380	0.9125136	0.9123628	0.9102154	0.9032335	0.8971367	0.8968213	0.8924211	0.8879019	0.8823114	0.8823160	0.8764641	0.8723930	0.8697302	0.8668652	0.8633395	0.8591586	0.8557909	0.8539810	0.8502678	0.8441437	0.8421593	0.8381544	0.8359548	0.8337820	0.8301879	0.8285304	0.8241675	0.8208909	0.8178498	0.8140427	0.8109536	0.8076093	0.8044323	0.8012519	0.7974840	0.7949944	0.7924564	0.7887880	0.7860577	0.7833791	0.7801526	0.7771890	0.7743791	0.7722366	0.7688401	0.7661676	0.7639514
N0238	NO	0.8357331	0.8295512	0.8315850	0.8281798	0.8252108	0.8184209	0.8175558	0.8143097	0.8109074	0.8046989	0.8004520	0.7972078	0.7946304	0.7907797	0.7865319	0.7827983	0.7785171	0.7748345	0.7720225	0.7687972	0.7642848	0.7615456	0.7575566	0.7551351	0.7518171	0.7478727	0.7451451	0.7408971	0.7370018	0.7333049	0.7287776	0.7257372	0.7227381	0.7188921	0.7155128	0.7117886	0.7080270	0.7055033	0.7009445	0.6977992	0.6944091	0.6911925	0.6879884	0.6857408	0.6824441	0.6784251	0.6762336	0.6730289
N0239	NO	0.9560438	0.9440222	0.9487109	0.9508771	0.9412014	0.9362621	0.9360870	0.9306602	0.9293011	0.9243737	0.9229382	0.9200952	0.9141141	0.9123330	0.9094777	0.9065494	0.9038663	0.8996587	0.8983912	0.8955451	0.8902426	0.8881105	0.8856030	0.8833176	0.8816344	0.8769742	0.8751107	0.8718742	0.8680681	0.8664647	0.8625439	0.8598317	0.8583588	0.8546380	0.8508687	0.8482969	0.8456567	0.8436029	0.8402559	0.8374875	0.8353869	0.8324168	0.8295434	0.8282812	0.8257536	0.8227847	0.8210185	0.8185883
N0240	NO	0.9507784	0.9474167	0.9489194	0.9483912	0.9448336	0.9348882	0.9352512	0.9289956	0.9274768	0.9239964	0.9206344	0.9169883	0.9130891	0.9102705	0.9071183	0.9048413	0.9012135	0.8976319	0.8941663	0.8915731	0.8870642	0.8837612	0.8812442	0.8782808	0.8761038	0.8722413	0.8700876	0.8664855	0.8633100	0.8599818	0.8565623	0.8531777	0.8506148	0.8479315	0.8439006	0.8409930	0.8380514	0.8360790	0.8321584	0.8292602	0.8265561	0.8237832	0.8208959	0.8186802	0.8161833	0.8125634	0.8105884	0.8078941
N0241	NO	0.9596557	0.9575453	0.9607994	0.9614864	0.9518589	0.9402558	0.9408833	0.9395480	0.9371909	0.9321089	0.9280888	0.9251552	0.9206128	0.9173901	0.9128158	0.9104528	0.9060968	0.9022986	0.9000030	0.8958635	0.8900675	0.8860703	0.8822473	0.8786460	0.8757497	0.8709916	0.8682494	0.8636154	0.8600221	0.8559726	0.8517133	0.8485072	0.8445117	0.8403133	0.8363476	0.8331869	0.8299471	0.8272816	0.8231616	0.8200722	0.8169717	0.8138386	0.8103659	0.8088298	0.8057957	0.8020152	0.8001465	0.7971684
N0242	NO	0.9778411	0.9742540	0.9748926	0.9766415	0.9666630	0.9588609	0.9592973	0.9531101	0.9535892	0.9470923	0.9453561	0.9427383	0.9369588	0.9358836	0.9303614	0.9265215	0.9221543	0.9200391	0.9186833	0.9157566	0.9087507	0.9053912	0.9025387	0.8992257	0.8966730	0.8925409	0.8900573	0.8851103	0.8816431	0.8784174	0.8749521	0.8719649	0.8693498	0.8652173	0.8613318	0.8582407	0.8552171	0.8531931	0.8491261	0.8456577	0.8430067	0.8396330	0.8369806	0.8343502	0.8317915	0.8289372	0.8267557	0.8243770
N0243	NO	0.9522192	0.9472902	0.9482489	0.9462678	0.9397405	0.9321437	0.9320506	0.9310256	0.9256828	0.9200455	0.9173293	0.9141630	0.9096658	0.9069045	0.9022794	0.8997120	0.8949816	0.8911177	0.8885871	0.8848077	0.8783908	0.8746303	0.8709062	0.8678300	0.8646457	0.8598966	0.8570340	0.8529852	0.8497199	0.8450521	0.8412091	0.8375404	0.8342673	0.8295507	0.8259441	0.8217015	0.8180795	0.8157166	0.8109052	0.8074344	0.8037657	0.8006060	0.7971994	0.7947719	0.7912426	0.7875926	0.7848307	0.7818639
N0244	NO	0.9035513	0.9002720	0.9012196	0.8977712	0.8914731	0.8836672	0.8858309	0.8826654	0.8777493	0.8726066	0.8693744	0.8644577	0.8607809	0.8568588	0.8538839	0.8488898	0.8439416	0.8401279	0.8366975	0.8329363	0.8273675	0.8236759	0.8192234	0.8164657	0.8138049	0.8102817	0.8070441	0.8022118	0.7985572	0.7949311	0.7904615	0.7868085	0.7831430	0.7795767	0.7755381	0.7720655	0.7680340	0.7657390	0.7612978	0.7580950	0.7545039	0.7506729	0.7466646	0.7433144	0.7399391	0.7355707	0.7330045	0.7297471
N0245	NO	0.9287328	0.9195757	0.9248273	0.9252403	0.9206170	0.9097939	0.9094902	0.9035137	0.9017779	0.8968911	0.8941917	0.8906422	0.8884157	0.8840333	0.8811318	0.8778404	0.8729241	0.8693848	0.8671407	0.8638896	0.8588781	0.8553098	0.8519930	0.8487577	0.8467855	0.8430788	0.8403683	0.8360615	0.8333617	0.8291390	0.8258135	0.8226191	0.8191198	0.8152543	0.8115971	0.8086188	0.8058010	0.8034422	0.8000174	0.7977357	0.7947884	0.7922448	0.7891076	0.7873404	0.7847183	0.7811173	0.7791246	0.7770153
N0246	NO	0.9646212	0.9599797	0.9657530	0.9623896	0.9534861	0.9453298	0.9441155	0.9412969	0.9396787	0.9357138	0.9335641	0.9279649	0.9240389	0.9215232	0.9171432	0.9147663	0.9108390	0.9073359	0.9049261	0.9014372	0.8957137	0.8924922	0.8889852	0.8863683	0.8836571	0.8794988	0.8774533	0.8731011	0.8696123	0.8666245	0.8629206	0.8599445	0.8560052	0.8530848	0.8491999	0.8460978	0.8426147	0.8399494	0.8357673	0.8331824	0.8301412	0.8270743	0.8236112	0.8214929	0.8190333	0.8152835	0.8133359	0.8105798
N0247	NO	0.9756407	0.9723630	0.9775690	0.9751453	0.9677625	0.9618571	0.9617953	0.9579234	0.9570361	0.9491453	0.9478014	0.9460846	0.9416854	0.9395561	0.9342548	0.9309921	0.9277247	0.9257531	0.9242716	0.9199803	0.9140313	0.9125819	0.9089228	0.9066274	0.9053402	0.9014690	0.8987963	0.8949200	0.8914754	0.8886175	0.8853481	0.8834169	0.8813246	0.8785737	0.8750242	0.8719280	0.8687339	0.8674378	0.8640239	0.8610371	0.8584563	0.8559861	0.8529366	0.8514863	0.8487872	0.8458343	0.8444717	0.8424597
N0248	NO	0.9616706	0.9570287	0.9610755	0.9609823	0.9516732	0.9401542	0.9439510	0.9416299	0.9384153	0.9325724	0.9311014	0.9280062	0.9252068	0.9221545	0.9189487	0.9171564	0.9135400	0.9109856	0.9102067	0.9071848	0.9024647	0.9003855	0.8977210	0.8957481	0.8942676	0.8912156	0.8897563	0.8854647	0.8831580	0.8803756	0.8773170	0.8762197	0.8735433	0.8706332	0.8671868	0.8648430	0.8625168	0.8615495	0.8580118	0.8558557	0.8534890	0.8514907	0.8486547	0.8471060	0.8451936	0.8423113	0.8412223	0.8388531
N0249	NO	0.9861976	0.9824003	0.9872867	0.9859704	0.9818776	0.9704406	0.9724356	0.9718484	0.9687519	0.9635345	0.9616186	0.9577401	0.9554980	0.9520805	0.9481241	0.9463943	0.9411112	0.9392311	0.9378346	0.9350287	0.9296138	0.9265217	0.9236690	0.9214377	0.9189721	0.9155676	0.9138387	0.9090626	0.9064163	0.9022735	0.8986958	0.8964128	0.8937210	0.8913328	0.8881428	0.8848042	0.8821052	0.8804123	0.8760184	0.8738970	0.8718090	0.8690070	0.8662984	0.8639469	0.8619002	0.8589715	0.8576633	0.8556815
N0250	NO	0.9748242	0.9697281	0.9724029	0.9699469	0.9665159	0.9542216	0.9569314	0.9525987	0.9483308	0.9443790	0.9434435	0.9402113	0.9362636	0.9332803	0.9287555	0.9253383	0.9214495	0.9187177	0.9168694	0.9143640	0.9089446	0.9062415	0.9029088	0.9001316	0.8978563	0.8941020	0.8916123	0.8870454	0.8835344	0.8801312	0.8767353	0.8754247	0.8718607	0.8682367	0.8649098	0.8615224	0.8586842	0.8565100	0.8529329	0.8498005	0.8470466	0.8444432	0.8411944	0.8391405	0.8368542	0.8336275	0.8318713	0.8295755
N0251	NO	0.9252180	0.9175661	0.9215606	0.9194830	0.9107177	0.9031700	0.9015711	0.9000150	0.8970458	0.8910741	0.8882456	0.8832976	0.8803108	0.8763008	0.8724513	0.8685895	0.8623565	0.8598739	0.8567321	0.8527527	0.8477945	0.8436514	0.8406209	0.8372045	0.8335700	0.8303074	0.8278871	0.8229395	0.8188171	0.8144743	0.8104901	0.8070872	0.8030921	0.7995120	0.7944575	0.7903253	0.7866748	0.7839221	0.7793748	0.7762908	0.7728146	0.7695251	0.7654001	0.7625796	0.7594231	0.7553489	0.7529580	0.7500154
N0252	NO	0.9890831	0.9794552	0.9746445	0.9763933	0.9773057	0.9701436	0.9652396	0.9662008	0.9640828	0.9602798	0.9559317	0.9530973	0.9510715	0.9504422	0.9444753	0.9417926	0.9359418	0.9356661	0.9303658	0.9274248	0.9230740	0.9221746	0.9180081	0.9164933	0.9118974	0.9094411	0.9049454	0.9020103	0.8979782	0.8943799	0.8916486	0.8878527	0.8857728	0.8820845	0.8782215	0.8737677	0.8709029	0.8678528	0.8638085	0.8603647	0.8575469	0.8537547	0.8510203	0.8483217	0.8451610	0.8432301	0.8399260	0.8373761
N0253	NO	0.9725405	0.9653386	0.9594520	0.9633065	0.9617758	0.9540946	0.9483218	0.9475163	0.9441752	0.9437112	0.9383422	0.9330634	0.9318097	0.9310808	0.9259567	0.9232198	0.9173137	0.9156125	0.9103726	0.9087033	0.9036964	0.9017894	0.8984444	0.8956233	0.8922675	0.8894308	0.8852307	0.8819026	0.8777815	0.8747128	0.8720790	0.8682528	0.8651630	0.8618945	0.8574724	0.8530225	0.8507419	0.8466014	0.8427655	0.8401251	0.8367670	0.8332338	0.8298697	0.8278293	0.8244658	0.8219101	0.8191911	0.8162675
N0254	NO	0.9776442	0.9702345	0.9655525	0.9693102	0.9669780	0.9605982	0.9542510	0.9544911	0.9499348	0.9507411	0.9461524	0.9401003	0.9383845	0.9379585	0.9309399	0.9290128	0.9229698	0.9219702	0.9161685	0.9141151	0.9104533	0.9094588	0.9052002	0.9026201	0.8985214	0.8970492	0.8924967	0.8894774	0.8860425	0.8831557	0.8805618	0.8765022	0.8741530	0.8710406	0.8672208	0.8629673	0.8604730	0.8571752	0.8529598	0.8499752	0.8473319	0.8437577	0.8406019	0.8386739	0.8352731	0.8335650	0.8305420	0.8277046
N0255	NO	0.9805044	0.9766508	0.9692348	0.9751606	0.9701202	0.9652083	0.9596509	0.9593495	0.9545725	0.9523242	0.9496859	0.9437470	0.9419897	0.9395735	0.9354434	0.9331397	0.9260685	0.9252663	0.9203010	0.9180257	0.9139448	0.9128557	0.9092306	0.9061078	0.9023390	0.9007072	0.8959032	0.8935322	0.8902123	0.8865274	0.8834190	0.8804040	0.8782318	0.8746834	0.8711358	0.8669336	0.8637379	0.8606597	0.8573319	0.8538003	0.8512603	0.8478490	0.8447049	0.8426499	0.8389359	0.8369288	0.8341469	0.8316162
N0256	NO	0.9778208	0.9704311	0.9634091	0.9702744	0.9678332	0.9612144	0.9547697	0.9536612	0.9507393	0.9480636	0.9443042	0.9397458	0.9367073	0.9340777	0.9292928	0.9251055	0.9176450	0.9160298	0.9093261	0.9070378	0.9019902	0.8988705	0.8938907	0.8899655	0.8849382	0.8825614	0.8769812	0.8727835	0.8684183	0.8649877	0.8609893	0.8559194	0.8521273	0.8486727	0.8442425	0.8397700	0.8363839	0.8334166	0.8295996	0.8266218	0.8232615	0.8201390	0.8170900	0.8146812	0.8113605	0.8085457	0.8059016	0.8031703
N0257	NO	1.0390549	1.0386074	1.0363684	1.0401337	1.0397735	1.0351551	1.0326051	1.0350037	1.0296171	1.0307840	1.0260402	1.0218744	1.0208855	1.0198367	1.0161370	1.0139806	1.0069001	1.0061038	1.0000401	1.0009178	0.9972907	0.9960206	0.9922889	0.9897811	0.9854681	0.9837862	0.9797426	0.9767039	0.9738362	0.9709904	0.9673584	0.9642397	0.9615631	0.9592563	0.9553682	0.9512380	0.9488471	0.9457898	0.9427971	0.9410638	0.9381478	0.9354709	0.9322979	0.9311851	0.9283432	0.9263528	0.9234430	0.9213450
N0258	NO	1.0888083	1.0861003	1.0776186	1.0822095	1.0843923	1.0720665	1.0693712	1.0705633	1.0670142	1.0684972	1.0645344	1.0609668	1.0611215	1.0557435	1.0549475	1.0539296	1.0449362	1.0475390	1.0407501	1.0416323	1.0387933	1.0384724	1.0357089	1.0336850	1.0308058	1.0294440	1.0249397	1.0224304	1.0199556	1.0157542	1.0146625	1.0106845	1.0087447	1.0058777	1.0007230	0.9973634	0.9954787	0.9917907	0.9876218	0.9852178	0.9826385	0.9803891	0.9769103	0.9751983	0.9724843	0.9702454	0.9681658	0.9654936
N0259	NO	1.1741232	1.1663707	1.1556861	1.1631193	1.1626134	1.1514082	1.1502590	1.1554785	1.1472093	1.1483067	1.1418581	1.1385338	1.1382871	1.1372132	1.1328398	1.1296732	1.1217582	1.1218963	1.1132655	1.1139545	1.1100714	1.1100866	1.1051166	1.1031860	1.0991451	1.0989678	1.0940824	1.0913587	1.0873863	1.0834343	1.0805197	1.0763247	1.0747079	1.0713453	1.0668991	1.0625114	1.0604328	1.0570548	1.0521882	1.0488653	1.0468118	1.0427799	1.0398815	1.0376992	1.0334251	1.0314403	1.0295377	1.0272176
N0260	NO	1.2272533	1.2201746	1.2181470	1.2266204	1.2310514	1.2197821	1.2169182	1.2209074	1.2190742	1.2246127	1.2234509	1.2194343	1.2193707	1.2203543	1.2149205	1.2154013	1.2045188	1.2083032	1.2039633	1.2020900	1.1987398	1.2011409	1.1964196	1.1946416	1.1906260	1.1913068	1.1861815	1.1843610	1.1813918	1.1785806	1.1761848	1.1734676	1.1719267	1.1703819	1.1671269	1.1631205	1.1619818	1.1595438	1.1546609	1.1532156	1.1521240	1.1481693	1.1465436	1.1454040	1.1415533	1.1411014	1.1384536	1.1370502
N0261	NO	1.1274943	1.1187456	1.1075370	1.1203697	1.1190517	1.1129873	1.1057477	1.1076369	1.1043481	1.1010661	1.0949697	1.0917559	1.0896077	1.0873367	1.0836112	1.0811422	1.0724244	1.0729059	1.0650926	1.0636796	1.0604231	1.0602490	1.0577137	1.0556130	1.0522037	1.0504413	1.0451027	1.0423906	1.0383266	1.0351539	1.0327017	1.0288391	1.0276375	1.0238392	1.0200937	1.0161910	1.0139128	1.0105785	1.0072157	1.0046513	1.0013826	0.9982985	0.9955027	0.9938430	0.9903213	0.9890592	0.9860323	0.9832126
N0262	NO	1.1387744	1.1389205	1.1401563	1.1493635	1.1511216	1.1457071	1.1414957	1.1475710	1.1463277	1.1497061	1.1481161	1.1480496	1.1514567	1.1524763	1.1505857	1.1510191	1.1451023	1.1484417	1.1457899	1.1476455	1.1462840	1.1496665	1.1493061	1.1506459	1.1484002	1.1504710	1.1483456	1.1480243	1.1473322	1.1460536	1.1457264	1.1452286	1.1471317	1.1467481	1.1452640	1.1439569	1.1435953	1.1435333	1.1423845	1.1427636	1.1420786	1.1404189	1.1401950	1.1403754	1.1374724	1.1372530	1.1360607	1.1354822
N0263	NO	1.1070843	1.1032645	1.0979611	1.1066189	1.1104934	1.0972805	1.0961566	1.1004465	1.0946536	1.0950086	1.0900965	1.0869660	1.0881579	1.0869520	1.0837023	1.0824267	1.0736272	1.0747318	1.0688405	1.0683798	1.0640227	1.0648329	1.0619799	1.0606117	1.0575750	1.0572408	1.0522642	1.0490017	1.0457213	1.0439413	1.0413132	1.0378661	1.0357242	1.0336242	1.0296350	1.0256317	1.0236814	1.0209620	1.0182594	1.0161643	1.0133936	1.0101603	1.0072119	1.0055344	1.0027223	1.0015063	0.9993578	0.9966977
N0264	NO	1.0892856	1.0846337	1.0838970	1.0910952	1.0913601	1.0877974	1.0830017	1.0869192	1.0842004	1.0814073	1.0804570	1.0771354	1.0805984	1.0798893	1.0761702	1.0753708	1.0659878	1.0685556	1.0638762	1.0640664	1.0608118	1.0603912	1.0587099	1.0596237	1.0563078	1.0559841	1.0519886	1.0497358	1.0462914	1.0454860	1.0441272	1.0411094	1.0405970	1.0395617	1.0366358	1.0337725	1.0324419	1.0303224	1.0270691	1.0261037	1.0247256	1.0222824	1.0210725	1.0196712	1.0176482	1.0177110	1.0162246	1.0156329
N0265	NO	1.1711674	1.1664548	1.1595211	1.1704990	1.1702402	1.1592931	1.1550846	1.1601888	1.1609254	1.1589127	1.1532106	1.1508949	1.1498969	1.1505752	1.1474152	1.1468112	1.1382155	1.1396604	1.1337584	1.1340908	1.1298857	1.1322324	1.1272075	1.1264604	1.1241252	1.1237516	1.1200396	1.1181422	1.1152623	1.1135643	1.1112722	1.1079266	1.1072168	1.1046019	1.1021835	1.0994891	1.0977497	1.0960552	1.0916460	1.0902888	1.0891647	1.0857522	1.0837348	1.0825044	1.0796311	1.0792158	1.0772918	1.0761896
N0266	NO	1.2907168	1.2827585	1.2727656	1.2863867	1.2845669	1.2790191	1.2774171	1.2835375	1.2804515	1.2769661	1.2729537	1.2727891	1.2748544	1.2743778	1.2691717	1.2710152	1.2610526	1.2634547	1.2577921	1.2577319	1.2538655	1.2567300	1.2546705	1.2535369	1.2493057	1.2513596	1.2465334	1.2452078	1.2421031	1.2409618	1.2395762	1.2366637	1.2365149	1.2348744	1.2313213	1.2269670	1.2269080	1.2263634	1.2214110	1.2203634	1.2195561	1.2173560	1.2131822	1.2141297	1.2106017	1.2093129	1.2070363	1.2066629
N0267	NO	1.1002951	1.0891423	1.0880470	1.0959127	1.0989498	1.0960670	1.0918081	1.0957868	1.0962429	1.1006104	1.0972273	1.0933769	1.0938890	1.0922716	1.0849485	1.0826128	1.0731237	1.0731537	1.0661418	1.0650005	1.0586712	1.0582478	1.0536747	1.0501263	1.0453545	1.0427456	1.0363432	1.0319813	1.0269930	1.0243754	1.0209718	1.0155729	1.0130163	1.0089179	1.0054488	1.0010371	0.9988616	0.9958324	0.9925771	0.9902738	0.9883416	0.9855794	0.9833658	0.9831089	0.9800041	0.9790336	0.9768013	0.9747291
N0268	NO	1.0312867	1.0246897	1.0187190	1.0260600	1.0304656	1.0242953	1.0227262	1.0259873	1.0244794	1.0238523	1.0217184	1.0193837	1.0211312	1.0197351	1.0173333	1.0149465	1.0079733	1.0091164	1.0051283	1.0050848	1.0022640	1.0031904	1.0005593	0.9991018	0.9953038	0.9956169	0.9915766	0.9900184	0.9867290	0.9843944	0.9814131	0.9793192	0.9776293	0.9759601	0.9722530	0.9698297	0.9687408	0.9671080	0.9646448	0.9626198	0.9613337	0.9597365	0.9575498	0.9568474	0.9545631	0.9532264	0.9516417	0.9503081
N0269	NO	1.0451229	1.0510950	1.0424821	1.0463972	1.0558653	1.0475191	1.0428340	1.0485258	1.0442266	1.0445240	1.0442138	1.0378907	1.0412557	1.0394516	1.0327756	1.0340135	1.0231836	1.0237777	1.0185168	1.0159203	1.0149788	1.0137566	1.0092132	1.0073465	1.0017023	1.0006679	0.9962054	0.9923837	0.9902105	0.9863985	0.9828376	0.9801602	0.9775609	0.9744297	0.9714532	0.9669994	0.9657630	0.9635100	0.9596256	0.9579611	0.9561592	0.9533693	0.9512973	0.9490960	0.9472986	0.9457600	0.9434832	0.9418030
N0270	NO	1.0036372	0.9936650	0.9979199	0.9955988	0.9962974	0.9924942	0.9877819	0.9891402	0.9880912	0.9855864	0.9838622	0.9810472	0.9803004	0.9819287	0.9763682	0.9748437	0.9694379	0.9687420	0.9662202	0.9649366	0.9612840	0.9630195	0.9594634	0.9580299	0.9555275	0.9539444	0.9517334	0.9503421	0.9473479	0.9451818	0.9435104	0.9409142	0.9399202	0.9377021	0.9353850	0.9323343	0.9311476	0.9296174	0.9275082	0.9257882	0.9240135	0.9216522	0.9198700	0.9184840	0.9156126	0.9149166	0.9135584	0.9123552
N0271	NO	1.0400195	1.0348935	1.0328717	1.0376642	1.0410588	1.0372449	1.0336783	1.0315709	1.0328403	1.0323447	1.0294727	1.0265192	1.0248632	1.0228006	1.0192060	1.0150695	1.0080817	1.0064081	0.9996148	0.9986479	0.9947169	0.9935843	0.9882997	0.9847811	0.9808767	0.9780966	0.9724363	0.9693884	0.9649075	0.9608324	0.9577720	0.9537510	0.9511993	0.9476774	0.9432728	0.9402752	0.9376230	0.9359165	0.9320514	0.9299579	0.9283094	0.9254138	0.9228889	0.9212842	0.9183668	0.9171441	0.9158292	0.9132334
N0272	NO	0.8698611	0.8669333	0.8637046	0.8662422	0.8670152	0.8627472	0.8599260	0.8607962	0.8567238	0.8562793	0.8524252	0.8496379	0.8500144	0.8483037	0.8455800	0.8424901	0.8369443	0.8369141	0.8328408	0.8308194	0.8282075	0.8273258	0.8264300	0.8239527	0.8221172	0.8216299	0.8189921	0.8168749	0.8145267	0.8127809	0.8103755	0.8081900	0.8067960	0.8047979	0.8026763	0.7995896	0.7979705	0.7960529	0.7933082	0.7920150	0.7911828	0.7891637	0.7873784	0.7865030	0.7845068	0.7835733	0.7818335	0.7802147
N0273	NO	0.9818364	0.9743087	0.9677032	0.9748728	0.9771149	0.9713449	0.9665480	0.9699148	0.9665967	0.9663562	0.9624105	0.9583279	0.9572626	0.9566717	0.9512205	0.9497625	0.9423817	0.9419671	0.9376065	0.9347486	0.9309397	0.9306502	0.9268126	0.9238855	0.9207671	0.9191635	0.9147316	0.9124632	0.9091878	0.9060853	0.9035048	0.9000362	0.8989170	0.8965217	0.8934900	0.8899517	0.8879780	0.8854411	0.8828404	0.8811666	0.8783361	0.8755918	0.8743938	0.8726758	0.8699675	0.8692214	0.8674961	0.8663355
N0274	NO	0.8733561	0.8698944	0.8688450	0.8687201	0.8674798	0.8639805	0.8617955	0.8608195	0.8588951	0.8568811	0.8540697	0.8506215	0.8497915	0.8483453	0.8452462	0.8434180	0.8364654	0.8357964	0.8310088	0.8290581	0.8263555	0.8243734	0.8216215	0.8204091	0.8172762	0.8158820	0.8127215	0.8105729	0.8081954	0.8061000	0.8036895	0.8012854	0.7994010	0.7973980	0.7949361	0.7922339	0.7902586	0.7886281	0.7858328	0.7846770	0.7830936	0.7810885	0.7795469	0.7780952	0.7760382	0.7748774	0.7737348	0.7717934
N0275	NO	1.1478704	1.1300082	1.1302660	1.1405691	1.1404045	1.1405003	1.1350805	1.1361425	1.1352549	1.1338896	1.1282601	1.1273078	1.1276987	1.1247950	1.1231484	1.1228658	1.1126767	1.1135879	1.1088028	1.1102579	1.1060600	1.1071370	1.1045260	1.1028543	1.0997238	1.1003355	1.0957162	1.0937583	1.0899744	1.0880212	1.0864178	1.0835078	1.0822790	1.0802404	1.0773120	1.0739141	1.0729594	1.0706823	1.0675765	1.0658232	1.0648115	1.0614214	1.0595558	1.0587144	1.0552013	1.0547559	1.0531199	1.0520473
N0276	NO	0.9310834	0.9291365	0.9189289	0.9251251	0.9231962	0.9123596	0.9071519	0.9049493	0.9000813	0.8946253	0.8880386	0.8817177	0.8782499	0.8731031	0.8685135	0.8633663	0.8551542	0.8525342	0.8455191	0.8423597	0.8363415	0.8337063	0.8289176	0.8256333	0.8225080	0.8196275	0.8142892	0.8100823	0.8067117	0.8031585	0.7995610	0.7955676	0.7921982	0.7889330	0.7851785	0.7815841	0.7791700	0.7763276	0.7729883	0.7708292	0.7678390	0.7647994	0.7622846	0.7602719	0.7566159	0.7544951	0.7526214	0.7501506
N0277	NO	1.0611641	1.0559285	1.0561705	1.0651400	1.0623136	1.0580465	1.0523956	1.0555847	1.0525351	1.0542638	1.0505633	1.0464982	1.0464776	1.0462703	1.0435691	1.0416739	1.0339285	1.0341222	1.0275913	1.0277348	1.0249112	1.0254008	1.0217240	1.0193646	1.0168369	1.0156527	1.0107446	1.0077255	1.0040157	1.0010110	0.9992453	0.9965228	0.9940912	0.9920313	0.9878168	0.9845221	0.9821982	0.9799720	0.9765965	0.9740987	0.9722357	0.9698296	0.9673707	0.9661268	0.9628056	0.9610982	0.9589554	0.9570421
N0278	NO	0.9556356	0.9520220	0.9509795	0.9524850	0.9555782	0.9489192	0.9451994	0.9464558	0.9429622	0.9422324	0.9381831	0.9370621	0.9357944	0.9340544	0.9316335	0.9305170	0.9252508	0.9260671	0.9216498	0.9201121	0.9175724	0.9167523	0.9139436	0.9127612	0.9098928	0.9098328	0.9062606	0.9053442	0.9022303	0.9000959	0.8981310	0.8961872	0.8951341	0.8938876	0.8914877	0.8886582	0.8872600	0.8854402	0.8822193	0.8809223	0.8794818	0.8778239	0.8761249	0.8748844	0.8726510	0.8717762	0.8706895	0.8693833
N0279	NO	1.0275209	1.0132406	1.0147763	1.0162092	1.0185165	1.0131199	1.0073124	1.0125017	1.0072716	1.0098104	1.0065951	1.0019915	1.0019982	1.0017593	0.9985098	0.9969628	0.9902461	0.9902674	0.9870328	0.9854854	0.9821099	0.9819313	0.9787563	0.9770376	0.9735388	0.9719393	0.9686392	0.9663966	0.9631535	0.9616467	0.9582016	0.9549372	0.9538944	0.9516972	0.9479568	0.9442010	0.9424669	0.9405231	0.9368483	0.9359002	0.9340155	0.9310224	0.9287002	0.9268479	0.9236153	0.9227576	0.9200133	0.9182644
N0280	NO	0.9835460	0.9776465	0.9753246	0.9829137	0.9800328	0.9781390	0.9739587	0.9749572	0.9719740	0.9712492	0.9700672	0.9685525	0.9663599	0.9646309	0.9625823	0.9603950	0.9557328	0.9560739	0.9531635	0.9513520	0.9482685	0.9488240	0.9464260	0.9449946	0.9424477	0.9410844	0.9382784	0.9376054	0.9345112	0.9331278	0.9318338	0.9292916	0.9278350	0.9259987	0.9235825	0.9207721	0.9198990	0.9183805	0.9154718	0.9141963	0.9129697	0.9108540	0.9090275	0.9074717	0.9051718	0.9045178	0.9033846	0.9018192
N0281	NO	0.8568157	0.8443365	0.8398817	0.8404734	0.8347448	0.8294935	0.8214514	0.8206191	0.8156635	0.8099663	0.8040308	0.7980915	0.7944304	0.7904670	0.7837234	0.7788367	0.7721430	0.7668680	0.7615213	0.7572380	0.7519826	0.7490566	0.7435708	0.7396172	0.7340592	0.7306952	0.7250214	0.7202920	0.7153299	0.7112019	0.7069749	0.7028010	0.6987455	0.6943228	0.6901171	0.6855052	0.6815403	0.6778389	0.6736634	0.6703554	0.6671565	0.6629227	0.6597106	0.6563686	0.6527113	0.6501308	0.6471435	0.6440856
N0282	NO	0.8233932	0.8182783	0.8118088	0.8105351	0.8062739	0.7990612	0.7948031	0.7909365	0.7859334	0.7822761	0.7772065	0.7731832	0.7696016	0.7646074	0.7584897	0.7535694	0.7462295	0.7434858	0.7381657	0.7345040	0.7295902	0.7265405	0.7216874	0.7174860	0.7131519	0.7096978	0.7047265	0.7002013	0.6967087	0.6921978	0.6884756	0.6839657	0.6801080	0.6763922	0.6723755	0.6681075	0.6646009	0.6606847	0.6573243	0.6540405	0.6509650	0.6475554	0.6444850	0.6419270	0.6391355	0.6366406	0.6336935	0.6305850
N0283	NO	0.9668478	0.9701609	0.9627110	0.9584707	0.9605365	0.9530259	0.9539471	0.9470705	0.9416938	0.9392617	0.9357737	0.9322981	0.9292039	0.9240307	0.9216124	0.9175383	0.9118409	0.9078634	0.9048610	0.9002831	0.8970795	0.8921472	0.8883873	0.8848848	0.8801390	0.8756833	0.8729129	0.8700179	0.8667811	0.8619413	0.8578282	0.8532428	0.8505049	0.8462518	0.8422647	0.8377227	0.8347559	0.8300183	0.8269288	0.8235231	0.8203683	0.8171614	0.8137327	0.8110654	0.8070259	0.8040615	0.8003188	0.7975526
N0284	NO	1.0230403	1.0159092	1.0123541	1.0088338	1.0084054	1.0026190	1.0039808	0.9959858	0.9941441	0.9929873	0.9862405	0.9817669	0.9787375	0.9742036	0.9684053	0.9627612	0.9578439	0.9529580	0.9472784	0.9420572	0.9370242	0.9305711	0.9248071	0.9186689	0.9133736	0.9063482	0.9019291	0.8970240	0.8911338	0.8865961	0.8803753	0.8743498	0.8700777	0.8648874	0.8604555	0.8546962	0.8509725	0.8453832	0.8410987	0.8367301	0.8328383	0.8290076	0.8247786	0.8215011	0.8168821	0.8128994	0.8087490	0.8057154
N0285	NO	1.0365038	1.0339527	1.0279133	1.0211141	1.0207679	1.0105579	1.0147631	1.0067155	1.0024790	0.9984821	0.9919636	0.9896919	0.9861147	0.9801878	0.9745767	0.9703633	0.9644912	0.9607267	0.9569301	0.9515440	0.9475205	0.9419966	0.9373940	0.9329687	0.9273275	0.9216440	0.9188629	0.9147790	0.9098186	0.9046339	0.9008611	0.8955107	0.8927938	0.8878070	0.8834929	0.8783024	0.8746847	0.8693308	0.8658955	0.8618397	0.8580706	0.8540889	0.8495709	0.8465778	0.8429626	0.8389760	0.8346007	0.8311750
N0286	NO	0.8836657	0.8844205	0.8815651	0.8753055	0.8744344	0.8695309	0.8695658	0.8630351	0.8596613	0.8561262	0.8505594	0.8472147	0.8448395	0.8399993	0.8344817	0.8300020	0.8251717	0.8193887	0.8160266	0.8114203	0.8070422	0.8021289	0.7969542	0.7921271	0.7874230	0.7824422	0.7781907	0.7734320	0.7683213	0.7637320	0.7593583	0.7545496	0.7511088	0.7466486	0.7425708	0.7376224	0.7339147	0.7295788	0.7261133	0.7223521	0.7189420	0.7155703	0.7120076	0.7086562	0.7052604	0.7017609	0.6985322	0.6950036
N0287	NO	0.8042663	0.8023711	0.7999855	0.7952841	0.7932889	0.7885578	0.7882466	0.7822669	0.7785714	0.7757746	0.7720809	0.7681623	0.7641785	0.7591741	0.7543180	0.7490361	0.7450536	0.7405335	0.7372426	0.7338567	0.7291931	0.7248671	0.7203226	0.7164758	0.7120597	0.7075402	0.7048268	0.7016755	0.6977907	0.6931791	0.6899201	0.6857884	0.6826106	0.6785264	0.6751179	0.6717396	0.6689759	0.6656876	0.6631027	0.6599095	0.6574547	0.6545976	0.6516249	0.6495339	0.6464968	0.6440464	0.6413944	0.6390975
N0288	NO	0.8079319	0.8024312	0.7998041	0.7932107	0.7928861	0.7863860	0.7847550	0.7793050	0.7745163	0.7700986	0.7658292	0.7622074	0.7577845	0.7524230	0.7474608	0.7420962	0.7375944	0.7327040	0.7294779	0.7251447	0.7211419	0.7167071	0.7122241	0.7080638	0.7035168	0.6994880	0.6967467	0.6939048	0.6897552	0.6857456	0.6821677	0.6784687	0.6754346	0.6718452	0.6684434	0.6649107	0.6619728	0.6589676	0.6566105	0.6538389	0.6513708	0.6482999	0.6450791	0.6430973	0.6404021	0.6377316	0.6352401	0.6330925
N0289	NO	1.0192530	1.0201836	1.0158935	1.0117834	1.0115048	1.0044174	1.0071930	0.9990516	0.9949060	0.9904602	0.9846288	0.9813627	0.9783683	0.9727045	0.9673861	0.9619033	0.9547254	0.9504930	0.9465353	0.9411577	0.9367263	0.9300330	0.9240700	0.9190834	0.9127579	0.9067118	0.9030257	0.8995860	0.8945575	0.8892909	0.8848933	0.8799480	0.8766268	0.8712976	0.8666909	0.8617079	0.8584037	0.8542115	0.8502533	0.8466208	0.8437387	0.8399259	0.8358279	0.8337531	0.8296100	0.8267297	0.8232639	0.8203487
N0290	NO	1.0234318	1.0222871	1.0255523	1.0187352	1.0168262	1.0103137	1.0131172	1.0023921	1.0009114	0.9964300	0.9903692	0.9862028	0.9807563	0.9774365	0.9727960	0.9657297	0.9594347	0.9555920	0.9514934	0.9478853	0.9420950	0.9354904	0.9308211	0.9247212	0.9205859	0.9148126	0.9107451	0.9078534	0.9012702	0.8960216	0.8934662	0.8883370	0.8854194	0.8805288	0.8759172	0.8719845	0.8684038	0.8635938	0.8611217	0.8571358	0.8543199	0.8507122	0.8462869	0.8449873	0.8413436	0.8379056	0.8344738	0.8316718
N0291	NO	1.0395758	1.0402548	1.0394164	1.0323603	1.0365539	1.0292639	1.0335050	1.0261803	1.0214990	1.0195205	1.0129806	1.0112062	1.0077455	1.0030916	0.9981310	0.9915633	0.9864441	0.9797078	0.9755518	0.9701090	0.9641030	0.9587159	0.9515627	0.9466251	0.9394484	0.9329273	0.9295388	0.9252217	0.9195868	0.9132847	0.9084545	0.9037783	0.9001069	0.8957167	0.8909099	0.8859846	0.8825914	0.8783336	0.8749488	0.8722703	0.8690076	0.8657629	0.8614779	0.8597683	0.8561879	0.8538682	0.8505316	0.8483841
N0292	NO	0.9472271	0.9463953	0.9452204	0.9412361	0.9415518	0.9358851	0.9375471	0.9326709	0.9285988	0.9242417	0.9175575	0.9125659	0.9093125	0.9026800	0.8964968	0.8896607	0.8822982	0.8749669	0.8698847	0.8628234	0.8567351	0.8494028	0.8421572	0.8364270	0.8301859	0.8232874	0.8181062	0.8126254	0.8064904	0.8002965	0.7949557	0.7891897	0.7844238	0.7790216	0.7739422	0.7693366	0.7653300	0.7606874	0.7570270	0.7534855	0.7504339	0.7465701	0.7427218	0.7402155	0.7362571	0.7335225	0.7300847	0.7270657
N0293	NO	0.8809057	0.8764083	0.8739409	0.8662511	0.8657515	0.8608911	0.8609203	0.8540384	0.8482050	0.8456201	0.8418127	0.8357577	0.8332832	0.8286576	0.8236751	0.8180557	0.8124239	0.8065264	0.8031702	0.7975437	0.7933436	0.7888961	0.7843086	0.7786580	0.7732667	0.7678710	0.7641557	0.7597382	0.7547570	0.7488726	0.7439948	0.7387573	0.7350473	0.7297570	0.7250736	0.7196427	0.7155247	0.7110423	0.7071804	0.7032110	0.6998702	0.6964817	0.6921487	0.6892897	0.6849651	0.6812221	0.6770195	0.6733420
N0294	NO	0.9255913	0.9280686	0.9296994	0.9215180	0.9229228	0.9176393	0.9190953	0.9141662	0.9104845	0.9066076	0.9036726	0.9015210	0.8971492	0.8919401	0.8881041	0.8828840	0.8773991	0.8724917	0.8677623	0.8625418	0.8579566	0.8517542	0.8461133	0.8408516	0.8357540	0.8297517	0.8263566	0.8215586	0.8160272	0.8104279	0.8059580	0.8010206	0.7969298	0.7923322	0.7878557	0.7840440	0.7802928	0.7763124	0.7734361	0.7700117	0.7667316	0.7635909	0.7600545	0.7575940	0.7544280	0.7514662	0.7483193	0.7456268
N0295	NO	1.1946075	1.1893947	1.1910136	1.1800814	1.1823938	1.1810497	1.1844702	1.1763370	1.1736156	1.1735044	1.1658195	1.1653619	1.1627169	1.1609879	1.1543121	1.1482418	1.1405920	1.1345896	1.1327420	1.1257257	1.1220276	1.1167409	1.1101160	1.1034271	1.0969670	1.0895531	1.0864365	1.0822747	1.0769372	1.0698798	1.0648260	1.0576069	1.0548017	1.0482190	1.0436546	1.0368416	1.0330696	1.0285211	1.0254674	1.0201385	1.0177393	1.0141151	1.0084500	1.0057173	1.0011772	0.9976310	0.9927729	0.9894375
N0296	NO	0.9872996	0.9864852	0.9885250	0.9811714	0.9790757	0.9731503	0.9759985	0.9690017	0.9637998	0.9596889	0.9563047	0.9540993	0.9508574	0.9466659	0.9432555	0.9403428	0.9358269	0.9320303	0.9286445	0.9234312	0.9205535	0.9160514	0.9121260	0.9085935	0.9048723	0.8995886	0.8974780	0.8938843	0.8905640	0.8860561	0.8829494	0.8786885	0.8757126	0.8715821	0.8679606	0.8635557	0.8607656	0.8567141	0.8530489	0.8498508	0.8467959	0.8430740	0.8392645	0.8373191	0.8335876	0.8301929	0.8268272	0.8237795
N0297	NO	0.9317158	0.9296573	0.9270830	0.9204797	0.9213186	0.9172712	0.9195040	0.9104588	0.9068143	0.9051127	0.9009248	0.8984702	0.8942401	0.8899827	0.8889081	0.8823737	0.8782266	0.8741859	0.8701311	0.8657027	0.8615459	0.8560528	0.8518224	0.8468781	0.8429604	0.8388910	0.8348680	0.8318412	0.8268321	0.8218573	0.8180753	0.8130277	0.8102990	0.8056546	0.8010939	0.7969714	0.7935946	0.7890965	0.7859890	0.7820567	0.7784832	0.7742904	0.7701786	0.7671242	0.7631499	0.7591389	0.7559814	0.7522790
N0298	NO	1.2592192	1.2577863	1.2623141	1.2480307	1.2458136	1.2397248	1.2496600	1.2361207	1.2308208	1.2335544	1.2276735	1.2243412	1.2194867	1.2155216	1.2138934	1.2086561	1.2033188	1.1986994	1.1971326	1.1919396	1.1884118	1.1818409	1.1771785	1.1722252	1.1668460	1.1604395	1.1588399	1.1559025	1.1514533	1.1461687	1.1407727	1.1357720	1.1337607	1.1278505	1.1235914	1.1178318	1.1141834	1.1078787	1.1048889	1.1020002	1.0989434	1.0940030	1.0891557	1.0865177	1.0818784	1.0779537	1.0729342	1.0706000
N0299	NO	1.1775410	1.1769044	1.1766908	1.1699352	1.1732872	1.1631156	1.1664395	1.1609001	1.1555754	1.1523743	1.1477711	1.1465466	1.1453078	1.1374249	1.1361771	1.1324084	1.1296921	1.1240937	1.1226543	1.1185795	1.1160065	1.1117538	1.1079059	1.1056075	1.1012282	1.0961530	1.0946034	1.0932633	1.0892730	1.0850379	1.0821991	1.0784746	1.0764695	1.0723269	1.0699215	1.0664830	1.0632765	1.0584741	1.0556763	1.0523105	1.0505475	1.0476804	1.0426751	1.0407690	1.0371858	1.0332098	1.0305336	1.0276291
N0300	NO	1.1199429	1.1181436	1.1224577	1.1145282	1.1167533	1.1115481	1.1145966	1.1117111	1.1051457	1.1055727	1.1043153	1.1034563	1.1028951	1.1030920	1.1024597	1.1004550	1.0957501	1.0928354	1.0942142	1.0918075	1.0903611	1.0883045	1.0864398	1.0859498	1.0837855	1.0815225	1.0806799	1.0809882	1.0789452	1.0755181	1.0740178	1.0715500	1.0728779	1.0697010	1.0684949	1.0667145	1.0667858	1.0629094	1.0630291	1.0614185	1.0613556	1.0600343	1.0565875	1.0556550	1.0533925	1.0515869	1.0488946	1.0487541
N0301	NO	0.6388739	0.6382962	0.6367496	0.6363189	0.6359065	0.6344441	0.6371971	0.6340349	0.6338357	0.6344190	0.6321390	0.6321344	0.6320049	0.6309917	0.6310167	0.6302298	0.6303446	0.6289827	0.6282456	0.6280477	0.6277122	0.6272539	0.6266270	0.6261157	0.6256076	0.6244671	0.6238931	0.6236036	0.6228561	0.6221008	0.6216230	0.6206665	0.6209133	0.6203235	0.6193316	0.6184245	0.6179991	0.6168798	0.6164947	0.6157879	0.6150763	0.6142733	0.6130331	0.6127248	0.6114980	0.6098753	0.6087953	0.6077215
N0302	NO	0.8068882	0.8062896	0.8100964	0.8016284	0.8027636	0.7973937	0.7961887	0.7916532	0.7861395	0.7838227	0.7815356	0.7794029	0.7770904	0.7722425	0.7673056	0.7627873	0.7577578	0.7524195	0.7490548	0.7448690	0.7404670	0.7352365	0.7302897	0.7259471	0.7206740	0.7152044	0.7118808	0.7078869	0.7025459	0.6981041	0.6929141	0.6887317	0.6849897	0.6801394	0.6761504	0.6711100	0.6677555	0.6634144	0.6594239	0.6554555	0.6519753	0.6480426	0.6440859	0.6405476	0.6365927	0.6331236	0.6286973	0.6251427
N0303	NO	1.1720520	1.1669345	1.1708913	1.1661232	1.1623242	1.1560613	1.1619883	1.1489103	1.1465487	1.1479517	1.1461055	1.1423759	1.1420555	1.1401858	1.1371961	1.1336898	1.1322598	1.1267799	1.1268541	1.1229427	1.1222501	1.1190445	1.1158290	1.1139146	1.1119955	1.1091859	1.1098335	1.1095462	1.1076608	1.1039139	1.1031910	1.1006963	1.1004610	1.0983229	1.0965545	1.0948937	1.0939358	1.0914789	1.0901077	1.0873642	1.0867492	1.0847633	1.0804076	1.0802647	1.0770125	1.0745566	1.0717198	1.0702436
N0304	NO	1.3555377	1.3578911	1.3598022	1.3537710	1.3590877	1.3458021	1.3624338	1.3478065	1.3479221	1.3473260	1.3415412	1.3426023	1.3467243	1.3448083	1.3412089	1.3369758	1.3304877	1.3277634	1.3309174	1.3278210	1.3246341	1.3184907	1.3139005	1.3123935	1.3083891	1.3024626	1.3048067	1.3044624	1.2981405	1.2941858	1.2933309	1.2887836	1.2876892	1.2838855	1.2813231	1.2768052	1.2757897	1.2709917	1.2692416	1.2655752	1.2653155	1.2627881	1.2594316	1.2591395	1.2553160	1.2530758	1.2491114	1.2476854
N0305	NO	1.0028131	0.9994845	0.9970199	0.9909220	0.9916990	0.9880207	0.9860383	0.9795103	0.9761084	0.9735510	0.9684011	0.9665818	0.9636161	0.9581372	0.9552054	0.9506559	0.9475279	0.9421017	0.9391458	0.9352148	0.9316651	0.9280623	0.9231291	0.9196560	0.9144608	0.9108610	0.9085324	0.9060861	0.9021423	0.8987958	0.8959202	0.8921719	0.8906561	0.8867967	0.8843639	0.8809821	0.8781831	0.8745257	0.8718474	0.8688915	0.8665478	0.8627879	0.8591509	0.8571197	0.8533552	0.8508159	0.8477986	0.8448814
N0306	NO	1.0231376	1.0126408	1.0175800	1.0101731	1.0069721	1.0004969	1.0028042	0.9908012	0.9865333	0.9818262	0.9768962	0.9736876	0.9695885	0.9656718	0.9602987	0.9541630	0.9491706	0.9444287	0.9411451	0.9361606	0.9306427	0.9249727	0.9195709	0.9151391	0.9092072	0.9042948	0.9011897	0.8974868	0.8923565	0.8872684	0.8830507	0.8790120	0.8750086	0.8700489	0.8651717	0.8600832	0.8561174	0.8506922	0.8470608	0.8425289	0.8393544	0.8353180	0.8303227	0.8273196	0.8224987	0.8181211	0.8135871	0.8100068
N0307	NO	1.3342328	1.3371038	1.3334913	1.3253744	1.3381175	1.3250076	1.3341122	1.3255991	1.3217393	1.3180587	1.3074777	1.3063457	1.3050172	1.2991506	1.2963846	1.2910795	1.2834325	1.2791327	1.2746904	1.2686300	1.2636104	1.2587594	1.2511872	1.2437785	1.2367966	1.2297330	1.2262053	1.2225505	1.2145189	1.2073100	1.2017506	1.1941897	1.1902052	1.1846251	1.1791724	1.1712515	1.1674488	1.1588939	1.1547947	1.1492236	1.1444550	1.1387694	1.1319780	1.1296546	1.1238108	1.1185119	1.1139839	1.1097074
N0308	NO	1.1395328	1.1378638	1.1349701	1.1289043	1.1311287	1.1222817	1.1293167	1.1192799	1.1123860	1.1126055	1.1073425	1.1052375	1.1008660	1.0988624	1.0938432	1.0885046	1.0846205	1.0790927	1.0770962	1.0728736	1.0702440	1.0647322	1.0608895	1.0565815	1.0510025	1.0458994	1.0429301	1.0402306	1.0349407	1.0288887	1.0244348	1.0199656	1.0172162	1.0118265	1.0078700	1.0025096	0.9984002	0.9923171	0.9890367	0.9846789	0.9810600	0.9772084	0.9721916	0.9689993	0.9636657	0.9593455	0.9550235	0.9514723
N0309	NO	0.9785206	0.9732834	0.9761236	0.9706971	0.9685111	0.9610188	0.9625090	0.9552987	0.9532672	0.9509406	0.9469377	0.9411488	0.9381565	0.9339677	0.9302036	0.9269227	0.9218341	0.9170284	0.9126195	0.9074935	0.9043876	0.9002880	0.8943675	0.8898970	0.8856173	0.8796675	0.8764479	0.8728440	0.8678795	0.8626511	0.8584056	0.8537847	0.8497910	0.8447800	0.8405776	0.8350891	0.8310787	0.8264321	0.8221349	0.8183953	0.8146487	0.8104436	0.8057573	0.8021386	0.7973431	0.7935899	0.7892283	0.7857720
N0310	NO	1.0697391	1.0566660	1.0621433	1.0587550	1.0520351	1.0520501	1.0509714	1.0467234	1.0418534	1.0350157	1.0341309	1.0313962	1.0231249	1.0235586	1.0189767	1.0157813	1.0122955	1.0092280	1.0058818	1.0040095	0.9998323	0.9960375	0.9918793	0.9899863	0.9889430	0.9850537	0.9823427	0.9815463	0.9774199	0.9772827	0.9753480	0.9745804	0.9721645	0.9691600	0.9690589	0.9676291	0.9642169	0.9622043	0.9611182	0.9579151	0.9569023	0.9539515	0.9506421	0.9489000	0.9454457	0.9426739	0.9389123	0.9351177
N0311	NO	0.9350926	0.9220441	0.9282259	0.9272764	0.9223826	0.9256119	0.9275604	0.9255400	0.9251971	0.9211404	0.9210633	0.9234871	0.9191055	0.9206469	0.9193255	0.9206693	0.9205225	0.9202350	0.9194167	0.9203022	0.9192802	0.9198098	0.9184308	0.9185964	0.9187965	0.9174038	0.9177049	0.9178443	0.9155051	0.9152154	0.9158648	0.9160795	0.9149538	0.9141737	0.9150606	0.9148008	0.9135327	0.9135438	0.9130565	0.9116557	0.9118074	0.9114105	0.9102049	0.9107044	0.9097326	0.9093252	0.9075257	0.9064153
N0312	NO	1.1086946	1.0948626	1.0940745	1.0968924	1.0883743	1.0863489	1.0884788	1.0790405	1.0752356	1.0672969	1.0605044	1.0607425	1.0487112	1.0451562	1.0390403	1.0339100	1.0294473	1.0247333	1.0167300	1.0136151	1.0085886	1.0022831	0.9963051	0.9910411	0.9865783	0.9806806	0.9748870	0.9702358	0.9642134	0.9602488	0.9557753	0.9515288	0.9455693	0.9414859	0.9370998	0.9332454	0.9286029	0.9243904	0.9214486	0.9156707	0.9121385	0.9085562	0.9041576	0.9009216	0.8966215	0.8926135	0.8880844	0.8840406
N0313	NO	1.0560862	1.0451943	1.0446236	1.0437726	1.0407877	1.0369909	1.0397022	1.0365598	1.0279022	1.0232348	1.0215573	1.0191069	1.0124385	1.0113618	1.0069134	1.0043573	0.9990438	0.9981152	0.9952693	0.9909084	0.9881514	0.9850698	0.9815968	0.9803032	0.9780258	0.9752267	0.9734720	0.9713130	0.9691610	0.9679887	0.9656023	0.9663115	0.9627663	0.9610248	0.9600534	0.9579034	0.9557817	0.9535185	0.9518750	0.9506673	0.9479762	0.9453990	0.9428384	0.9406282	0.9372883	0.9348926	0.9303181	0.9276395
N0314	NO	1.0988512	1.0882386	1.0869105	1.0896757	1.0805395	1.0817252	1.0882347	1.0810061	1.0736582	1.0615642	1.0632125	1.0619421	1.0499551	1.0500249	1.0452027	1.0398705	1.0335424	1.0293999	1.0260034	1.0216309	1.0178573	1.0116653	1.0069764	1.0039445	1.0001061	0.9954726	0.9931610	0.9897991	0.9856294	0.9838869	0.9815817	0.9799475	0.9754278	0.9724270	0.9702686	0.9675264	0.9639578	0.9597250	0.9574182	0.9535905	0.9513410	0.9467872	0.9431115	0.9393622	0.9350799	0.9314771	0.9262456	0.9218676
N0315	NO	1.0007379	0.9915502	0.9918612	0.9865908	0.9836714	0.9779370	0.9762430	0.9726377	0.9649705	0.9566177	0.9520531	0.9472573	0.9388977	0.9347020	0.9269252	0.9223980	0.9160184	0.9113578	0.9051204	0.8990589	0.8936372	0.8880123	0.8817350	0.8777740	0.8734019	0.8681056	0.8640345	0.8595769	0.8549673	0.8508397	0.8469969	0.8434880	0.8385089	0.8335263	0.8296739	0.8249460	0.8202050	0.8158257	0.8118081	0.8070294	0.8026589	0.7982127	0.7934688	0.7892219	0.7842710	0.7797593	0.7740451	0.7696844
N0316	NO	0.9721518	0.9618090	0.9608168	0.9619735	0.9560648	0.9514011	0.9565855	0.9496570	0.9435276	0.9362352	0.9328403	0.9295906	0.9209254	0.9166288	0.9121039	0.9082451	0.9030542	0.8991117	0.8930897	0.8893875	0.8842543	0.8785275	0.8738549	0.8696553	0.8654928	0.8606285	0.8556682	0.8510955	0.8460099	0.8414617	0.8368363	0.8325807	0.8267840	0.8219372	0.8175519	0.8128828	0.8077580	0.8032782	0.7992445	0.7946028	0.7905830	0.7858942	0.7815211	0.7778314	0.7733028	0.7690488	0.7643890	0.7601223
N0317	NO	0.9211806	0.9151657	0.9125627	0.9120607	0.9071297	0.9050992	0.9065439	0.9013485	0.8975049	0.8902813	0.8860216	0.8813970	0.8747753	0.8723695	0.8694963	0.8648555	0.8579996	0.8550792	0.8507681	0.8469377	0.8418868	0.8375850	0.8325896	0.8291885	0.8256223	0.8211457	0.8167979	0.8123176	0.8070807	0.8027779	0.7994759	0.7952249	0.7905890	0.7865262	0.7825287	0.7780798	0.7738327	0.7697733	0.7662510	0.7619244	0.7585299	0.7544815	0.7507923	0.7470129	0.7431375	0.7398927	0.7355459	0.7319091
N0318	NO	0.9389976	0.9290392	0.9293727	0.9288944	0.9242736	0.9200203	0.9211484	0.9116729	0.9095128	0.9006196	0.8976226	0.8917027	0.8852572	0.8822742	0.8776667	0.8736264	0.8680310	0.8637909	0.8587490	0.8536818	0.8484922	0.8440332	0.8382215	0.8355421	0.8309985	0.8255668	0.8209906	0.8167479	0.8107125	0.8066633	0.8019686	0.7978657	0.7929648	0.7876085	0.7836037	0.7793429	0.7745703	0.7706577	0.7666463	0.7618490	0.7582034	0.7538811	0.7497209	0.7462212	0.7417465	0.7381836	0.7337418	0.7295105
N0319	NO	0.9515852	0.9397074	0.9411378	0.9443468	0.9358732	0.9350514	0.9347214	0.9286186	0.9241571	0.9164615	0.9123787	0.9109825	0.9017937	0.8985503	0.8934848	0.8888125	0.8848667	0.8804718	0.8745422	0.8706588	0.8646854	0.8609746	0.8557090	0.8504778	0.8470091	0.8419676	0.8372791	0.8330832	0.8273494	0.8224603	0.8182367	0.8137904	0.8078972	0.8032854	0.7992057	0.7947618	0.7895225	0.7849497	0.7813888	0.7761924	0.7729865	0.7679217	0.7641078	0.7598835	0.7555960	0.7518641	0.7473033	0.7430108
N0320	NO	0.9580948	0.9502678	0.9549698	0.9522846	0.9460667	0.9469126	0.9489466	0.9391373	0.9330894	0.9277577	0.9275724	0.9228435	0.9153926	0.9134851	0.9093051	0.9052558	0.9010291	0.8968494	0.8919012	0.8884215	0.8837334	0.8796958	0.8750897	0.8711479	0.8678792	0.8623602	0.8595698	0.8554842	0.8503817	0.8462148	0.8425872	0.8381957	0.8337533	0.8289764	0.8258475	0.8218670	0.8166702	0.8127647	0.8095014	0.8046680	0.8014494	0.7978522	0.7934293	0.7903094	0.7867171	0.7831810	0.7784028	0.7746320
N0321	NO	0.9101099	0.9033177	0.9027185	0.9007660	0.8941305	0.8935803	0.8967493	0.8867978	0.8834442	0.8736277	0.8714409	0.8692225	0.8615019	0.8601736	0.8540606	0.8495107	0.8442183	0.8401682	0.8340510	0.8309708	0.8260212	0.8225003	0.8170424	0.8134562	0.8095645	0.8044051	0.7998786	0.7963597	0.7908986	0.7869356	0.7824543	0.7786217	0.7739119	0.7696080	0.7658911	0.7623664	0.7572086	0.7535125	0.7501287	0.7457117	0.7418617	0.7376562	0.7335922	0.7303414	0.7268795	0.7232598	0.7191010	0.7153267
N0322	NO	0.8981246	0.8904849	0.8925185	0.8897089	0.8841521	0.8837759	0.8823482	0.8775772	0.8725257	0.8641853	0.8594896	0.8563408	0.8490018	0.8461272	0.8400997	0.8356587	0.8311485	0.8271506	0.8217846	0.8163730	0.8120908	0.8080204	0.8031794	0.7995925	0.7953395	0.7900916	0.7862274	0.7814939	0.7761456	0.7716256	0.7671705	0.7631446	0.7585726	0.7538674	0.7505709	0.7462193	0.7416353	0.7371409	0.7333391	0.7288038	0.7256047	0.7213318	0.7175699	0.7141233	0.7101183	0.7070080	0.7017356	0.6982585
N0323	NO	0.9467704	0.9390167	0.9402461	0.9386702	0.9307021	0.9311656	0.9308342	0.9262562	0.9198568	0.9124610	0.9080105	0.9041538	0.8955508	0.8931928	0.8894479	0.8859720	0.8795550	0.8748431	0.8694947	0.8652031	0.8606335	0.8562422	0.8513458	0.8480806	0.8433895	0.8386638	0.8337424	0.8291265	0.8240412	0.8199992	0.8155814	0.8113233	0.8060116	0.8019408	0.7972637	0.7932278	0.7886260	0.7839981	0.7809706	0.7764432	0.7726492	0.7687604	0.7640586	0.7605433	0.7564241	0.7526127	0.7484922	0.7443932
N0324	NO	0.9439394	0.9326401	0.9368095	0.9315110	0.9271538	0.9255294	0.9251435	0.9168519	0.9114923	0.9054935	0.9029504	0.8960537	0.8892820	0.8858182	0.8812330	0.8771998	0.8719230	0.8658936	0.8613891	0.8563023	0.8517369	0.8469731	0.8418015	0.8385804	0.8343072	0.8293865	0.8248298	0.8204690	0.8153327	0.8105927	0.8064718	0.8020844	0.7976333	0.7930543	0.7891834	0.7850449	0.7801485	0.7758688	0.7727321	0.7677321	0.7638108	0.7594534	0.7557119	0.7518229	0.7473630	0.7443725	0.7399129	0.7355803
N0325	NO	0.8432893	0.8337575	0.8360755	0.8344324	0.8312740	0.8306723	0.8261031	0.8216963	0.8176726	0.8096638	0.8073599	0.8058565	0.7977753	0.7948245	0.7897096	0.7853054	0.7802209	0.7766131	0.7723797	0.7689479	0.7639601	0.7601839	0.7560596	0.7525721	0.7489994	0.7437498	0.7400292	0.7361252	0.7310264	0.7268492	0.7241194	0.7206773	0.7163147	0.7117499	0.7087419	0.7043678	0.7004204	0.6966620	0.6932573	0.6890042	0.6859161	0.6828426	0.6793082	0.6757860	0.6721657	0.6691338	0.6650490	0.6620015
N0326	NO	0.8882201	0.8786581	0.8767395	0.8710933	0.8647467	0.8624662	0.8606821	0.8524857	0.8461199	0.8390282	0.8343259	0.8298649	0.8232779	0.8194208	0.8135892	0.8086782	0.8038216	0.7982883	0.7922672	0.7881261	0.7825281	0.7788991	0.7741894	0.7700856	0.7656387	0.7602661	0.7554715	0.7509500	0.7461288	0.7416410	0.7372213	0.7334402	0.7293877	0.7245098	0.7207035	0.7165544	0.7119287	0.7079091	0.7043459	0.6999613	0.6964045	0.6925132	0.6888275	0.6853776	0.6814541	0.6785105	0.6738001	0.6704408
N0327	NO	0.9171737	0.9069782	0.9032675	0.9037498	0.8960165	0.8913276	0.8897122	0.8837813	0.8786235	0.8714049	0.8680032	0.8637174	0.8554320	0.8540874	0.8495768	0.8460133	0.8406498	0.8364314	0.8315434	0.8280320	0.8231916	0.8188557	0.8139238	0.8111806	0.8083981	0.8036219	0.7995242	0.7954232	0.7904766	0.7866828	0.7832155	0.7794574	0.7754129	0.7709361	0.7671430	0.7640251	0.7602063	0.7571203	0.7540029	0.7495650	0.7470193	0.7436888	0.7398125	0.7374669	0.7338085	0.7315457	0.7276952	0.7243011
N0328	NO	0.8816506	0.8731465	0.8701531	0.8710209	0.8631979	0.8611580	0.8574305	0.8515034	0.8482805	0.8423697	0.8375475	0.8351765	0.8278511	0.8263053	0.8212774	0.8167080	0.8128558	0.8094054	0.8053168	0.8013719	0.7970082	0.7932671	0.7899646	0.7865707	0.7830905	0.7786903	0.7741161	0.7705587	0.7660493	0.7623838	0.7585161	0.7554752	0.7511725	0.7469573	0.7437589	0.7406559	0.7364042	0.7326680	0.7294685	0.7255566	0.7221125	0.7184464	0.7150640	0.7124611	0.7089542	0.7058771	0.7020099	0.6987447
N0329	NO	0.9524735	0.9432817	0.9438897	0.9432585	0.9358358	0.9320961	0.9339119	0.9275815	0.9207876	0.9137056	0.9110081	0.9080324	0.9009066	0.8986715	0.8937278	0.8902923	0.8851890	0.8808175	0.8764018	0.8728598	0.8685457	0.8648547	0.8604894	0.8566452	0.8534151	0.8493017	0.8454996	0.8423276	0.8375772	0.8331560	0.8298517	0.8265349	0.8220235	0.8174171	0.8140199	0.8100502	0.8060735	0.8021033	0.7989733	0.7944798	0.7921606	0.7887431	0.7847238	0.7815808	0.7779993	0.7748686	0.7707778	0.7670605
N0330	NO	0.8978185	0.8885648	0.8859726	0.8832605	0.8766837	0.8756151	0.8728718	0.8633759	0.8566452	0.8505380	0.8457659	0.8414261	0.8335590	0.8300887	0.8239244	0.8192079	0.8130252	0.8080381	0.8024399	0.7977472	0.7926005	0.7877228	0.7833561	0.7793187	0.7752994	0.7690848	0.7646224	0.7599944	0.7553475	0.7507437	0.7461367	0.7423512	0.7378697	0.7336308	0.7297361	0.7257628	0.7207736	0.7169877	0.7138105	0.7089620	0.7056711	0.7020060	0.6983775	0.6953827	0.6916017	0.6882767	0.6840161	0.6803468
N0331	NO	0.8657628	0.8548120	0.8516658	0.8505882	0.8444490	0.8405764	0.8377351	0.8324488	0.8271734	0.8206704	0.8162757	0.8125877	0.8060237	0.8024261	0.7960076	0.7916741	0.7860621	0.7825502	0.7777586	0.7734732	0.7692648	0.7653909	0.7609086	0.7572539	0.7532852	0.7481356	0.7440106	0.7401394	0.7352937	0.7316790	0.7280707	0.7241585	0.7198889	0.7155213	0.7123389	0.7082474	0.7039183	0.7005218	0.6969373	0.6931627	0.6899972	0.6866329	0.6834488	0.6807740	0.6773361	0.6744734	0.6708145	0.6677754
N0332	NO	0.8957983	0.8854775	0.8828091	0.8822415	0.8754498	0.8727717	0.8733377	0.8682276	0.8614929	0.8548837	0.8498024	0.8450334	0.8383228	0.8362536	0.8312767	0.8263453	0.8210264	0.8172344	0.8124501	0.8076727	0.8029044	0.7992164	0.7952012	0.7920283	0.7874703	0.7826005	0.7787591	0.7742331	0.7696066	0.7656668	0.7617898	0.7579219	0.7535242	0.7497357	0.7457718	0.7421741	0.7376950	0.7337652	0.7304983	0.7262312	0.7226437	0.7188746	0.7148698	0.7121207	0.7086684	0.7052591	0.7012093	0.6975548
N0333	NO	0.9509001	0.9409577	0.9391710	0.9380976	0.9301327	0.9282476	0.9279311	0.9222226	0.9164743	0.9078959	0.9050782	0.9008309	0.8937588	0.8894329	0.8854824	0.8824166	0.8781801	0.8739898	0.8689258	0.8654178	0.8603962	0.8571675	0.8524805	0.8493844	0.8456993	0.8417609	0.8375475	0.8342884	0.8295473	0.8258015	0.8227924	0.8188438	0.8145267	0.8114275	0.8078271	0.8044863	0.8001496	0.7966612	0.7937192	0.7901419	0.7875344	0.7840940	0.7810098	0.7786203	0.7754236	0.7726036	0.7688663	0.7661041
N0334	NO	0.9541622	0.9417162	0.9415926	0.9373426	0.9296064	0.9274418	0.9289348	0.9216284	0.9164318	0.9090554	0.9066913	0.9029445	0.8956794	0.8929014	0.8888760	0.8859388	0.8822358	0.8777065	0.8723906	0.8688210	0.8649510	0.8611424	0.8568676	0.8536699	0.8503540	0.8465650	0.8430429	0.8395371	0.8354740	0.8319571	0.8289228	0.8258202	0.8215126	0.8177178	0.8146801	0.8113110	0.8072253	0.8037921	0.8007847	0.7975960	0.7952847	0.7918120	0.7881041	0.7857752	0.7824486	0.7796526	0.7759213	0.7727941
N0335	NO	0.9436865	0.9312421	0.9294208	0.9275854	0.9214277	0.9164392	0.9164813	0.9079199	0.9026315	0.8956161	0.8915973	0.8879710	0.8801380	0.8768781	0.8723365	0.8677245	0.8622597	0.8579277	0.8527871	0.8479183	0.8431993	0.8394194	0.8344721	0.8305041	0.8278856	0.8225278	0.8185281	0.8140073	0.8090432	0.8054059	0.8011780	0.7976286	0.7929384	0.7883892	0.7851861	0.7817528	0.7774526	0.7738174	0.7708670	0.7666546	0.7633069	0.7596461	0.7563957	0.7537642	0.7498615	0.7469172	0.7432282	0.7397869
N0336	NO	0.9568399	0.9505664	0.9500952	0.9516599	0.9467874	0.9430734	0.9444104	0.9391187	0.9361590	0.9284624	0.9268844	0.9238510	0.9157258	0.9128029	0.9093007	0.9053445	0.9000312	0.8959614	0.8913369	0.8876853	0.8829678	0.8784060	0.8732282	0.8695259	0.8659924	0.8600767	0.8566648	0.8530220	0.8472413	0.8430037	0.8384811	0.8349594	0.8307328	0.8255955	0.8222099	0.8183061	0.8135825	0.8099000	0.8067185	0.8027143	0.8003281	0.7969318	0.7932516	0.7908893	0.7871097	0.7841851	0.7803564	0.7769020
N0337	NO	0.9763439	0.9662611	0.9635934	0.9642870	0.9565936	0.9532421	0.9532159	0.9465035	0.9406533	0.9339124	0.9304836	0.9264123	0.9195881	0.9159219	0.9114587	0.9089049	0.9041401	0.9006344	0.8955079	0.8908877	0.8869269	0.8832732	0.8785564	0.8749884	0.8716488	0.8669736	0.8634441	0.8602470	0.8558823	0.8524796	0.8482918	0.8452867	0.8407163	0.8362764	0.8328551	0.8298643	0.8255912	0.8213713	0.8181978	0.8142827	0.8116223	0.8082329	0.8047122	0.8019401	0.7981677	0.7949898	0.7910784	0.7878125
N0338	NO	0.9716680	0.9617127	0.9609275	0.9601634	0.9516584	0.9480522	0.9466403	0.9401917	0.9346480	0.9262655	0.9213167	0.9192454	0.9108692	0.9085734	0.9029837	0.8995669	0.8937095	0.8898844	0.8852066	0.8808066	0.8759340	0.8720777	0.8679373	0.8642991	0.8605922	0.8557837	0.8516964	0.8485311	0.8437333	0.8411731	0.8367742	0.8333050	0.8291733	0.8250946	0.8214293	0.8180479	0.8140092	0.8100595	0.8072479	0.8030216	0.8002110	0.7970612	0.7935336	0.7906302	0.7872612	0.7840155	0.7801153	0.7766947
N0339	NO	1.1168000	1.1182122	1.1177332	1.1209989	1.1142917	1.1123147	1.1184607	1.1180021	1.1119703	1.1092348	1.1067083	1.1075394	1.0976210	1.0944130	1.0914307	1.0877920	1.0838521	1.0815973	1.0768287	1.0741277	1.0700951	1.0649428	1.0612402	1.0581074	1.0532637	1.0490757	1.0437027	1.0398628	1.0331807	1.0288426	1.0255529	1.0228019	1.0169990	1.0124815	1.0084839	1.0050145	1.0006351	0.9968514	0.9944117	0.9908043	0.9880416	0.9853884	0.9828180	0.9801117	0.9772501	0.9746721	0.9703372	0.9672788
N0340	NO	0.9782141	0.9693946	0.9669150	0.9657283	0.9582206	0.9550358	0.9561576	0.9473572	0.9409972	0.9341124	0.9318777	0.9277431	0.9191472	0.9166589	0.9120814	0.9095452	0.9049647	0.9011174	0.8951958	0.8920264	0.8879011	0.8835880	0.8792936	0.8759420	0.8729545	0.8679707	0.8642390	0.8614675	0.8564354	0.8530582	0.8490303	0.8462079	0.8414640	0.8375338	0.8343545	0.8305590	0.8269736	0.8228084	0.8196328	0.8160176	0.8127750	0.8099043	0.8067532	0.8038284	0.8006042	0.7980561	0.7935283	0.7904612
N0341	NO	0.9875121	0.9728292	0.9743128	0.9698278	0.9671671	0.9646263	0.9650893	0.9584376	0.9527154	0.9454724	0.9432656	0.9389780	0.9319540	0.9314433	0.9249146	0.9228781	0.9187998	0.9161196	0.9115082	0.9072859	0.9033927	0.9002272	0.8962795	0.8931044	0.8902986	0.8853901	0.8824684	0.8789741	0.8751250	0.8717965	0.8693861	0.8666339	0.8625920	0.8581634	0.8553340	0.8518383	0.8477825	0.8450150	0.8418911	0.8379639	0.8349311	0.8314600	0.8287615	0.8261586	0.8226969	0.8198421	0.8165767	0.8130942
N0342	NO	0.9655179	0.9573880	0.9598788	0.9564389	0.9518702	0.9534532	0.9563346	0.9497741	0.9449432	0.9372983	0.9357914	0.9318230	0.9242160	0.9208369	0.9138879	0.9111062	0.9061295	0.9005785	0.8955588	0.8902898	0.8846285	0.8793160	0.8729415	0.8678875	0.8627123	0.8560383	0.8515067	0.8463791	0.8406208	0.8350179	0.8299497	0.8264488	0.8206217	0.8163198	0.8124911	0.8078312	0.8034161	0.7992334	0.7965747	0.7929147	0.7900128	0.7865701	0.7833513	0.7801564	0.7770329	0.7742676	0.7706416	0.7676861
N0343	NO	0.9850968	0.9734265	0.9744793	0.9704036	0.9639332	0.9631026	0.9601842	0.9546471	0.9489360	0.9408371	0.9389451	0.9338276	0.9251596	0.9221268	0.9161011	0.9139189	0.9088341	0.9040770	0.8989061	0.8951955	0.8901486	0.8859849	0.8805606	0.8771444	0.8729225	0.8670137	0.8644384	0.8595804	0.8543707	0.8507617	0.8464770	0.8425953	0.8382488	0.8332501	0.8301747	0.8260788	0.8210939	0.8169097	0.8135393	0.8091065	0.8061430	0.8024009	0.7989076	0.7960179	0.7920394	0.7890573	0.7848821	0.7810438
N0344	NO	0.9454404	0.9369661	0.9353083	0.9351804	0.9272493	0.9243515	0.9251943	0.9184787	0.9122096	0.9042205	0.9008131	0.8981029	0.8898228	0.8881727	0.8824537	0.8790893	0.8733720	0.8697001	0.8652939	0.8620806	0.8559828	0.8528147	0.8477598	0.8438766	0.8409305	0.8373919	0.8330461	0.8288867	0.8240870	0.8205075	0.8171564	0.8135314	0.8082527	0.8041816	0.8008536	0.7968724	0.7925342	0.7887207	0.7856493	0.7823282	0.7786664	0.7753361	0.7715992	0.7692285	0.7662777	0.7635078	0.7598010	0.7562348
N0345	NO	0.8951739	0.8824973	0.8800263	0.8821918	0.8709164	0.8693012	0.8658159	0.8609445	0.8566462	0.8481172	0.8450037	0.8409814	0.8335291	0.8314510	0.8259660	0.8203614	0.8163725	0.8115208	0.8067558	0.8024882	0.7972363	0.7936037	0.7898065	0.7850751	0.7816811	0.7763459	0.7726685	0.7685049	0.7631508	0.7599140	0.7555381	0.7515541	0.7475939	0.7433355	0.7398823	0.7364066	0.7317051	0.7276782	0.7244520	0.7204726	0.7175373	0.7134165	0.7100948	0.7076670	0.7038971	0.7012103	0.6971406	0.6932107
N0346	NO	0.9414304	0.9348823	0.9295976	0.9299249	0.9222677	0.9198815	0.9191468	0.9111382	0.9058017	0.8986634	0.8947440	0.8896428	0.8825846	0.8807321	0.8760500	0.8711351	0.8653306	0.8617750	0.8566911	0.8527315	0.8481044	0.8432899	0.8390862	0.8354005	0.8319690	0.8278813	0.8234367	0.8198141	0.8145860	0.8101953	0.8062556	0.8029794	0.7979760	0.7941467	0.7905772	0.7863852	0.7818725	0.7778610	0.7750567	0.7706467	0.7672623	0.7641150	0.7600420	0.7571839	0.7537621	0.7506782	0.7469525	0.7436072
N0347	NO	0.9808844	0.9660406	0.9703417	0.9727682	0.9658728	0.9616597	0.9560361	0.9557695	0.9509621	0.9423848	0.9430526	0.9425683	0.9354441	0.9304923	0.9240974	0.9227469	0.9198410	0.9132545	0.9101398	0.9069692	0.9041293	0.8995864	0.8958236	0.8927718	0.8884276	0.8841667	0.8816776	0.8783419	0.8742529	0.8715867	0.8679925	0.8637134	0.8597814	0.8561329	0.8517922	0.8489153	0.8452963	0.8415190	0.8380581	0.8333674	0.8300639	0.8272524	0.8236255	0.8210170	0.8180891	0.8146015	0.8118705	0.8078487
N0348	NO	0.8416177	0.8349427	0.8317218	0.8342754	0.8275304	0.8201617	0.8152113	0.8098072	0.8054149	0.7990893	0.7956194	0.7936949	0.7879919	0.7804189	0.7735690	0.7702289	0.7656083	0.7589754	0.7536888	0.7507428	0.7462174	0.7411344	0.7369416	0.7320262	0.7276464	0.7227848	0.7187475	0.7151154	0.7103162	0.7059500	0.7021743	0.6979246	0.6935048	0.6895198	0.6847893	0.6813784	0.6779683	0.6743122	0.6702234	0.6666461	0.6633289	0.6607765	0.6570648	0.6542164	0.6512108	0.6479601	0.6457504	0.6419682
N0349	NO	0.8321513	0.8219025	0.8215485	0.8230691	0.8164769	0.8089704	0.8033144	0.8012237	0.7940570	0.7885649	0.7842477	0.7815452	0.7768435	0.7701334	0.7639840	0.7596413	0.7544653	0.7484992	0.7443660	0.7410257	0.7366618	0.7312529	0.7269464	0.7224294	0.7181122	0.7133773	0.7093580	0.7055002	0.7010252	0.6968973	0.6925915	0.6879241	0.6833172	0.6794421	0.6747755	0.6707398	0.6670735	0.6631545	0.6593199	0.6558558	0.6518975	0.6492999	0.6458803	0.6424653	0.6399115	0.6367910	0.6337346	0.6304345
N0350	NO	0.8268739	0.8170209	0.8177338	0.8177881	0.8098598	0.8048935	0.8018901	0.7969686	0.7909097	0.7845912	0.7826341	0.7804106	0.7738498	0.7688179	0.7626268	0.7582585	0.7542276	0.7485489	0.7443584	0.7413059	0.7376376	0.7328075	0.7281940	0.7250875	0.7211444	0.7164972	0.7135634	0.7104349	0.7065243	0.7032361	0.6995786	0.6958835	0.6919556	0.6883508	0.6846721	0.6818042	0.6786693	0.6757763	0.6725172	0.6699725	0.6677151	0.6662149	0.6641338	0.6628560	0.6612947	0.6591164	0.6575354	0.6547397
N0351	NO	0.8532652	0.8460684	0.8450913	0.8458971	0.8387898	0.8320276	0.8271811	0.8254876	0.8171217	0.8092967	0.8078876	0.8045667	0.8001415	0.7929157	0.7862370	0.7820177	0.7764460	0.7710131	0.7657565	0.7622449	0.7583228	0.7533845	0.7492264	0.7450030	0.7409465	0.7364231	0.7321725	0.7286586	0.7238740	0.7201658	0.7159239	0.7122624	0.7072550	0.7035037	0.6993502	0.6958262	0.6924281	0.6886718	0.6849452	0.6812506	0.6777304	0.6752798	0.6720369	0.6685869	0.6656774	0.6625155	0.6600004	0.6571338
N0352	NO	0.8306131	0.8186573	0.8210519	0.8204480	0.8139390	0.8080865	0.8026242	0.8013913	0.7952211	0.7884909	0.7859735	0.7842312	0.7777373	0.7715971	0.7657346	0.7614489	0.7575104	0.7511839	0.7460476	0.7436478	0.7394447	0.7350627	0.7302456	0.7267379	0.7229424	0.7177627	0.7147409	0.7115698	0.7069784	0.7035042	0.6991227	0.6948380	0.6902364	0.6861415	0.6820699	0.6784378	0.6745704	0.6707233	0.6668041	0.6633002	0.6599352	0.6565636	0.6531149	0.6498079	0.6466769	0.6432308	0.6405427	0.6369467
N0353	NO	0.8445192	0.8343339	0.8350351	0.8352442	0.8288109	0.8231243	0.8160387	0.8125805	0.8073782	0.8007014	0.7975581	0.7953242	0.7906209	0.7833310	0.7765536	0.7732319	0.7682462	0.7627550	0.7577618	0.7547176	0.7518619	0.7467345	0.7420191	0.7385588	0.7350928	0.7307506	0.7270289	0.7233341	0.7185519	0.7146612	0.7111388	0.7073287	0.7030135	0.6989384	0.6949735	0.6916738	0.6878839	0.6842476	0.6803235	0.6766864	0.6739343	0.6706808	0.6676337	0.6650391	0.6622281	0.6590002	0.6565143	0.6533108
N0354	NO	0.8205401	0.8103616	0.8084686	0.8077791	0.8019871	0.7959841	0.7893904	0.7857013	0.7796825	0.7727097	0.7701986	0.7679996	0.7636976	0.7557371	0.7492526	0.7459229	0.7404759	0.7340840	0.7299287	0.7270055	0.7222672	0.7164142	0.7121761	0.7085966	0.7043446	0.6993537	0.6959457	0.6922745	0.6877177	0.6836892	0.6791707	0.6748918	0.6702595	0.6662604	0.6622380	0.6586114	0.6549411	0.6510978	0.6474290	0.6440414	0.6402967	0.6376411	0.6339338	0.6306608	0.6282423	0.6249105	0.6220194	0.6185489
N0355	NO	0.8362906	0.8283986	0.8285261	0.8288883	0.8213627	0.8161620	0.8107191	0.8068163	0.8000575	0.7931581	0.7909098	0.7885785	0.7833641	0.7779009	0.7715516	0.7686418	0.7642285	0.7576714	0.7526729	0.7501263	0.7460209	0.7413795	0.7368690	0.7334044	0.7297769	0.7242756	0.7215350	0.7178793	0.7135319	0.7104387	0.7058728	0.7018570	0.6979157	0.6938379	0.6898983	0.6863274	0.6828150	0.6790540	0.6755817	0.6718011	0.6685044	0.6655477	0.6622686	0.6590734	0.6557983	0.6527184	0.6502669	0.6469764
N0356	NO	0.8838173	0.8720721	0.8757229	0.8744901	0.8677157	0.8612249	0.8572264	0.8540245	0.8486483	0.8411341	0.8402798	0.8382648	0.8341494	0.8275553	0.8234119	0.8199483	0.8150537	0.8094141	0.8050606	0.8023888	0.7981575	0.7932374	0.7900137	0.7873607	0.7837024	0.7790467	0.7758636	0.7732472	0.7687811	0.7651476	0.7607685	0.7571639	0.7534341	0.7492635	0.7458158	0.7426375	0.7391486	0.7360556	0.7323223	0.7284410	0.7246621	0.7218920	0.7185721	0.7156897	0.7129776	0.7096161	0.7070333	0.7035577
N0357	NO	0.8602197	0.8497243	0.8506896	0.8504387	0.8467565	0.8385382	0.8313884	0.8295061	0.8247035	0.8168619	0.8127296	0.8112738	0.8061923	0.7977052	0.7921024	0.7889370	0.7834686	0.7771727	0.7716529	0.7684809	0.7646862	0.7596929	0.7551608	0.7513228	0.7470707	0.7417316	0.7382535	0.7341977	0.7292678	0.7249825	0.7207941	0.7168471	0.7121865	0.7083013	0.7041380	0.7004715	0.6968606	0.6929247	0.6891050	0.6848875	0.6814064	0.6789505	0.6753227	0.6721345	0.6689494	0.6652554	0.6627849	0.6596588
N0358	NO	0.8576956	0.8461875	0.8457025	0.8503330	0.8425024	0.8354539	0.8301516	0.8269424	0.8225048	0.8161240	0.8124518	0.8111340	0.8052319	0.7997241	0.7931530	0.7894256	0.7862077	0.7791661	0.7747380	0.7717006	0.7675737	0.7635955	0.7587550	0.7555450	0.7519407	0.7476038	0.7440664	0.7398576	0.7354209	0.7318069	0.7282132	0.7237900	0.7201004	0.7159707	0.7116177	0.7083284	0.7050285	0.7011406	0.6974462	0.6934237	0.6898297	0.6871789	0.6833612	0.6807356	0.6773504	0.6742284	0.6711321	0.6681449
N0359	NO	0.8726903	0.8604890	0.8646165	0.8620656	0.8581258	0.8525722	0.8486054	0.8471251	0.8410186	0.8344033	0.8323582	0.8295079	0.8257436	0.8200126	0.8148482	0.8122118	0.8081076	0.8020800	0.7985528	0.7953610	0.7919832	0.7875596	0.7847898	0.7817651	0.7781767	0.7738816	0.7712468	0.7675910	0.7631587	0.7598280	0.7559013	0.7523142	0.7485384	0.7448007	0.7405958	0.7379841	0.7346575	0.7310939	0.7272272	0.7237303	0.7201813	0.7169173	0.7135227	0.7107300	0.7076755	0.7044730	0.7019401	0.6986246
N0360	NO	0.7176742	0.7110803	0.7129524	0.7136560	0.7087722	0.7048718	0.7008765	0.6978687	0.6956681	0.6917483	0.6887206	0.6853731	0.6809156	0.6764290	0.6714687	0.6680452	0.6646925	0.6600626	0.6557060	0.6528577	0.6493376	0.6447784	0.6408193	0.6382324	0.6353211	0.6316293	0.6286604	0.6254166	0.6218688	0.6187311	0.6150575	0.6122093	0.6089340	0.6061767	0.6029774	0.6001887	0.5977339	0.5949364	0.5915725	0.5888300	0.5860913	0.5840518	0.5812822	0.5783587	0.5760058	0.5732971	0.5712316	0.5684521
N0361	NO	0.8702378	0.8606708	0.8644685	0.8653182	0.8624985	0.8566126	0.8529882	0.8500025	0.8470333	0.8410186	0.8405632	0.8400904	0.8361287	0.8307693	0.8259906	0.8233481	0.8187037	0.8135219	0.8095483	0.8067355	0.8034964	0.7989635	0.7956988	0.7923244	0.7893288	0.7850925	0.7824609	0.7793164	0.7750866	0.7714691	0.7681475	0.7646253	0.7606586	0.7578043	0.7545760	0.7520325	0.7499556	0.7465554	0.7431719	0.7398919	0.7370460	0.7344204	0.7317107	0.7292388	0.7266582	0.7237614	0.7216657	0.7187192
N0362	NO	0.7737529	0.7683938	0.7711923	0.7724565	0.7670477	0.7626155	0.7567472	0.7555647	0.7508143	0.7459424	0.7453939	0.7437998	0.7386825	0.7333146	0.7272965	0.7241974	0.7200707	0.7149763	0.7122146	0.7093715	0.7049949	0.7000746	0.6963426	0.6930454	0.6900423	0.6860925	0.6838905	0.6809272	0.6765198	0.6732399	0.6692771	0.6661221	0.6623475	0.6588521	0.6558551	0.6529813	0.6499890	0.6470156	0.6436763	0.6408514	0.6376452	0.6351256	0.6321824	0.6292211	0.6267940	0.6240276	0.6216642	0.6189085
N0363	NO	0.7994038	0.7905060	0.7919219	0.7929478	0.7877909	0.7825861	0.7791124	0.7751987	0.7702878	0.7649655	0.7638038	0.7611678	0.7562326	0.7512725	0.7462015	0.7423939	0.7389719	0.7331585	0.7284263	0.7270648	0.7232227	0.7189513	0.7146792	0.7121806	0.7085575	0.7042782	0.7013568	0.6974531	0.6940985	0.6903347	0.6862617	0.6820368	0.6779385	0.6743526	0.6707464	0.6674502	0.6639522	0.6604767	0.6571233	0.6536545	0.6503959	0.6474090	0.6439117	0.6409212	0.6380809	0.6352276	0.6324353	0.6290758
N0364	NO	0.8339002	0.8234040	0.8281692	0.8303996	0.8267440	0.8236294	0.8193424	0.8179151	0.8127478	0.8053672	0.8059444	0.8038535	0.8003950	0.7940514	0.7878884	0.7855935	0.7821347	0.7759123	0.7723722	0.7691860	0.7659184	0.7622342	0.7580807	0.7548644	0.7514299	0.7473339	0.7446657	0.7413982	0.7376575	0.7346222	0.7305317	0.7276593	0.7239890	0.7204665	0.7173865	0.7149028	0.7116676	0.7090807	0.7060116	0.7028552	0.7000852	0.6975644	0.6951988	0.6929461	0.6903470	0.6876626	0.6854428	0.6827250
N0365	NO	0.7748083	0.7689983	0.7694147	0.7714804	0.7693697	0.7620544	0.7588025	0.7585925	0.7530352	0.7482558	0.7469051	0.7458712	0.7399120	0.7338124	0.7287744	0.7253156	0.7214587	0.7163661	0.7119951	0.7083817	0.7051691	0.7011848	0.6972519	0.6941338	0.6903542	0.6864867	0.6840495	0.6811824	0.6773583	0.6739519	0.6705209	0.6668756	0.6629878	0.6601331	0.6563951	0.6538740	0.6509713	0.6483718	0.6454186	0.6424001	0.6393175	0.6369982	0.6339616	0.6313067	0.6292409	0.6262819	0.6239960	0.6212043
N0366	NO	0.7954131	0.7875921	0.7878455	0.7917669	0.7862600	0.7807642	0.7763627	0.7753099	0.7700624	0.7650166	0.7642241	0.7621008	0.7554792	0.7508137	0.7457998	0.7419834	0.7374363	0.7325110	0.7288080	0.7264622	0.7219502	0.7174361	0.7136861	0.7103794	0.7067951	0.7028950	0.7003595	0.6973885	0.6936468	0.6903642	0.6867189	0.6832232	0.6794566	0.6762332	0.6727162	0.6701030	0.6672485	0.6643047	0.6613508	0.6585234	0.6554871	0.6530436	0.6503233	0.6479555	0.6449142	0.6422907	0.6403824	0.6377121
N0367	NO	0.7796271	0.7730096	0.7767473	0.7771152	0.7721717	0.7687787	0.7630836	0.7610384	0.7569009	0.7527694	0.7505349	0.7477560	0.7441556	0.7379762	0.7327152	0.7297356	0.7252178	0.7193022	0.7161506	0.7132847	0.7096033	0.7051344	0.7011945	0.6978819	0.6941102	0.6906071	0.6883068	0.6854030	0.6813618	0.6786968	0.6748893	0.6712627	0.6675880	0.6645619	0.6611961	0.6585292	0.6555122	0.6530718	0.6500501	0.6468782	0.6437799	0.6411694	0.6382614	0.6357049	0.6334214	0.6307741	0.6283766	0.6255222
N0368	NO	0.7701145	0.7662638	0.7687780	0.7679443	0.7647200	0.7597759	0.7554449	0.7542036	0.7481773	0.7431708	0.7422150	0.7400165	0.7355883	0.7293656	0.7245781	0.7214501	0.7170328	0.7118756	0.7081621	0.7050050	0.7011748	0.6968548	0.6931772	0.6902397	0.6867486	0.6827018	0.6804256	0.6776469	0.6734197	0.6702466	0.6663841	0.6634934	0.6596187	0.6567162	0.6530430	0.6502290	0.6475621	0.6448876	0.6415375	0.6388005	0.6359794	0.6336876	0.6302899	0.6277949	0.6255252	0.6230434	0.6205531	0.6177371
N0369	NO	0.7847860	0.7766724	0.7785743	0.7795089	0.7752280	0.7716600	0.7683136	0.7649345	0.7607379	0.7546893	0.7546175	0.7513355	0.7461132	0.7405060	0.7343146	0.7309796	0.7268246	0.7215638	0.7177059	0.7149565	0.7119054	0.7072226	0.7029289	0.6996080	0.6965097	0.6923522	0.6896803	0.6861669	0.6828185	0.6793844	0.6752811	0.6715828	0.6676093	0.6642598	0.6607467	0.6575611	0.6545658	0.6517767	0.6484267	0.6450412	0.6420344	0.6392782	0.6364464	0.6333920	0.6310710	0.6282331	0.6257071	0.6226952
N0370	NO	0.7920473	0.7817417	0.7836879	0.7842719	0.7826045	0.7769296	0.7742518	0.7730933	0.7673313	0.7613893	0.7599598	0.7581353	0.7535051	0.7482758	0.7427686	0.7391388	0.7358352	0.7297624	0.7264743	0.7234992	0.7201046	0.7158843	0.7117375	0.7091848	0.7055262	0.7016288	0.6992965	0.6958748	0.6921262	0.6894473	0.6854954	0.6819734	0.6784172	0.6754648	0.6720390	0.6693949	0.6666573	0.6639044	0.6604616	0.6581762	0.6547709	0.6521032	0.6494484	0.6467182	0.6442340	0.6417828	0.6396087	0.6369475
N0371	NO	0.7848701	0.7785377	0.7757534	0.7799355	0.7779244	0.7700828	0.7670828	0.7652414	0.7599286	0.7550825	0.7548730	0.7525443	0.7482084	0.7420799	0.7370399	0.7337270	0.7288868	0.7240065	0.7205787	0.7175646	0.7141442	0.7093695	0.7058681	0.7027059	0.6988801	0.6956728	0.6930292	0.6900679	0.6863831	0.6827885	0.6791690	0.6755393	0.6721283	0.6690744	0.6655786	0.6626630	0.6600398	0.6570696	0.6539696	0.6509499	0.6481020	0.6458043	0.6428493	0.6401356	0.6377751	0.6352813	0.6334237	0.6306545
N0372	NO	0.7727414	0.7633036	0.7640487	0.7673302	0.7639146	0.7582543	0.7559859	0.7541714	0.7488431	0.7434136	0.7420742	0.7405653	0.7357360	0.7299204	0.7248886	0.7219129	0.7171904	0.7119027	0.7088718	0.7061858	0.7020178	0.6974905	0.6934373	0.6901966	0.6873410	0.6836006	0.6809282	0.6780120	0.6744414	0.6711022	0.6676612	0.6638674	0.6607070	0.6572499	0.6536321	0.6513203	0.6483520	0.6457981	0.6427622	0.6396663	0.6366609	0.6344146	0.6314399	0.6287481	0.6264427	0.6237373	0.6214814	0.6185759
N0373	NO	0.7662393	0.7588630	0.7598597	0.7610921	0.7573049	0.7527307	0.7481036	0.7470390	0.7420477	0.7368062	0.7368050	0.7336318	0.7292121	0.7247985	0.7183611	0.7148842	0.7111650	0.7057304	0.7026762	0.6999010	0.6953371	0.6915398	0.6877070	0.6846159	0.6810163	0.6772655	0.6754144	0.6723044	0.6681096	0.6653419	0.6615904	0.6579878	0.6547388	0.6513479	0.6479950	0.6453327	0.6426398	0.6400833	0.6369351	0.6335981	0.6307785	0.6283034	0.6253588	0.6229130	0.6205664	0.6177766	0.6154861	0.6126653
N0374	NO	0.7840282	0.7777725	0.7812644	0.7795688	0.7775282	0.7708805	0.7666342	0.7668879	0.7609888	0.7569796	0.7557282	0.7533506	0.7496484	0.7438076	0.7380313	0.7348767	0.7310621	0.7261052	0.7223409	0.7188736	0.7156410	0.7111586	0.7071962	0.7042707	0.7005217	0.6970385	0.6947277	0.6911168	0.6876193	0.6845285	0.6805584	0.6773905	0.6734707	0.6703065	0.6672249	0.6642256	0.6615290	0.6587734	0.6555817	0.6526459	0.6496221	0.6471406	0.6444806	0.6415716	0.6392683	0.6366208	0.6341631	0.6316631
N0375	NO	0.7785353	0.7708120	0.7712679	0.7743632	0.7687207	0.7639958	0.7599335	0.7572463	0.7537967	0.7486707	0.7481722	0.7459122	0.7416304	0.7357513	0.7306525	0.7272804	0.7233176	0.7178261	0.7145538	0.7112577	0.7073528	0.7035377	0.6989272	0.6957008	0.6923627	0.6888264	0.6862179	0.6834098	0.6794441	0.6756599	0.6723575	0.6689587	0.6651870	0.6620336	0.6587241	0.6560158	0.6529119	0.6501717	0.6470385	0.6441461	0.6410545	0.6388175	0.6355832	0.6332928	0.6307372	0.6278438	0.6256959	0.6225488
N0376	NO	0.7763095	0.7661952	0.7697442	0.7699333	0.7667234	0.7637765	0.7584516	0.7569028	0.7521663	0.7475024	0.7466189	0.7443268	0.7400550	0.7350078	0.7293529	0.7264726	0.7228155	0.7172654	0.7133541	0.7109401	0.7069834	0.7031853	0.6989558	0.6957924	0.6926509	0.6887836	0.6863735	0.6837724	0.6799309	0.6768639	0.6729050	0.6697999	0.6662982	0.6631407	0.6597705	0.6570373	0.6542729	0.6515572	0.6484218	0.6454669	0.6426436	0.6404197	0.6374745	0.6347911	0.6322218	0.6295109	0.6275789	0.6245841
N0377	NO	1.0684574	1.0633049	1.0615779	1.0584279	1.0506845	1.0503139	1.0415285	1.0413876	1.0375824	1.0297099	1.0239503	1.0292640	1.0199399	1.0168848	1.0108061	1.0041934	0.9984494	0.9923881	0.9875860	0.9846213	0.9817677	0.9765982	0.9697585	0.9651230	0.9619353	0.9548329	0.9487412	0.9437122	0.9385546	0.9348449	0.9297000	0.9256129	0.9209288	0.9166580	0.9142894	0.9085964	0.9058275	0.9007107	0.8959926	0.8930209	0.8902680	0.8867348	0.8830420	0.8791699	0.8761547	0.8727461	0.8691428	0.8660542
N0378	NO	1.2160964	1.2117286	1.2217537	1.2126188	1.2092495	1.2082869	1.1970315	1.2039518	1.1959903	1.1922107	1.1848214	1.1915704	1.1852809	1.1829383	1.1774387	1.1708429	1.1670228	1.1603847	1.1542987	1.1509956	1.1509209	1.1495918	1.1407709	1.1363208	1.1326106	1.1284368	1.1224945	1.1170423	1.1109837	1.1096265	1.1041570	1.0994951	1.0951771	1.0905042	1.0890884	1.0838727	1.0811729	1.0739052	1.0694811	1.0672793	1.0647622	1.0619819	1.0570949	1.0527658	1.0500678	1.0460374	1.0429444	1.0400996
N0379	NO	0.7276366	0.7254296	0.7244359	0.7221832	0.7209316	0.7207972	0.7150562	0.7152727	0.7148003	0.7139496	0.7109332	0.7114902	0.7097712	0.7081839	0.7065914	0.7039049	0.7018942	0.7011447	0.6991972	0.6989483	0.6980681	0.6958214	0.6941265	0.6929303	0.6922361	0.6894976	0.6883156	0.6871434	0.6857090	0.6847852	0.6836476	0.6824574	0.6813835	0.6794807	0.6794641	0.6781447	0.6774795	0.6755652	0.6739500	0.6729823	0.6719459	0.6707926	0.6694505	0.6670145	0.6652128	0.6637507	0.6618936	0.6604329
N0380	NO	1.0511501	1.0529486	1.0561032	1.0547805	1.0459630	1.0470428	1.0394099	1.0457048	1.0369934	1.0332539	1.0294815	1.0319475	1.0270252	1.0235989	1.0196016	1.0141703	1.0108953	1.0068579	1.0022938	0.9994794	0.9992469	0.9948369	0.9891977	0.9846623	0.9823120	0.9778223	0.9719747	0.9674181	0.9635199	0.9608693	0.9566634	0.9539233	0.9499340	0.9465107	0.9446068	0.9393241	0.9379511	0.9331182	0.9300935	0.9273103	0.9247199	0.9225134	0.9188869	0.9154034	0.9126862	0.9096031	0.9068006	0.9040763
N0381	NO	1.0400596	1.0328712	1.0392952	1.0374994	1.0260167	1.0285041	1.0214007	1.0260510	1.0225294	1.0164042	1.0134013	1.0158012	1.0095657	1.0060551	1.0023589	0.9961850	0.9922427	0.9884535	0.9847886	0.9818609	0.9806457	0.9771864	0.9721650	0.9680282	0.9664576	0.9609862	0.9576055	0.9522256	0.9480168	0.9463409	0.9415865	0.9385179	0.9343837	0.9318745	0.9296319	0.9255456	0.9235157	0.9187239	0.9147304	0.9120252	0.9096283	0.9066460	0.9032725	0.8992380	0.8965273	0.8936628	0.8908407	0.8883646
N0382	NO	1.0813086	1.0829433	1.0926696	1.0861318	1.0772984	1.0790708	1.0708842	1.0734570	1.0700725	1.0665933	1.0607260	1.0657551	1.0588658	1.0554090	1.0502770	1.0432193	1.0397916	1.0347662	1.0292246	1.0270016	1.0266927	1.0219636	1.0171614	1.0118198	1.0089295	1.0026386	0.9979836	0.9943558	0.9893155	0.9862425	0.9830345	0.9798111	0.9758472	0.9719371	0.9700343	0.9654344	0.9622803	0.9572241	0.9528142	0.9510747	0.9479955	0.9454714	0.9413657	0.9372437	0.9333822	0.9295412	0.9267161	0.9231181
N0383	NO	1.0629258	1.0582609	1.0542824	1.0554483	1.0443673	1.0447209	1.0375741	1.0429074	1.0359787	1.0309570	1.0257936	1.0282803	1.0228657	1.0209765	1.0184622	1.0097568	1.0067396	1.0028242	0.9971237	0.9967547	0.9972616	0.9934732	0.9894226	0.9878817	0.9863628	0.9828038	0.9802300	0.9788362	0.9756471	0.9757562	0.9743551	0.9722219	0.9710730	0.9694718	0.9697039	0.9662981	0.9653034	0.9625824	0.9595175	0.9584384	0.9574026	0.9558160	0.9521850	0.9486874	0.9460696	0.9425654	0.9404387	0.9374960
N0384	NO	0.9379965	0.9325839	0.9353360	0.9354317	0.9270067	0.9258171	0.9186201	0.9189533	0.9131473	0.9076229	0.9017734	0.8993694	0.8944101	0.8878214	0.8856511	0.8782848	0.8727232	0.8676760	0.8610207	0.8563122	0.8535882	0.8493672	0.8427510	0.8380169	0.8348008	0.8289363	0.8232389	0.8178155	0.8124278	0.8081449	0.8031429	0.7987123	0.7935029	0.7884247	0.7850126	0.7794211	0.7752592	0.7695988	0.7652129	0.7610028	0.7570189	0.7531316	0.7485846	0.7435856	0.7397968	0.7355862	0.7319162	0.7278169
N0385	NO	0.9778981	0.9734374	0.9783946	0.9705769	0.9671252	0.9646461	0.9536780	0.9561613	0.9507588	0.9419169	0.9373965	0.9366335	0.9283124	0.9257751	0.9198188	0.9126576	0.9080806	0.9017062	0.8963888	0.8927020	0.8879691	0.8834242	0.8771527	0.8718815	0.8683667	0.8613613	0.8561109	0.8505673	0.8448836	0.8408085	0.8357776	0.8300129	0.8261403	0.8204414	0.8155975	0.8105338	0.8055716	0.7999872	0.7950788	0.7904210	0.7869226	0.7827227	0.7776569	0.7726490	0.7678994	0.7638907	0.7593615	0.7552886
N0386	NO	0.9615945	0.9614600	0.9590377	0.9589764	0.9484370	0.9462633	0.9420338	0.9408009	0.9359742	0.9283068	0.9221100	0.9226831	0.9178456	0.9100007	0.9068803	0.9012804	0.8961812	0.8916699	0.8852423	0.8808973	0.8783550	0.8727543	0.8670613	0.8624316	0.8590322	0.8529403	0.8479876	0.8430986	0.8370216	0.8341053	0.8301967	0.8247218	0.8197989	0.8147655	0.8112242	0.8055400	0.8024526	0.7963308	0.7914372	0.7875739	0.7833811	0.7797489	0.7752591	0.7699890	0.7659488	0.7617154	0.7575087	0.7535862
N0387	NO	0.8863286	0.8837007	0.8822348	0.8842685	0.8758526	0.8751718	0.8673190	0.8680420	0.8624936	0.8579212	0.8527572	0.8506451	0.8448746	0.8409544	0.8356936	0.8307248	0.8260420	0.8201233	0.8148815	0.8116148	0.8074391	0.8030701	0.7990879	0.7942142	0.7904292	0.7859499	0.7811458	0.7760733	0.7708740	0.7669797	0.7637252	0.7588067	0.7541960	0.7497907	0.7467623	0.7426878	0.7390134	0.7341679	0.7295721	0.7257257	0.7229354	0.7189537	0.7152123	0.7107392	0.7079868	0.7036496	0.7001292	0.6968150
N0388	NO	1.3026493	1.3038845	1.3118315	1.3092260	1.3053324	1.3032739	1.3009801	1.3070223	1.3034410	1.2953449	1.2901405	1.3042114	1.2918793	1.2866600	1.2778553	1.2701085	1.2630628	1.2564802	1.2462577	1.2444533	1.2416542	1.2330421	1.2237400	1.2156155	1.2109944	1.1997080	1.1913481	1.1835604	1.1751984	1.1702316	1.1636175	1.1577573	1.1516721	1.1439741	1.1392672	1.1317869	1.1263275	1.1182966	1.1113119	1.1068331	1.1026695	1.0969560	1.0922959	1.0857372	1.0816393	1.0771933	1.0740694	1.0686929
N0389	NO	1.3402338	1.3373785	1.3410158	1.3494298	1.3334618	1.3388085	1.3152068	1.3287210	1.3224683	1.3150275	1.3061814	1.3212881	1.3098524	1.3053658	1.3009429	1.2913103	1.2857997	1.2797805	1.2703693	1.2697079	1.2668540	1.2614014	1.2559477	1.2478741	1.2460074	1.2379017	1.2316353	1.2265822	1.2199472	1.2167921	1.2120562	1.2081854	1.2031462	1.1996260	1.1962323	1.1900605	1.1887217	1.1813344	1.1767877	1.1736634	1.1710451	1.1682909	1.1636944	1.1565533	1.1543911	1.1490059	1.1448257	1.1417861
N0390	NO	1.1159571	1.1122730	1.1136489	1.1105053	1.1014088	1.1008122	1.0939054	1.0985367	1.0926511	1.0871150	1.0838575	1.0860815	1.0789287	1.0720112	1.0718933	1.0648876	1.0602710	1.0544107	1.0475323	1.0464692	1.0446959	1.0415723	1.0343580	1.0298462	1.0275099	1.0210762	1.0163269	1.0112078	1.0074975	1.0045695	0.9994595	0.9963275	0.9928454	0.9888924	0.9862998	0.9828004	0.9798731	0.9743255	0.9707101	0.9677846	0.9660115	0.9636629	0.9587638	0.9541568	0.9511719	0.9466745	0.9421139	0.9388758
N0391	NO	1.2332910	1.2373121	1.2359638	1.2354037	1.2201772	1.2233245	1.2170339	1.2231038	1.2108066	1.2068717	1.1991377	1.2077062	1.1976962	1.1927178	1.1910586	1.1812503	1.1746688	1.1670711	1.1617346	1.1590098	1.1591445	1.1525590	1.1459830	1.1407241	1.1375238	1.1324151	1.1271188	1.1224010	1.1173472	1.1153548	1.1103306	1.1084937	1.1048090	1.0994028	1.0986987	1.0930488	1.0916753	1.0858934	1.0812652	1.0786504	1.0758755	1.0724292	1.0683424	1.0621650	1.0593972	1.0550880	1.0498791	1.0465825
N0392	NO	1.1817602	1.1718124	1.1811874	1.1745169	1.1678498	1.1694621	1.1609139	1.1639168	1.1575813	1.1534498	1.1470635	1.1501443	1.1421852	1.1383319	1.1341853	1.1267273	1.1204808	1.1162896	1.1099131	1.1052763	1.1034706	1.1006360	1.0933210	1.0886327	1.0874723	1.0792569	1.0744741	1.0684184	1.0625231	1.0618386	1.0568562	1.0542136	1.0499460	1.0457120	1.0435033	1.0391418	1.0358453	1.0305111	1.0264714	1.0233284	1.0203834	1.0169864	1.0124218	1.0075355	1.0036600	0.9996502	0.9956598	0.9906004
N0393	NO	1.2571971	1.2534561	1.2595499	1.2498479	1.2479302	1.2452908	1.2358885	1.2476506	1.2341937	1.2264342	1.2206423	1.2282206	1.2170020	1.2120384	1.2093029	1.1976155	1.1914730	1.1867526	1.1795772	1.1741743	1.1724691	1.1677110	1.1589661	1.1526949	1.1512514	1.1408381	1.1368279	1.1313744	1.1257058	1.1220347	1.1178942	1.1133556	1.1089644	1.1023808	1.1012108	1.0958312	1.0921543	1.0869281	1.0813310	1.0781901	1.0751218	1.0718725	1.0668828	1.0617905	1.0588496	1.0541511	1.0494986	1.0455658
N0394	NO	1.0539877	1.0460041	1.0438608	1.0441802	1.0345912	1.0314032	1.0173786	1.0170401	1.0121191	1.0035334	0.9978558	1.0003941	0.9933443	0.9844642	0.9823921	0.9744964	0.9690897	0.9651833	0.9568087	0.9544981	0.9506435	0.9453074	0.9396598	0.9339329	0.9302070	0.9253777	0.9195055	0.9154508	0.9107000	0.9076573	0.9035023	0.9005603	0.8977064	0.8950987	0.8927890	0.8877074	0.8856760	0.8809937	0.8770532	0.8744915	0.8718057	0.8688804	0.8650342	0.8605621	0.8569633	0.8530009	0.8493290	0.8456570
N0395	NO	1.2186080	1.2125012	1.2147641	1.2099559	1.2028496	1.1935896	1.1852543	1.1917633	1.1822927	1.1759446	1.1736472	1.1787708	1.1724886	1.1629412	1.1588218	1.1533415	1.1466957	1.1421280	1.1360610	1.1343285	1.1327214	1.1303771	1.1212897	1.1188467	1.1183985	1.1130292	1.1068206	1.1028858	1.0977259	1.0953873	1.0920529	1.0884547	1.0847974	1.0805231	1.0801128	1.0751381	1.0723337	1.0665330	1.0628426	1.0610437	1.0578117	1.0557151	1.0510538	1.0464685	1.0438241	1.0395992	1.0370306	1.0336721
N0396	NO	1.3415157	1.3279794	1.3449324	1.3412488	1.3225925	1.3282919	1.3141414	1.3263048	1.3091775	1.3056612	1.2939018	1.3075154	1.2989030	1.2907283	1.2841464	1.2756094	1.2681005	1.2612350	1.2540014	1.2502069	1.2501476	1.2442377	1.2366722	1.2307833	1.2276733	1.2219912	1.2172810	1.2104183	1.2062168	1.2066150	1.2009820	1.2007307	1.1961956	1.1905222	1.1921819	1.1883304	1.1852987	1.1798749	1.1758132	1.1724119	1.1699172	1.1654116	1.1600330	1.1529802	1.1485786	1.1428211	1.1382980	1.1319909
N0398	NO	1.0405314	1.0345483	1.0387051	1.0338265	1.0222652	1.0256584	1.0133442	1.0163957	1.0107936	1.0031481	0.9948763	0.9963228	0.9909360	0.9860195	0.9825163	0.9744215	0.9690365	0.9657540	0.9589601	0.9549445	0.9509748	0.9454217	0.9405932	0.9360228	0.9335226	0.9275568	0.9233030	0.9206323	0.9153922	0.9141490	0.9111986	0.9084334	0.9063681	0.9035764	0.9019839	0.8984739	0.8959990	0.8908159	0.8878665	0.8850355	0.8822051	0.8794600	0.8749715	0.8704917	0.8670629	0.8622830	0.8588520	0.8544507
N0399	NO	1.2756827	1.2800440	1.2804139	1.2760587	1.2651150	1.2712474	1.2559232	1.2632246	1.2565840	1.2494822	1.2426227	1.2482312	1.2407851	1.2367580	1.2350090	1.2244939	1.2178468	1.2139819	1.2108226	1.2079132	1.2053862	1.2027082	1.1966641	1.1902472	1.1896093	1.1832652	1.1762152	1.1717482	1.1675310	1.1667547	1.1619728	1.1585257	1.1560659	1.1502553	1.1495819	1.1438767	1.1422567	1.1355397	1.1297617	1.1276858	1.1259627	1.1225803	1.1170304	1.1123693	1.1078978	1.1045531	1.1001046	1.0954230
N0400	NO	1.2533436	1.2529907	1.2520812	1.2518468	1.2451887	1.2467225	1.2313905	1.2354772	1.2249837	1.2196031	1.2156208	1.2199030	1.2118492	1.2094587	1.2033550	1.1966219	1.1920872	1.1835084	1.1792386	1.1760455	1.1755680	1.1712604	1.1642848	1.1591477	1.1571860	1.1511493	1.1460397	1.1414764	1.1377275	1.1341139	1.1305354	1.1283076	1.1233385	1.1194143	1.1191757	1.1124723	1.1101880	1.1043062	1.0994856	1.0963080	1.0934925	1.0906594	1.0862225	1.0810530	1.0777597	1.0733294	1.0684242	1.0644844
N0401	NO	1.1747007	1.1675007	1.1690459	1.1579244	1.1480145	1.1454699	1.1383756	1.1378064	1.1345131	1.1289188	1.1231840	1.1270610	1.1167548	1.1115999	1.1071923	1.0994644	1.0954423	1.0890430	1.0828483	1.0787175	1.0764588	1.0726027	1.0678591	1.0631677	1.0601852	1.0534549	1.0470803	1.0430198	1.0386006	1.0368674	1.0306079	1.0282061	1.0239519	1.0209913	1.0191753	1.0143182	1.0124407	1.0067717	1.0025166	1.0006394	0.9980628	0.9950864	0.9910553	0.9866939	0.9830035	0.9793043	0.9750149	0.9707851
N0402	NO	1.1404837	1.1405081	1.1383004	1.1371403	1.1247969	1.1281407	1.1178670	1.1192560	1.1157583	1.1109326	1.1040369	1.1085631	1.1001279	1.0950544	1.0944582	1.0855170	1.0793761	1.0735140	1.0695434	1.0667169	1.0635078	1.0597410	1.0542650	1.0510564	1.0480527	1.0414852	1.0370400	1.0325768	1.0275395	1.0267668	1.0213946	1.0189307	1.0170698	1.0120077	1.0102115	1.0059245	1.0037932	0.9983162	0.9944838	0.9913661	0.9892232	0.9861614	0.9818445	0.9777900	0.9742427	0.9698488	0.9658918	0.9618014
N0403	NO	1.1550888	1.1488204	1.1570508	1.1460831	1.1389952	1.1276717	1.1235592	1.1266801	1.1144984	1.1085277	1.0992785	1.1019522	1.0919545	1.0878297	1.0812461	1.0741255	1.0636141	1.0564039	1.0513904	1.0466447	1.0423167	1.0366168	1.0312952	1.0243014	1.0192285	1.0128729	1.0058366	1.0008155	0.9952837	0.9924369	0.9888883	0.9846402	0.9808868	0.9768046	0.9752831	0.9708688	0.9678907	0.9633510	0.9587316	0.9563648	0.9533736	0.9502606	0.9451667	0.9401636	0.9368364	0.9317408	0.9275231	0.9223139
N0404	NO	1.4172118	1.4160500	1.4195492	1.4158282	1.4059764	1.4158087	1.4053824	1.4088752	1.3976834	1.3957570	1.3870168	1.3992038	1.3932329	1.3880684	1.3807282	1.3741654	1.3743814	1.3683442	1.3614390	1.3597264	1.3605781	1.3589952	1.3536210	1.3499300	1.3498871	1.3425407	1.3381367	1.3321300	1.3279929	1.3281083	1.3238108	1.3224187	1.3183589	1.3128641	1.3166046	1.3103387	1.3089211	1.3018937	1.2965896	1.2960292	1.2925546	1.2901453	1.2850659	1.2810308	1.2790716	1.2749264	1.2703645	1.2673783
N0405	NO	1.2724242	1.2567174	1.2741045	1.2519196	1.2554740	1.2613209	1.2574241	1.2493942	1.2488234	1.2509897	1.2481241	1.2365367	1.2446539	1.2359552	1.2318220	1.2264583	1.2262170	1.2191235	1.2206722	1.2153896	1.2082732	1.2031376	1.2006056	1.1955349	1.1921952	1.1864769	1.1857250	1.1807986	1.1748084	1.1750849	1.1703036	1.1656600	1.1643367	1.1575389	1.1555541	1.1519289	1.1490698	1.1445813	1.1412449	1.1372602	1.1341162	1.1280050	1.1238968	1.1214576	1.1182015	1.1120293	1.1091361	1.1064992
N0406	NO	1.2355702	1.2214190	1.2312220	1.2170565	1.2149621	1.2165922	1.2175184	1.2150426	1.2101536	1.2109270	1.2076635	1.1991723	1.2038062	1.1970705	1.1957854	1.1902556	1.1863152	1.1854097	1.1853311	1.1812401	1.1765263	1.1740892	1.1679869	1.1700324	1.1637365	1.1596944	1.1629612	1.1552811	1.1511434	1.1513345	1.1475459	1.1450729	1.1422772	1.1362071	1.1335173	1.1307776	1.1286829	1.1255395	1.1213934	1.1181582	1.1164335	1.1116662	1.1093023	1.1052749	1.1020334	1.0989792	1.0945797	1.0929240
N0407	NO	1.0946974	1.0831964	1.0963848	1.0843155	1.0873618	1.0852478	1.0824275	1.0756247	1.0759795	1.0762022	1.0747452	1.0691763	1.0739257	1.0685385	1.0682132	1.0637302	1.0641155	1.0616661	1.0629478	1.0592947	1.0575838	1.0559373	1.0541112	1.0532064	1.0507225	1.0472286	1.0499616	1.0453739	1.0423789	1.0437026	1.0411562	1.0397103	1.0377833	1.0341064	1.0338061	1.0317760	1.0305425	1.0289373	1.0267236	1.0247936	1.0230595	1.0205433	1.0189524	1.0172558	1.0156211	1.0141857	1.0127113	1.0109208
N0409	NO	0.6556913	0.6533540	0.6546217	0.6497625	0.6495591	0.6477011	0.6461335	0.6450592	0.6434101	0.6428753	0.6419638	0.6373525	0.6378089	0.6353812	0.6332906	0.6318824	0.6304696	0.6281987	0.6268466	0.6245738	0.6227144	0.6205574	0.6191679	0.6172721	0.6152388	0.6126641	0.6119368	0.6092791	0.6071511	0.6058522	0.6032429	0.6015370	0.5996026	0.5973940	0.5958294	0.5937979	0.5921452	0.5899481	0.5881205	0.5864793	0.5844167	0.5827878	0.5810807	0.5791829	0.5777236	0.5758812	0.5738296	0.5728495
N0410	NO	0.7723833	0.7650000	0.7634977	0.7563499	0.7539366	0.7511300	0.7488928	0.7409912	0.7375833	0.7352955	0.7312838	0.7246082	0.7228845	0.7168634	0.7123206	0.7068350	0.7013700	0.6967996	0.6933480	0.6884907	0.6837418	0.6787608	0.6738958	0.6697549	0.6636822	0.6586930	0.6555063	0.6502495	0.6450785	0.6408857	0.6358367	0.6308286	0.6267749	0.6209808	0.6171354	0.6127202	0.6081172	0.6037697	0.5995345	0.5952607	0.5908755	0.5867308	0.5825542	0.5786406	0.5744299	0.5704049	0.5663488	0.5628096
N0411	NO	0.5092955	0.5079629	0.5105184	0.5096561	0.5099918	0.5107576	0.5106795	0.5101771	0.5103452	0.5112943	0.5111227	0.5109086	0.5123843	0.5121408	0.5128804	0.5124183	0.5128963	0.5131308	0.5139583	0.5140651	0.5140030	0.5135035	0.5139549	0.5140184	0.5143527	0.5137682	0.5143710	0.5136366	0.5135614	0.5137352	0.5132101	0.5129697	0.5129308	0.5122067	0.5120832	0.5114371	0.5117737	0.5115898	0.5110548	0.5106525	0.5105058	0.5100958	0.5099280	0.5099368	0.5097704	0.5095375	0.5093149	0.5092310
N0412	NO	0.8448732	0.8389171	0.8403971	0.8305233	0.8298267	0.8284055	0.8255113	0.8184915	0.8158942	0.8145090	0.8105239	0.8046368	0.8045748	0.7975979	0.7941093	0.7884265	0.7839159	0.7793260	0.7756596	0.7704992	0.7655761	0.7621326	0.7570670	0.7530780	0.7481884	0.7436883	0.7408812	0.7349266	0.7303079	0.7275406	0.7227935	0.7185120	0.7143726	0.7100360	0.7063318	0.7017828	0.6983244	0.6940523	0.6897944	0.6863229	0.6818836	0.6778783	0.6738992	0.6700993	0.6663241	0.6622158	0.6580047	0.6548132
N0413	NO	0.3157107	0.3135730	0.3132282	0.3093858	0.3090699	0.3082858	0.3072764	0.3051400	0.3033772	0.3018347	0.3001091	0.2983482	0.2965574	0.2944826	0.2925365	0.2902996	0.2879845	0.2856767	0.2835824	0.2813835	0.2789804	0.2766634	0.2746521	0.2729825	0.2710606	0.2689484	0.2675650	0.2660680	0.2646286	0.2634858	0.2618949	0.2605764	0.2591982	0.2580011	0.2570584	0.2558679	0.2548888	0.2536520	0.2526061	0.2513419	0.2499543	0.2488798	0.2475764	0.2460223	0.2447762	0.2432645	0.2417094	0.2402154
N0414	NO	1.0007081	0.9867727	0.9941502	0.9794801	0.9830245	0.9799432	0.9734894	0.9672193	0.9651721	0.9626570	0.9582765	0.9524171	0.9496670	0.9453169	0.9411238	0.9336859	0.9300668	0.9248899	0.9213567	0.9158618	0.9094951	0.9036227	0.8981643	0.8921723	0.8857403	0.8797270	0.8767983	0.8700048	0.8633950	0.8589708	0.8543333	0.8474786	0.8420932	0.8353095	0.8301725	0.8254049	0.8201181	0.8138574	0.8082272	0.8020967	0.7972550	0.7915444	0.7861977	0.7807976	0.7755748	0.7697543	0.7647617	0.7594222
N0415	NO	1.3000760	1.2806232	1.2936941	1.2737621	1.2799710	1.2907917	1.2856760	1.2733707	1.2770483	1.2839167	1.2797922	1.2701771	1.2759197	1.2686119	1.2693691	1.2648683	1.2655629	1.2594587	1.2623823	1.2570382	1.2561930	1.2498701	1.2477714	1.2451208	1.2421267	1.2382414	1.2400320	1.2353890	1.2291331	1.2316976	1.2263408	1.2215649	1.2199017	1.2153497	1.2115326	1.2094401	1.2076812	1.2052263	1.2044487	1.2009798	1.1977607	1.1951089	1.1919470	1.1890879	1.1862943	1.1854246	1.1816210	1.1796832
N0416	NO	1.0924907	1.0838814	1.0947056	1.0889475	1.0893025	1.0876609	1.0887591	1.0815939	1.0821890	1.0855423	1.0834138	1.0762440	1.0776418	1.0710459	1.0690928	1.0655587	1.0618887	1.0581858	1.0576167	1.0530490	1.0487323	1.0460594	1.0405791	1.0370026	1.0326993	1.0268326	1.0267363	1.0203767	1.0152684	1.0139277	1.0091015	1.0037999	1.0012507	0.9948930	0.9918716	0.9880137	0.9865698	0.9832364	0.9800211	0.9762828	0.9732682	0.9710067	0.9687753	0.9658490	0.9634999	0.9612355	0.9580493	0.9558855
N0417	NO	1.2405565	1.2354041	1.2503116	1.2294538	1.2324421	1.2388790	1.2380242	1.2233803	1.2249783	1.2295711	1.2253354	1.2128482	1.2193447	1.2116749	1.2051876	1.1962451	1.1906302	1.1843662	1.1817813	1.1743135	1.1691630	1.1631937	1.1562915	1.1491253	1.1413906	1.1350975	1.1351635	1.1269900	1.1204208	1.1164232	1.1094198	1.1031096	1.0986390	1.0899371	1.0859462	1.0805545	1.0775959	1.0718049	1.0661273	1.0621188	1.0582256	1.0531669	1.0492020	1.0449175	1.0411569	1.0377536	1.0343747	1.0314953
N0418	NO	1.0339268	1.0152824	1.0202963	1.0106626	1.0136948	1.0120461	1.0097058	0.9988776	0.9968870	0.9969493	0.9923587	0.9838388	0.9865240	0.9806607	0.9766080	0.9705844	0.9669149	0.9637792	0.9609625	0.9575933	0.9523544	0.9486798	0.9453212	0.9408977	0.9369252	0.9315994	0.9305606	0.9264057	0.9211806	0.9195313	0.9153060	0.9116509	0.9090765	0.9041710	0.9019195	0.8992147	0.8961480	0.8916529	0.8890458	0.8855486	0.8824501	0.8784596	0.8756032	0.8723261	0.8690310	0.8656809	0.8625115	0.8601561
N0419	NO	1.4950092	1.4515458	1.4689058	1.4439766	1.4593189	1.4876049	1.4890052	1.4631073	1.4705293	1.4789790	1.4740040	1.4427381	1.4474425	1.4315784	1.4300597	1.4182222	1.4068415	1.4011099	1.4006528	1.3971388	1.3894539	1.3785352	1.3703861	1.3635511	1.3604593	1.3504157	1.3556269	1.3451331	1.3394059	1.3381376	1.3321390	1.3245215	1.3231633	1.3138905	1.3127019	1.3071139	1.3076988	1.3031876	1.2995681	1.2972441	1.2951677	1.2921576	1.2886229	1.2880468	1.2896245	1.2885418	1.2851598	1.2839379
N0420	NO	1.2564728	1.2373464	1.2544985	1.2342503	1.2356176	1.2435997	1.2388153	1.2300048	1.2258592	1.2257811	1.2226969	1.2124071	1.2100530	1.2049688	1.1998973	1.1909986	1.1860000	1.1787257	1.1738614	1.1650361	1.1567345	1.1500052	1.1420747	1.1346927	1.1255759	1.1193851	1.1165754	1.1072745	1.0992427	1.0939143	1.0861064	1.0783657	1.0718539	1.0635310	1.0571189	1.0507029	1.0462215	1.0396644	1.0341899	1.0288070	1.0231400	1.0178657	1.0119553	1.0085022	1.0047256	1.0016408	0.9966297	0.9928633
N0421	NO	0.8712356	0.8631181	0.8684957	0.8563882	0.8562292	0.8552908	0.8531479	0.8486469	0.8467307	0.8449150	0.8421044	0.8344327	0.8349352	0.8304328	0.8289690	0.8230650	0.8200207	0.8156555	0.8134855	0.8098961	0.8054490	0.8021972	0.7988906	0.7956618	0.7915076	0.7878548	0.7862703	0.7812476	0.7775307	0.7752292	0.7712874	0.7674507	0.7647216	0.7593883	0.7570006	0.7538176	0.7513202	0.7477398	0.7441467	0.7407320	0.7376784	0.7345273	0.7311641	0.7282028	0.7249657	0.7222758	0.7189887	0.7161772
N0422	NO	1.0182970	1.0105281	1.0200341	1.0051196	1.0018604	1.0046685	0.9995100	0.9903893	0.9876668	0.9861704	0.9829065	0.9772738	0.9761941	0.9707019	0.9693593	0.9609229	0.9576399	0.9551458	0.9538853	0.9485974	0.9431676	0.9392009	0.9337533	0.9294933	0.9243528	0.9195101	0.9184178	0.9124964	0.9074115	0.9044161	0.8998073	0.8945417	0.8914026	0.8857874	0.8824470	0.8783174	0.8746657	0.8708535	0.8665919	0.8628294	0.8585804	0.8544434	0.8511930	0.8476570	0.8437701	0.8406389	0.8367167	0.8334482
N0423	NO	0.9449407	0.9407666	0.9413062	0.9348895	0.9359144	0.9358495	0.9372698	0.9293202	0.9256685	0.9295627	0.9265994	0.9212658	0.9242800	0.9194432	0.9165566	0.9132231	0.9110184	0.9077278	0.9057586	0.9015580	0.8972633	0.8944883	0.8891159	0.8866787	0.8820286	0.8772478	0.8758624	0.8696642	0.8659572	0.8646553	0.8601525	0.8561172	0.8521297	0.8474739	0.8445023	0.8405390	0.8373340	0.8334667	0.8296893	0.8265200	0.8232744	0.8196222	0.8168693	0.8132793	0.8107121	0.8075315	0.8045115	0.8013647
N0424	NO	0.8564333	0.8544489	0.8572065	0.8470680	0.8456345	0.8440685	0.8398423	0.8332144	0.8318102	0.8303581	0.8259223	0.8204843	0.8208743	0.8154348	0.8123960	0.8046951	0.8001369	0.7953654	0.7894294	0.7832776	0.7773771	0.7714223	0.7649368	0.7585629	0.7522639	0.7458664	0.7418511	0.7357106	0.7299911	0.7265195	0.7215031	0.7168579	0.7133892	0.7086477	0.7045454	0.7005903	0.6972883	0.6931567	0.6894054	0.6860292	0.6828499	0.6790549	0.6752713	0.6716322	0.6680063	0.6642741	0.6603789	0.6569118
N0425	NO	1.4189327	1.3938217	1.3991814	1.3935194	1.3995054	1.4068532	1.4177454	1.3964374	1.4035276	1.4100151	1.4091109	1.4006681	1.4083238	1.3993646	1.4056942	1.3993700	1.3963275	1.3985637	1.4007624	1.4016044	1.3932557	1.3924303	1.3945329	1.3924565	1.3870327	1.3853315	1.3929424	1.3870413	1.3807266	1.3804374	1.3798246	1.3785834	1.3765856	1.3712618	1.3706961	1.3682340	1.3691881	1.3645673	1.3632156	1.3608263	1.3591216	1.3571711	1.3545654	1.3507614	1.3483856	1.3483620	1.3445013	1.3440492
N0426	NO	0.8725843	0.8623809	0.8648372	0.8582710	0.8567640	0.8546290	0.8501725	0.8423259	0.8406996	0.8403882	0.8341608	0.8265816	0.8281699	0.8218826	0.8193372	0.8128361	0.8089844	0.8036277	0.8017697	0.7966255	0.7917986	0.7870774	0.7829677	0.7798454	0.7750422	0.7701526	0.7676786	0.7628137	0.7578081	0.7547392	0.7500753	0.7454537	0.7417010	0.7367380	0.7337146	0.7290365	0.7256239	0.7220590	0.7177137	0.7133956	0.7089850	0.7043666	0.7005742	0.6961581	0.6923904	0.6883819	0.6836295	0.6797277
N0428	NO	1.0274498	1.0191748	1.0217829	1.0184305	1.0099270	1.0114232	1.0062455	1.0018873	0.9972194	0.9972029	0.9930507	0.9860210	0.9857711	0.9810862	0.9783255	0.9702897	0.9682654	0.9657115	0.9630747	0.9563642	0.9511469	0.9476659	0.9411711	0.9369581	0.9321022	0.9273220	0.9265206	0.9206510	0.9145737	0.9130643	0.9076746	0.9044233	0.8998947	0.8951893	0.8925645	0.8876210	0.8844498	0.8804313	0.8755820	0.8715688	0.8674865	0.8617249	0.8582174	0.8540403	0.8499791	0.8454461	0.8411914	0.8366117
N0432	NO	1.1862301	1.1874256	1.1890548	1.1845040	1.1771960	1.1784662	1.1915674	1.1790328	1.1867676	1.1797249	1.1739670	1.1798887	1.1730962	1.1703987	1.1646662	1.1606965	1.1597192	1.1505882	1.1502388	1.1430228	1.1371739	1.1344614	1.1268585	1.1206105	1.1187046	1.1107988	1.1067561	1.0996758	1.0949187	1.0872722	1.0832510	1.0773871	1.0693320	1.0664852	1.0597814	1.0551169	1.0509846	1.0434800	1.0396891	1.0343657	1.0288935	1.0240414	1.0188670	1.0146945	1.0107486	1.0069587	1.0046334	1.0011126
N0433	NO	1.2287543	1.2438132	1.2505531	1.2287643	1.2278194	1.2293268	1.2484730	1.2333162	1.2367738	1.2306135	1.2288984	1.2293894	1.2224134	1.2211378	1.2140422	1.2110224	1.2063473	1.1979780	1.1942322	1.1875341	1.1800661	1.1751484	1.1684818	1.1622390	1.1580369	1.1487775	1.1419182	1.1350199	1.1305728	1.1233144	1.1153491	1.1113250	1.1026742	1.0982680	1.0916818	1.0848660	1.0800796	1.0739033	1.0679793	1.0629238	1.0567701	1.0507441	1.0452318	1.0404950	1.0360620	1.0309081	1.0274518	1.0243065
N0434	NO	1.3085223	1.3091466	1.3247607	1.2984307	1.2965128	1.2965298	1.3114233	1.2913060	1.3080904	1.2989590	1.2926258	1.2925005	1.2808138	1.2856529	1.2786472	1.2701925	1.2663478	1.2569740	1.2519636	1.2460186	1.2371330	1.2335217	1.2275393	1.2164360	1.2125643	1.2026782	1.1959609	1.1877062	1.1808424	1.1715797	1.1669378	1.1583648	1.1504791	1.1466618	1.1387523	1.1322544	1.1281540	1.1185434	1.1147511	1.1077625	1.1016400	1.0964012	1.0911473	1.0871094	1.0827887	1.0763855	1.0729061	1.0693471
N0435	NO	1.2448533	1.2563219	1.2533369	1.2459292	1.2365084	1.2350188	1.2534096	1.2391434	1.2496119	1.2384700	1.2355082	1.2398423	1.2291688	1.2301636	1.2227715	1.2185686	1.2121211	1.1998179	1.1994431	1.1888586	1.1824174	1.1787807	1.1707603	1.1609659	1.1560471	1.1466827	1.1388927	1.1303376	1.1256754	1.1169069	1.1099371	1.1029825	1.0942366	1.0905554	1.0831323	1.0741429	1.0709821	1.0621440	1.0574012	1.0513036	1.0449028	1.0396497	1.0347302	1.0297455	1.0257217	1.0201275	1.0166225	1.0139623
N0436	NO	1.3075001	1.3191707	1.3107314	1.3087218	1.3041085	1.3010006	1.3207191	1.2992933	1.3114212	1.3044882	1.2967339	1.3098431	1.2944586	1.2911551	1.2884266	1.2785213	1.2741287	1.2636938	1.2605507	1.2515798	1.2429061	1.2359403	1.2267940	1.2173010	1.2106540	1.2006929	1.1939420	1.1828228	1.1765777	1.1663916	1.1594920	1.1533858	1.1453118	1.1399627	1.1322286	1.1231745	1.1194987	1.1094623	1.1043774	1.0984368	1.0915022	1.0846999	1.0805900	1.0753387	1.0704920	1.0649250	1.0610203	1.0584028
N0437	NO	1.3182061	1.3328242	1.3385696	1.3293166	1.3218338	1.3222145	1.3367271	1.3210967	1.3277175	1.3250040	1.3171949	1.3200586	1.3111923	1.3066571	1.2992039	1.2953408	1.2854573	1.2785347	1.2755386	1.2652347	1.2562555	1.2493660	1.2404102	1.2300951	1.2232684	1.2136841	1.2043891	1.1955471	1.1889176	1.1779144	1.1704229	1.1641988	1.1531975	1.1492252	1.1411918	1.1335489	1.1289719	1.1209009	1.1154276	1.1093484	1.1026146	1.0959971	1.0908644	1.0865295	1.0820301	1.0768847	1.0727503	1.0696099
N0438	NO	1.2974956	1.3007519	1.2956966	1.2897155	1.2832024	1.2886770	1.3039610	1.2890682	1.2988060	1.2921798	1.2768095	1.2858315	1.2763937	1.2794743	1.2676220	1.2637508	1.2543921	1.2433243	1.2421654	1.2290825	1.2232937	1.2167804	1.2067212	1.1976578	1.1908308	1.1817315	1.1724024	1.1619489	1.1549623	1.1474941	1.1403915	1.1341333	1.1228025	1.1186132	1.1121899	1.1038465	1.0997345	1.0909748	1.0855358	1.0803707	1.0742918	1.0677714	1.0634117	1.0589532	1.0548663	1.0501784	1.0460403	1.0432489
N0439	NO	1.2940804	1.2918713	1.2903430	1.2780130	1.2792032	1.2767830	1.2980872	1.2820721	1.2785847	1.2802527	1.2688293	1.2801869	1.2661464	1.2647864	1.2564819	1.2495172	1.2454035	1.2384315	1.2329726	1.2241718	1.2146366	1.2113663	1.2026851	1.1937088	1.1907208	1.1790030	1.1720533	1.1640918	1.1572770	1.1503544	1.1443584	1.1398906	1.1307096	1.1252258	1.1195490	1.1110473	1.1075436	1.0997382	1.0950922	1.0900929	1.0827847	1.0771234	1.0719883	1.0673608	1.0634068	1.0584331	1.0559378	1.0523877
N0440	NO	1.2877209	1.2948726	1.2930199	1.2796712	1.2760861	1.2765131	1.2983160	1.2787356	1.2841755	1.2730703	1.2746730	1.2774171	1.2651629	1.2668459	1.2601941	1.2501509	1.2480805	1.2376214	1.2375910	1.2279283	1.2204734	1.2164325	1.2078531	1.2008266	1.1965017	1.1884129	1.1804764	1.1718712	1.1672614	1.1587822	1.1524765	1.1468062	1.1394508	1.1362511	1.1281309	1.1215210	1.1176822	1.1098104	1.1048393	1.0989245	1.0931538	1.0868399	1.0818493	1.0781229	1.0732489	1.0681809	1.0650295	1.0615332
N0441	NO	1.2627895	1.2785910	1.2653307	1.2533407	1.2581487	1.2521694	1.2638062	1.2500960	1.2581458	1.2512953	1.2404385	1.2448721	1.2347611	1.2342296	1.2270336	1.2219498	1.2143257	1.2052336	1.2012134	1.1928596	1.1837442	1.1769605	1.1685293	1.1606234	1.1559210	1.1464562	1.1383796	1.1295857	1.1253556	1.1161224	1.1101606	1.1034212	1.0939578	1.0899192	1.0832440	1.0762265	1.0710912	1.0632603	1.0588706	1.0531576	1.0480126	1.0419369	1.0384212	1.0337021	1.0276208	1.0238516	1.0202820	1.0185848
N0442	NO	1.2552308	1.2637217	1.2608882	1.2487233	1.2455567	1.2390107	1.2606661	1.2428865	1.2513772	1.2405663	1.2375720	1.2426512	1.2301090	1.2288449	1.2226481	1.2166868	1.2129718	1.2022235	1.1980047	1.1894393	1.1811264	1.1762394	1.1681908	1.1588650	1.1553060	1.1438718	1.1390555	1.1303817	1.1256380	1.1169363	1.1114852	1.1045837	1.0959876	1.0908058	1.0856571	1.0785649	1.0735669	1.0657284	1.0621383	1.0566877	1.0506045	1.0455875	1.0411015	1.0360734	1.0316718	1.0272142	1.0240046	1.0208263
N0443	NO	1.2132728	1.2006776	1.2112521	1.2155286	1.2081454	1.1981602	1.2016459	1.2005666	1.1901860	1.1899652	1.1890681	1.1897728	1.1859481	1.1811252	1.1796978	1.1713915	1.1735971	1.1647975	1.1578375	1.1564307	1.1514550	1.1478050	1.1463218	1.1409922	1.1363153	1.1290830	1.1264511	1.1217768	1.1194918	1.1134288	1.1120678	1.1084909	1.1024842	1.0979166	1.0946854	1.0909128	1.0860970	1.0834754	1.0787650	1.0739709	1.0722092	1.0676684	1.0637714	1.0612127	1.0568280	1.0534694	1.0514024	1.0472925
N0444	NO	1.2848434	1.2647104	1.2751234	1.2910151	1.2774216	1.2633960	1.2621697	1.2597580	1.2588781	1.2494955	1.2423718	1.2480888	1.2382011	1.2323562	1.2272090	1.2195506	1.2147093	1.2027543	1.1946533	1.1886219	1.1799920	1.1728598	1.1663519	1.1579243	1.1483772	1.1378148	1.1318209	1.1235530	1.1163549	1.1079915	1.1033989	1.0960877	1.0875031	1.0791771	1.0725853	1.0672498	1.0595422	1.0532146	1.0473375	1.0404625	1.0367672	1.0298877	1.0237324	1.0184895	1.0148429	1.0096250	1.0062568	1.0005157
N0445	NO	1.2867894	1.2823644	1.2799501	1.2816697	1.2771063	1.2591958	1.2669618	1.2554852	1.2571462	1.2485334	1.2479117	1.2505958	1.2471325	1.2387011	1.2382572	1.2290728	1.2260633	1.2179606	1.2120177	1.2048037	1.2010609	1.1932774	1.1906979	1.1831747	1.1737047	1.1671386	1.1637105	1.1568525	1.1499839	1.1436729	1.1410013	1.1373572	1.1301031	1.1254106	1.1201631	1.1157258	1.1100335	1.1040932	1.1010171	1.0959835	1.0935895	1.0880690	1.0815194	1.0792851	1.0768237	1.0719664	1.0683951	1.0636196
N0446	NO	1.2200507	1.2170434	1.2232676	1.2223759	1.2217367	1.2059999	1.2074978	1.1979389	1.1925067	1.1848079	1.1790631	1.1796265	1.1730824	1.1664525	1.1588333	1.1493666	1.1458049	1.1333288	1.1272019	1.1209557	1.1117960	1.1032999	1.1009560	1.0910041	1.0833458	1.0753700	1.0701406	1.0614315	1.0550880	1.0470697	1.0439894	1.0387862	1.0311217	1.0245323	1.0196459	1.0145812	1.0095155	1.0039109	0.9989007	0.9940579	0.9904316	0.9848692	0.9793408	0.9775225	0.9740129	0.9691080	0.9654564	0.9610463
N0447	NO	1.2103131	1.1979423	1.2085664	1.2095809	1.2018766	1.1798537	1.1902053	1.1814685	1.1718835	1.1670556	1.1610975	1.1596689	1.1530977	1.1447971	1.1390328	1.1295059	1.1245072	1.1149318	1.1061939	1.0993532	1.0933414	1.0860403	1.0814526	1.0739307	1.0663265	1.0580964	1.0519643	1.0445571	1.0385511	1.0300040	1.0271912	1.0202874	1.0141335	1.0076714	1.0019979	0.9967200	0.9915367	0.9856535	0.9802087	0.9748657	0.9717301	0.9665245	0.9615983	0.9572822	0.9534406	0.9488176	0.9451369	0.9403851
N0448	NO	1.2081287	1.1892346	1.1998943	1.2065728	1.1957173	1.1858459	1.1835214	1.1730013	1.1678368	1.1629310	1.1566157	1.1581310	1.1473731	1.1407826	1.1365134	1.1238743	1.1207726	1.1130772	1.1037722	1.0983956	1.0904269	1.0843772	1.0811526	1.0730414	1.0662541	1.0552546	1.0517409	1.0465217	1.0381575	1.0302246	1.0294144	1.0233688	1.0170071	1.0103549	1.0053964	1.0016148	0.9959990	0.9916699	0.9873807	0.9820921	0.9793583	0.9741937	0.9697008	0.9668272	0.9629211	0.9591784	0.9557904	0.9510757
N0449	NO	1.4251670	1.4049971	1.4399364	1.4443159	1.4488590	1.4248652	1.4394310	1.4356999	1.4283574	1.4284160	1.4170656	1.4225377	1.4144834	1.4074577	1.4028555	1.3893092	1.3895432	1.3817847	1.3700022	1.3677115	1.3647738	1.3539702	1.3578844	1.3480879	1.3439618	1.3352958	1.3291368	1.3272647	1.3213497	1.3113972	1.3142461	1.3114338	1.3042467	1.2997483	1.2952328	1.2927182	1.2898624	1.2868578	1.2814156	1.2772740	1.2767639	1.2734144	1.2683183	1.2684784	1.2686653	1.2649236	1.2635293	1.2593127
N0450	NO	1.4500723	1.4352634	1.4713678	1.4818292	1.4668875	1.4743242	1.4728147	1.4627966	1.4516747	1.4588904	1.4497261	1.4553497	1.4512283	1.4399843	1.4356374	1.4335709	1.4369876	1.4283559	1.4075785	1.4078487	1.4080772	1.4033089	1.4050097	1.3926089	1.3929451	1.3879056	1.3836756	1.3785260	1.3735695	1.3649902	1.3728948	1.3696828	1.3601594	1.3579226	1.3532643	1.3540928	1.3492507	1.3461009	1.3420265	1.3380543	1.3398912	1.3328133	1.3319386	1.3294709	1.3275352	1.3251696	1.3249748	1.3214562
N0451	NO	1.4342791	1.4335705	1.4614012	1.4881872	1.4680452	1.4461329	1.4654548	1.4581385	1.4600804	1.4502025	1.4429332	1.4513478	1.4435153	1.4309130	1.4311265	1.4181201	1.4209206	1.4087479	1.4002229	1.3995239	1.3918983	1.3858401	1.3888257	1.3818010	1.3744605	1.3658913	1.3656554	1.3588046	1.3545496	1.3471195	1.3492579	1.3470309	1.3394549	1.3368940	1.3315783	1.3295541	1.3243749	1.3219471	1.3181560	1.3146329	1.3143332	1.3096395	1.3047831	1.3035877	1.3039594	1.3002939	1.2998781	1.2953396
N0452	NO	1.4194496	1.4178970	1.4318216	1.4495205	1.4245942	1.4282250	1.4399792	1.4335370	1.4233820	1.4259098	1.4230664	1.4228868	1.4170712	1.4052398	1.4064865	1.4025335	1.3963892	1.3859582	1.3788164	1.3759962	1.3682797	1.3688434	1.3688893	1.3605404	1.3518581	1.3447008	1.3445394	1.3398883	1.3359094	1.3301671	1.3295761	1.3264436	1.3198347	1.3155720	1.3148110	1.3120219	1.3050690	1.3032606	1.2981300	1.2958406	1.2956023	1.2927270	1.2889457	1.2851396	1.2850263	1.2822374	1.2819746	1.2779967
N0453	NO	1.4499025	1.4359591	1.4708188	1.4719001	1.4753772	1.4529791	1.4710335	1.4642724	1.4565415	1.4530665	1.4463186	1.4578412	1.4471152	1.4366872	1.4364178	1.4234529	1.4243711	1.4124744	1.4000511	1.4040751	1.3982513	1.3925719	1.3916773	1.3826027	1.3777461	1.3724003	1.3674096	1.3633764	1.3581288	1.3521593	1.3575673	1.3519144	1.3429884	1.3408751	1.3359308	1.3338263	1.3284426	1.3287038	1.3231612	1.3181629	1.3186563	1.3138095	1.3101939	1.3103758	1.3092268	1.3052784	1.3037436	1.3018999
N0454	NO	1.4581171	1.4379520	1.4397112	1.4517053	1.4691958	1.4492421	1.4627817	1.4751890	1.4586637	1.4532857	1.4468147	1.4546981	1.4487147	1.4304752	1.4361615	1.4246038	1.4201312	1.4049289	1.4056776	1.3987014	1.3931570	1.3877094	1.3908041	1.3808491	1.3732097	1.3664763	1.3667787	1.3593596	1.3540568	1.3511932	1.3501921	1.3449099	1.3402479	1.3336462	1.3301392	1.3310883	1.3251426	1.3193808	1.3166840	1.3148677	1.3140631	1.3077879	1.3047760	1.3037992	1.3023995	1.2990828	1.2972162	1.2959827
N0455	NO	1.4864455	1.4736445	1.5113287	1.5001802	1.5072334	1.4873977	1.4940741	1.4825416	1.4790659	1.4867510	1.4812634	1.4927764	1.4838843	1.4582465	1.4681102	1.4505904	1.4610586	1.4457531	1.4357258	1.4363675	1.4373127	1.4286752	1.4286578	1.4261353	1.4180794	1.4112024	1.4099085	1.4064829	1.4013293	1.3910075	1.3964374	1.3940843	1.3867422	1.3825979	1.3807756	1.3781178	1.3719352	1.3715301	1.3696816	1.3649257	1.3627862	1.3582801	1.3530955	1.3528347	1.3543940	1.3501465	1.3474591	1.3442180
N0456	NO	1.4224569	1.4522383	1.4558933	1.4621928	1.4677520	1.4222159	1.4658296	1.4567773	1.4417777	1.4377275	1.4271417	1.4296000	1.4401734	1.4278140	1.4211223	1.4162016	1.4070859	1.4012711	1.3991365	1.3875586	1.3869627	1.3769276	1.3786743	1.3742806	1.3655876	1.3569884	1.3527412	1.3471321	1.3437560	1.3391376	1.3381386	1.3397123	1.3283051	1.3289263	1.3210089	1.3183484	1.3170222	1.3135548	1.3081771	1.3036611	1.3031595	1.2963015	1.2916420	1.2925352	1.2929811	1.2897047	1.2868663	1.2841221
N0457	NO	1.3921320	1.3876665	1.4109486	1.4143283	1.4176226	1.3977987	1.4097848	1.4035089	1.4026971	1.3933668	1.3953903	1.3993491	1.3917557	1.3816365	1.3816088	1.3689182	1.3701644	1.3640959	1.3532181	1.3573880	1.3518355	1.3455124	1.3467425	1.3419020	1.3339915	1.3285841	1.3300321	1.3220162	1.3194776	1.3111558	1.3131433	1.3121834	1.3069460	1.3019512	1.2978458	1.2972679	1.2923152	1.2896097	1.2869158	1.2850375	1.2836272	1.2787333	1.2760878	1.2751765	1.2736981	1.2728975	1.2702483	1.2677662
N0458	NO	1.4526802	1.4545661	1.4738258	1.4874002	1.4696677	1.4515228	1.4631540	1.4640583	1.4612739	1.4577579	1.4497573	1.4559832	1.4364510	1.4392648	1.4328070	1.4164736	1.4197010	1.4156604	1.4012030	1.3993359	1.3933245	1.3900795	1.3889899	1.3828514	1.3764098	1.3681135	1.3664353	1.3618470	1.3569517	1.3492384	1.3524245	1.3461864	1.3429198	1.3365595	1.3311497	1.3331726	1.3278266	1.3231995	1.3219324	1.3131719	1.3154553	1.3130183	1.3071932	1.3052483	1.3039794	1.3004633	1.3005590	1.2979214
N0459	NO	1.4326649	1.4352586	1.4546120	1.4625397	1.4543914	1.4374809	1.4477727	1.4408740	1.4318063	1.4307261	1.4272422	1.4366065	1.4267271	1.4114921	1.4119194	1.4022832	1.4066414	1.3888382	1.3806686	1.3788294	1.3756435	1.3676453	1.3724321	1.3617543	1.3543681	1.3469573	1.3491169	1.3401568	1.3347551	1.3261656	1.3296342	1.3256042	1.3190436	1.3148475	1.3095912	1.3099580	1.3069088	1.3015666	1.2977204	1.2930834	1.2952956	1.2888098	1.2835400	1.2820843	1.2826262	1.2799379	1.2779348	1.2753661
N0460	NO	1.4377145	1.4258940	1.4560857	1.4462938	1.4627538	1.4398336	1.4533617	1.4393468	1.4266100	1.4223020	1.4254577	1.4186620	1.4158901	1.4129359	1.4105520	1.4020517	1.4004087	1.3919132	1.3876827	1.3818536	1.3736825	1.3696179	1.3712884	1.3655279	1.3544941	1.3471754	1.3477887	1.3404016	1.3415506	1.3308389	1.3361733	1.3327699	1.3241233	1.3173999	1.3162436	1.3150685	1.3085504	1.3061759	1.3006512	1.2974980	1.2970018	1.2932415	1.2894495	1.2879379	1.2872818	1.2876717	1.2831066	1.2818530
N0461	NO	0.8977151	0.8829582	0.8910235	0.8900062	0.8828079	0.8746567	0.8776624	0.8743869	0.8707590	0.8671209	0.8647780	0.8663390	0.8609257	0.8587760	0.8563106	0.8529799	0.8510488	0.8472965	0.8431230	0.8413417	0.8382972	0.8347138	0.8333403	0.8305381	0.8275164	0.8245333	0.8222796	0.8194306	0.8171212	0.8141950	0.8128568	0.8102994	0.8075860	0.8053434	0.8024347	0.8001893	0.7973164	0.7949433	0.7924504	0.7895343	0.7885491	0.7856076	0.7829006	0.7804431	0.7782556	0.7753859	0.7735404	0.7705133
N0462	NO	0.8391863	0.8295466	0.8355122	0.8365817	0.8274872	0.8219758	0.8221745	0.8201112	0.8173569	0.8138186	0.8101412	0.8111553	0.8071660	0.8052257	0.8025742	0.7973947	0.7970605	0.7925156	0.7893106	0.7858295	0.7838349	0.7813094	0.7807763	0.7772962	0.7739519	0.7701487	0.7678615	0.7651992	0.7624142	0.7594022	0.7590750	0.7567142	0.7531785	0.7508028	0.7489126	0.7470155	0.7446846	0.7423871	0.7395570	0.7375100	0.7360086	0.7327751	0.7304660	0.7283681	0.7265688	0.7249079	0.7229754	0.7203555
N0463	NO	0.8957248	0.8871837	0.8895317	0.8845937	0.8827063	0.8791144	0.8776278	0.8753387	0.8723441	0.8661609	0.8636360	0.8635619	0.8585189	0.8558265	0.8541895	0.8493649	0.8482393	0.8443221	0.8380599	0.8368961	0.8337338	0.8305418	0.8286765	0.8256174	0.8221817	0.8183201	0.8169639	0.8131657	0.8098725	0.8061560	0.8055785	0.8033301	0.7999524	0.7965148	0.7933076	0.7914476	0.7882642	0.7856206	0.7830672	0.7799730	0.7786970	0.7751803	0.7718868	0.7698531	0.7673570	0.7643275	0.7619914	0.7589235
N0464	NO	0.9509689	0.9427115	0.9451940	0.9458330	0.9388644	0.9342641	0.9325064	0.9293839	0.9247215	0.9206516	0.9181463	0.9169601	0.9149146	0.9098932	0.9078244	0.9025512	0.9028252	0.8978746	0.8924323	0.8899736	0.8860586	0.8825438	0.8815379	0.8784686	0.8735423	0.8695242	0.8676006	0.8644918	0.8621795	0.8577932	0.8578635	0.8551139	0.8517413	0.8481302	0.8454836	0.8437465	0.8407684	0.8372955	0.8348538	0.8320799	0.8294719	0.8264962	0.8235627	0.8215975	0.8195180	0.8166723	0.8141142	0.8112266
N0465	NO	0.9721611	0.9669552	0.9740963	0.9712422	0.9655215	0.9581411	0.9580319	0.9583087	0.9530005	0.9494744	0.9476125	0.9473104	0.9449698	0.9420274	0.9388226	0.9338853	0.9356200	0.9298935	0.9263098	0.9253308	0.9210457	0.9181190	0.9178880	0.9152460	0.9118724	0.9078355	0.9074705	0.9040715	0.9015151	0.8988487	0.8987214	0.8961240	0.8935404	0.8922808	0.8891450	0.8871524	0.8840006	0.8825675	0.8794259	0.8773736	0.8756342	0.8723955	0.8690808	0.8675914	0.8658640	0.8638294	0.8614561	0.8598729
N0466	NO	0.9685853	0.9653708	0.9639503	0.9677409	0.9568821	0.9527043	0.9512913	0.9504388	0.9471655	0.9432239	0.9379900	0.9387841	0.9346948	0.9292002	0.9273031	0.9216377	0.9212354	0.9163269	0.9135811	0.9095463	0.9060192	0.9025575	0.9005889	0.8976206	0.8927696	0.8889723	0.8864391	0.8834519	0.8809168	0.8760663	0.8759780	0.8734092	0.8698016	0.8670264	0.8645712	0.8620105	0.8593950	0.8554585	0.8529863	0.8498363	0.8485926	0.8445959	0.8406914	0.8391010	0.8372380	0.8341734	0.8313594	0.8283163
N0467	NO	0.8899826	0.8831425	0.8857682	0.8853778	0.8775931	0.8755859	0.8747333	0.8700089	0.8686866	0.8621104	0.8593408	0.8611808	0.8560677	0.8536667	0.8522847	0.8461360	0.8466853	0.8412352	0.8369944	0.8343037	0.8315402	0.8284746	0.8272275	0.8230361	0.8200408	0.8168396	0.8146048	0.8118907	0.8095311	0.8050516	0.8043560	0.8017803	0.7980458	0.7958212	0.7926919	0.7903274	0.7882178	0.7843998	0.7827289	0.7803327	0.7778729	0.7744924	0.7715412	0.7692483	0.7673563	0.7641222	0.7620414	0.7589905
N0468	NO	0.8955266	0.8800533	0.8837882	0.8854562	0.8759686	0.8730496	0.8738780	0.8675527	0.8661751	0.8636763	0.8629726	0.8579698	0.8545941	0.8549349	0.8503373	0.8453688	0.8424000	0.8391531	0.8361881	0.8318678	0.8290017	0.8276992	0.8233532	0.8206887	0.8176427	0.8152961	0.8122871	0.8107070	0.8066546	0.8041363	0.8004283	0.7980407	0.7955526	0.7928380	0.7895299	0.7869703	0.7841867	0.7814269	0.7792870	0.7766666	0.7741138	0.7704519	0.7680869	0.7659568	0.7637989	0.7601824	0.7576789	0.7549750
N0469	NO	0.9353322	0.9197813	0.9266208	0.9255017	0.9200941	0.9128637	0.9126005	0.9115688	0.9094803	0.9041907	0.9074630	0.9007986	0.8975410	0.8974408	0.8946598	0.8903985	0.8872968	0.8855473	0.8827046	0.8788710	0.8766454	0.8759667	0.8702481	0.8685986	0.8665279	0.8625669	0.8601997	0.8598893	0.8559740	0.8541209	0.8517569	0.8496559	0.8471411	0.8446132	0.8422049	0.8394415	0.8361828	0.8341429	0.8324791	0.8295842	0.8272035	0.8248298	0.8230183	0.8211842	0.8189024	0.8155020	0.8142431	0.8110749
N0470	NO	0.9874667	0.9772450	0.9808689	0.9775878	0.9729638	0.9647151	0.9672805	0.9657134	0.9579867	0.9611804	0.9600362	0.9526935	0.9499730	0.9505141	0.9474962	0.9443961	0.9418570	0.9400512	0.9366364	0.9332913	0.9298800	0.9310199	0.9255151	0.9242690	0.9199852	0.9171635	0.9155695	0.9142086	0.9104456	0.9090533	0.9054649	0.9044186	0.9024072	0.9002626	0.8981770	0.8952438	0.8921970	0.8903257	0.8879017	0.8859207	0.8835548	0.8805072	0.8777658	0.8758279	0.8740145	0.8701597	0.8691242	0.8663752
N0471	NO	0.9995021	0.9884359	0.9873583	0.9918219	0.9808735	0.9757282	0.9794221	0.9741816	0.9705421	0.9681215	0.9691322	0.9645853	0.9589305	0.9570390	0.9548345	0.9505970	0.9479320	0.9455157	0.9419807	0.9388727	0.9352366	0.9341338	0.9287173	0.9278587	0.9236884	0.9205692	0.9174321	0.9170371	0.9124535	0.9102017	0.9065460	0.9059283	0.9032114	0.9003151	0.8978881	0.8946376	0.8913949	0.8889698	0.8866615	0.8838918	0.8812418	0.8784063	0.8752203	0.8724194	0.8713233	0.8673264	0.8649416	0.8623828
N0472	NO	0.9151981	0.9066499	0.9089823	0.9102488	0.9023373	0.8973218	0.8971934	0.8930179	0.8914013	0.8872969	0.8886105	0.8826895	0.8787521	0.8796344	0.8750271	0.8715503	0.8679099	0.8653159	0.8620645	0.8577330	0.8546306	0.8533013	0.8484564	0.8472797	0.8442280	0.8414299	0.8384935	0.8375529	0.8332019	0.8314648	0.8281618	0.8256736	0.8231571	0.8203120	0.8178008	0.8152391	0.8121606	0.8096385	0.8071963	0.8047111	0.8033304	0.8000948	0.7969730	0.7948579	0.7934183	0.7895554	0.7872026	0.7844989
N0473	NO	1.3438816	1.3127799	1.3287500	1.3303380	1.3166091	1.3059639	1.3071270	1.3024282	1.2935457	1.2884493	1.2993333	1.2827911	1.2767451	1.2737195	1.2693357	1.2594742	1.2491424	1.2461495	1.2384913	1.2313037	1.2250327	1.2229898	1.2094830	1.2051971	1.2007715	1.1938630	1.1855791	1.1853774	1.1738096	1.1712320	1.1645075	1.1616452	1.1561284	1.1488452	1.1433508	1.1375875	1.1308806	1.1268079	1.1218867	1.1177441	1.1140008	1.1086885	1.1044989	1.1000394	1.0970757	1.0910194	1.0863104	1.0825462
N0474	NO	1.1177145	1.0950508	1.1001544	1.1045477	1.0856438	1.0795519	1.0818824	1.0721543	1.0692427	1.0623889	1.0591532	1.0537324	1.0429945	1.0417700	1.0330994	1.0249351	1.0179090	1.0118916	1.0081546	1.0012350	0.9938870	0.9903220	0.9822764	0.9773645	0.9710234	0.9655761	0.9590583	0.9550052	0.9480464	0.9432857	0.9373604	0.9327694	0.9283596	0.9232817	0.9184035	0.9139810	0.9082906	0.9034758	0.8993536	0.8953996	0.8909804	0.8860294	0.8819512	0.8780476	0.8747926	0.8688781	0.8657317	0.8618301
N0475	NO	1.0512736	1.0409691	1.0393696	1.0421129	1.0262164	1.0219195	1.0189216	1.0163071	1.0142000	1.0053777	1.0078970	0.9937097	0.9876949	0.9864367	0.9780834	0.9708923	0.9664371	0.9631301	0.9581805	0.9490283	0.9421260	0.9398631	0.9340229	0.9293482	0.9256283	0.9204276	0.9161547	0.9140817	0.9088463	0.9050857	0.9020932	0.8993245	0.8959237	0.8922298	0.8881178	0.8844386	0.8819724	0.8782932	0.8749747	0.8707002	0.8667608	0.8624141	0.8587195	0.8554385	0.8533998	0.8474318	0.8438666	0.8391446
N0476	NO	1.0856984	1.0684171	1.0734565	1.0753250	1.0600858	1.0530629	1.0548811	1.0456778	1.0413949	1.0329647	1.0327024	1.0241835	1.0166593	1.0133140	1.0069549	0.9986798	0.9925630	0.9868019	0.9796779	0.9739378	0.9678681	0.9648117	0.9569988	0.9527990	0.9466237	0.9414119	0.9352468	0.9324953	0.9268376	0.9221014	0.9177135	0.9135936	0.9089832	0.9049619	0.9009024	0.8961862	0.8911150	0.8866402	0.8837554	0.8788431	0.8742027	0.8697686	0.8648754	0.8611827	0.8577147	0.8524477	0.8487642	0.8437876
N0477	NO	0.7918664	0.7854075	0.7850491	0.7883660	0.7783070	0.7752355	0.7739521	0.7684197	0.7673845	0.7631279	0.7620037	0.7577561	0.7523350	0.7500476	0.7464660	0.7406301	0.7360560	0.7337233	0.7295415	0.7259153	0.7224644	0.7196151	0.7152334	0.7125539	0.7084556	0.7049400	0.7012399	0.6992505	0.6954760	0.6924726	0.6890116	0.6857438	0.6820667	0.6792717	0.6758195	0.6727362	0.6693929	0.6664737	0.6641515	0.6612994	0.6581693	0.6551639	0.6520643	0.6494497	0.6469575	0.6433718	0.6407452	0.6380296
N0478	NO	0.7370806	0.7307629	0.7300290	0.7312850	0.7258652	0.7207401	0.7197235	0.7152153	0.7140973	0.7106212	0.7070932	0.7009889	0.6967567	0.6934340	0.6886357	0.6842976	0.6807401	0.6777965	0.6734046	0.6693999	0.6661321	0.6636375	0.6586692	0.6561233	0.6532438	0.6494956	0.6459227	0.6435989	0.6393512	0.6362808	0.6334955	0.6303627	0.6271031	0.6241377	0.6211957	0.6179661	0.6144542	0.6119174	0.6092823	0.6061794	0.6034174	0.6005340	0.5979553	0.5951909	0.5931284	0.5895679	0.5872214	0.5845884
N0479	NO	0.8130755	0.8072121	0.8055134	0.8063399	0.7990688	0.7932038	0.7955858	0.7899227	0.7871126	0.7842250	0.7840657	0.7784716	0.7729986	0.7715943	0.7669358	0.7614566	0.7575897	0.7543414	0.7500038	0.7462045	0.7429160	0.7406297	0.7349216	0.7329597	0.7294127	0.7247720	0.7214496	0.7195317	0.7148910	0.7131563	0.7095103	0.7065120	0.7028610	0.6998340	0.6970266	0.6931897	0.6900015	0.6874317	0.6845832	0.6812413	0.6788554	0.6754484	0.6727871	0.6697279	0.6677527	0.6636605	0.6614468	0.6586686
N0480	NO	0.7471981	0.7382298	0.7415231	0.7407645	0.7350314	0.7306288	0.7297543	0.7263856	0.7243758	0.7214767	0.7193496	0.7142277	0.7101243	0.7066055	0.7029630	0.6992005	0.6953833	0.6916590	0.6882442	0.6842093	0.6806413	0.6784567	0.6736033	0.6705393	0.6670038	0.6639221	0.6607748	0.6586578	0.6541301	0.6513460	0.6481359	0.6451896	0.6416255	0.6385636	0.6357780	0.6331302	0.6298947	0.6271281	0.6245787	0.6215887	0.6189815	0.6161141	0.6133362	0.6111292	0.6086942	0.6053075	0.6026270	0.6000464
N0481	NO	0.7878622	0.7814409	0.7848836	0.7840832	0.7767134	0.7730089	0.7722214	0.7676499	0.7660508	0.7629274	0.7634320	0.7564777	0.7524300	0.7498790	0.7464931	0.7404521	0.7381692	0.7347566	0.7308861	0.7276089	0.7239328	0.7214779	0.7168678	0.7132794	0.7100962	0.7066923	0.7033095	0.7017920	0.6973217	0.6946090	0.6915573	0.6884020	0.6848488	0.6819876	0.6786247	0.6758608	0.6727872	0.6698880	0.6674699	0.6648060	0.6616426	0.6585041	0.6560670	0.6530937	0.6509366	0.6472771	0.6451386	0.6416364
N0482	NO	0.7922586	0.7836546	0.7807354	0.7823746	0.7763036	0.7729536	0.7717054	0.7687576	0.7642075	0.7612166	0.7620449	0.7567089	0.7518976	0.7494759	0.7456931	0.7407579	0.7368502	0.7336036	0.7310060	0.7262802	0.7227366	0.7205132	0.7152305	0.7130421	0.7090820	0.7058395	0.7022817	0.6997247	0.6955892	0.6931704	0.6900629	0.6870948	0.6835014	0.6803425	0.6774959	0.6741713	0.6710926	0.6682836	0.6658983	0.6629599	0.6599724	0.6567057	0.6539201	0.6511469	0.6489352	0.6452776	0.6430670	0.6401200
N0483	NO	0.7358285	0.7332418	0.7334840	0.7310323	0.7262320	0.7221245	0.7212807	0.7145674	0.7128735	0.7096219	0.7073534	0.7013722	0.6958532	0.6938773	0.6887022	0.6829364	0.6798011	0.6759293	0.6711082	0.6663361	0.6623437	0.6591040	0.6535879	0.6511643	0.6474540	0.6429777	0.6393436	0.6363894	0.6318945	0.6285373	0.6247643	0.6216026	0.6181467	0.6148803	0.6111282	0.6082361	0.6041706	0.6011508	0.5980351	0.5946660	0.5920603	0.5890586	0.5858003	0.5830047	0.5803035	0.5767983	0.5742486	0.5712284
N0484	NO	0.7166438	0.7117357	0.7098120	0.7079699	0.7023607	0.6983640	0.6970085	0.6931758	0.6910872	0.6874503	0.6859410	0.6796541	0.6757277	0.6727644	0.6685136	0.6639522	0.6593854	0.6560361	0.6520352	0.6469458	0.6433982	0.6408786	0.6357463	0.6330354	0.6290650	0.6253967	0.6216417	0.6187729	0.6146581	0.6112592	0.6077819	0.6047659	0.6014805	0.5983614	0.5945797	0.5911579	0.5879081	0.5849657	0.5823478	0.5792325	0.5768355	0.5738809	0.5707349	0.5678505	0.5658064	0.5621045	0.5596918	0.5567849
N0485	NO	0.6961247	0.6882418	0.6895101	0.6865638	0.6814438	0.6780989	0.6772533	0.6713316	0.6716611	0.6659576	0.6638058	0.6587980	0.6552470	0.6519167	0.6479639	0.6430944	0.6392781	0.6356471	0.6314892	0.6270127	0.6229729	0.6209598	0.6157446	0.6131422	0.6090502	0.6058718	0.6018673	0.5991733	0.5948353	0.5922878	0.5890917	0.5857716	0.5828478	0.5794752	0.5764685	0.5733036	0.5699578	0.5670598	0.5647671	0.5619532	0.5590534	0.5565256	0.5534036	0.5509596	0.5487448	0.5454448	0.5430992	0.5403500
N0486	NO	0.6966635	0.6900756	0.6911373	0.6908735	0.6824876	0.6792070	0.6789312	0.6745496	0.6722291	0.6684085	0.6659539	0.6603698	0.6559246	0.6535650	0.6495215	0.6449580	0.6404406	0.6366721	0.6321919	0.6275729	0.6237005	0.6204423	0.6154744	0.6123766	0.6085858	0.6042555	0.6004211	0.5976983	0.5936104	0.5900936	0.5865993	0.5835457	0.5799986	0.5767549	0.5733721	0.5701384	0.5666896	0.5639502	0.5614300	0.5585335	0.5553738	0.5525579	0.5496016	0.5469747	0.5447819	0.5412467	0.5385798	0.5359738
N0487	NO	0.9359146	0.9235474	0.9285930	0.9268941	0.9185940	0.9133521	0.9113164	0.9049528	0.9025252	0.8990634	0.8989050	0.8920414	0.8860639	0.8850991	0.8800346	0.8727536	0.8683912	0.8634831	0.8582687	0.8529093	0.8474178	0.8461130	0.8393526	0.8373704	0.8338658	0.8297051	0.8265396	0.8259095	0.8205652	0.8182140	0.8160419	0.8133636	0.8105310	0.8077281	0.8039564	0.8013445	0.7978688	0.7952108	0.7926456	0.7888224	0.7857511	0.7817025	0.7781405	0.7748575	0.7716557	0.7660860	0.7623326	0.7587410
N0488	NO	0.9028091	0.8924040	0.8961196	0.8947183	0.8877072	0.8818355	0.8830630	0.8781214	0.8774803	0.8730779	0.8733848	0.8655725	0.8618547	0.8612317	0.8565428	0.8510892	0.8471423	0.8436337	0.8401538	0.8351306	0.8317370	0.8299754	0.8243384	0.8221773	0.8191420	0.8157599	0.8122696	0.8106188	0.8055927	0.8042867	0.8002498	0.7972236	0.7942121	0.7905641	0.7880684	0.7856824	0.7817974	0.7790379	0.7769480	0.7736980	0.7707376	0.7669566	0.7638503	0.7612472	0.7587433	0.7544065	0.7522504	0.7490354
N0489	NO	0.9412130	0.9307715	0.9296265	0.9290271	0.9194100	0.9153438	0.9098938	0.9048864	0.9018952	0.8967800	0.8945817	0.8879493	0.8817378	0.8792917	0.8766445	0.8698427	0.8636414	0.8596702	0.8537113	0.8484162	0.8447664	0.8410947	0.8352917	0.8322358	0.8285700	0.8238481	0.8193783	0.8180259	0.8121501	0.8092164	0.8046395	0.8012924	0.7974991	0.7940503	0.7901093	0.7865665	0.7829522	0.7794294	0.7764550	0.7728018	0.7692595	0.7650189	0.7613242	0.7581376	0.7550994	0.7502837	0.7471681	0.7434639
N0490	NO	0.8683529	0.8569847	0.8582404	0.8530372	0.8403912	0.8350023	0.8327421	0.8278936	0.8215736	0.8162272	0.8130971	0.8063565	0.8014660	0.7980419	0.7912452	0.7850292	0.7797762	0.7739904	0.7692454	0.7639290	0.7593829	0.7566485	0.7492422	0.7452598	0.7418343	0.7366652	0.7326949	0.7299124	0.7248979	0.7216539	0.7185506	0.7145245	0.7108639	0.7069193	0.7028357	0.6994209	0.6950774	0.6918460	0.6885071	0.6841726	0.6807779	0.6770290	0.6728169	0.6693822	0.6659130	0.6609809	0.6577764	0.6534703
N0491	NO	0.8655866	0.8546996	0.8554901	0.8528059	0.8439511	0.8406860	0.8388755	0.8321594	0.8270580	0.8252449	0.8225461	0.8160666	0.8101645	0.8078796	0.8033138	0.7959497	0.7899570	0.7865434	0.7819697	0.7763889	0.7720906	0.7707200	0.7642220	0.7612839	0.7571954	0.7530656	0.7497048	0.7471750	0.7429694	0.7403818	0.7369159	0.7346143	0.7316984	0.7285601	0.7252032	0.7221885	0.7182435	0.7152098	0.7120758	0.7090269	0.7057118	0.7018079	0.6986624	0.6958166	0.6922952	0.6880394	0.6845331	0.6809582
N0492	NO	0.8944722	0.8875870	0.8869771	0.8839355	0.8739659	0.8740733	0.8735994	0.8681417	0.8667262	0.8634994	0.8615096	0.8548921	0.8511170	0.8513761	0.8463461	0.8414228	0.8379568	0.8339467	0.8301267	0.8260469	0.8214123	0.8198672	0.8148810	0.8132691	0.8094884	0.8056972	0.8026317	0.8005280	0.7959982	0.7936029	0.7900562	0.7870829	0.7840397	0.7807567	0.7777057	0.7745755	0.7717490	0.7694011	0.7658710	0.7637750	0.7608190	0.7579018	0.7551547	0.7527215	0.7507009	0.7467550	0.7446522	0.7417939
N0493	NO	0.8760567	0.8709336	0.8675475	0.8686280	0.8595649	0.8567655	0.8591781	0.8519140	0.8505108	0.8460004	0.8462752	0.8400446	0.8367120	0.8344938	0.8305399	0.8247889	0.8201131	0.8169185	0.8131655	0.8091820	0.8051805	0.8033552	0.7987075	0.7961677	0.7920283	0.7882749	0.7845728	0.7832444	0.7784243	0.7754455	0.7723503	0.7686876	0.7654923	0.7619894	0.7589060	0.7563124	0.7522694	0.7495853	0.7468323	0.7433633	0.7403378	0.7374510	0.7343354	0.7320279	0.7306921	0.7261752	0.7239686	0.7209477
N0494	NO	0.9006291	0.8885895	0.8948431	0.8939905	0.8856019	0.8815913	0.8808479	0.8736966	0.8708586	0.8671533	0.8667898	0.8591311	0.8543967	0.8541533	0.8500204	0.8426760	0.8395327	0.8352530	0.8304594	0.8259007	0.8214478	0.8194031	0.8142329	0.8120797	0.8078105	0.8043078	0.7995338	0.7977659	0.7922730	0.7899986	0.7864007	0.7830369	0.7796085	0.7757383	0.7722642	0.7692407	0.7662116	0.7633737	0.7599784	0.7575210	0.7545081	0.7509276	0.7480855	0.7454000	0.7431654	0.7391959	0.7368511	0.7340326
N0495	NO	0.8901423	0.8865439	0.8871340	0.8846931	0.8783191	0.8766279	0.8745942	0.8695800	0.8681858	0.8621594	0.8636103	0.8587364	0.8550221	0.8506547	0.8482579	0.8427362	0.8416427	0.8387446	0.8336395	0.8302239	0.8262333	0.8231442	0.8202434	0.8167164	0.8140979	0.8100679	0.8074543	0.8040760	0.8014188	0.7969671	0.7951813	0.7917365	0.7897040	0.7855118	0.7819240	0.7793167	0.7770718	0.7743306	0.7709925	0.7680551	0.7663124	0.7631130	0.7602346	0.7577400	0.7559714	0.7527220	0.7501593	0.7475857
N0496	NO	0.8739364	0.8683558	0.8635460	0.8621854	0.8584622	0.8535150	0.8518287	0.8489319	0.8462504	0.8413913	0.8399045	0.8361241	0.8324486	0.8287162	0.8252283	0.8204451	0.8178650	0.8143382	0.8101605	0.8059609	0.8021456	0.7989255	0.7956536	0.7912017	0.7878571	0.7839702	0.7799608	0.7771213	0.7736199	0.7693336	0.7669849	0.7638069	0.7604868	0.7559040	0.7524207	0.7496265	0.7471843	0.7434619	0.7401695	0.7361795	0.7337070	0.7301502	0.7271550	0.7242039	0.7218966	0.7189397	0.7159797	0.7128603
N0497	NO	0.9049820	0.8965148	0.8985949	0.8925755	0.8878032	0.8860328	0.8816684	0.8769082	0.8785108	0.8705664	0.8702121	0.8651464	0.8592137	0.8564491	0.8514049	0.8457284	0.8438622	0.8400165	0.8357686	0.8309805	0.8257844	0.8224101	0.8181951	0.8146382	0.8120093	0.8069345	0.8033074	0.7998404	0.7967129	0.7918952	0.7894867	0.7857306	0.7827863	0.7777241	0.7736396	0.7710875	0.7677658	0.7644506	0.7611626	0.7574252	0.7538911	0.7507552	0.7474401	0.7442874	0.7417469	0.7384833	0.7359064	0.7321163
N0498	NO	0.8615354	0.8561462	0.8580448	0.8574156	0.8482822	0.8447813	0.8421453	0.8398476	0.8403363	0.8321680	0.8329916	0.8300335	0.8246532	0.8197769	0.8173448	0.8106575	0.8098845	0.8058429	0.8017511	0.7985950	0.7936682	0.7903470	0.7877575	0.7836053	0.7811528	0.7764813	0.7733803	0.7706878	0.7675848	0.7630024	0.7609363	0.7581437	0.7557539	0.7512426	0.7478063	0.7456920	0.7431015	0.7398436	0.7362961	0.7328397	0.7308069	0.7270596	0.7246813	0.7218145	0.7197946	0.7165320	0.7141256	0.7107185
N0499	NO	0.7686173	0.7658694	0.7650309	0.7667847	0.7603718	0.7601641	0.7564303	0.7531675	0.7507004	0.7461436	0.7445146	0.7412533	0.7367756	0.7318808	0.7273173	0.7211826	0.7185996	0.7153097	0.7114661	0.7081393	0.7033476	0.6991264	0.6956010	0.6910613	0.6879569	0.6838170	0.6802920	0.6770855	0.6733668	0.6685442	0.6659528	0.6619406	0.6590842	0.6550633	0.6512259	0.6479101	0.6451322	0.6415408	0.6383374	0.6351076	0.6316894	0.6281652	0.6251433	0.6219671	0.6195117	0.6165512	0.6130534	0.6099246
N0500	NO	0.7420239	0.7395779	0.7365164	0.7320263	0.7288991	0.7297321	0.7258748	0.7225687	0.7201332	0.7178839	0.7160748	0.7117144	0.7045749	0.7006580	0.6968033	0.6905364	0.6885319	0.6853302	0.6809272	0.6776451	0.6730205	0.6684203	0.6652631	0.6607253	0.6577731	0.6535608	0.6497280	0.6464728	0.6427450	0.6382470	0.6356911	0.6319908	0.6291670	0.6248901	0.6210641	0.6183388	0.6151290	0.6115816	0.6080320	0.6045607	0.6016607	0.5982894	0.5955876	0.5922715	0.5894016	0.5860656	0.5828531	0.5800374
N0501	NO	0.7534577	0.7500054	0.7493859	0.7497026	0.7427891	0.7428536	0.7411246	0.7363479	0.7368112	0.7322148	0.7322233	0.7293161	0.7246878	0.7222518	0.7191541	0.7132987	0.7116741	0.7097625	0.7073205	0.7040116	0.7003548	0.6973683	0.6947681	0.6908326	0.6880311	0.6846218	0.6811616	0.6787467	0.6760882	0.6712462	0.6690045	0.6655540	0.6627350	0.6587425	0.6550833	0.6517828	0.6491035	0.6457896	0.6422216	0.6393431	0.6363390	0.6326675	0.6298002	0.6266447	0.6245352	0.6214935	0.6183650	0.6149961
N0502	NO	0.7105616	0.7057898	0.7046959	0.7038523	0.6985898	0.6972193	0.6954847	0.6916397	0.6922269	0.6865976	0.6865568	0.6833531	0.6797506	0.6756237	0.6726525	0.6673576	0.6664982	0.6643394	0.6600704	0.6569239	0.6525036	0.6493624	0.6470327	0.6432656	0.6411664	0.6366197	0.6333828	0.6307845	0.6275940	0.6229134	0.6210186	0.6172942	0.6145338	0.6106875	0.6073874	0.6044130	0.6013341	0.5979198	0.5946555	0.5912020	0.5883495	0.5853775	0.5827754	0.5795967	0.5768121	0.5736896	0.5712148	0.5681825
N0503	NO	0.7120184	0.7087789	0.7076421	0.7064504	0.7020990	0.6990075	0.6997890	0.6948138	0.6954418	0.6918871	0.6897528	0.6874419	0.6829395	0.6794831	0.6766096	0.6720756	0.6715127	0.6687012	0.6646730	0.6614819	0.6581890	0.6552854	0.6517998	0.6484128	0.6461163	0.6419896	0.6392701	0.6360617	0.6329530	0.6288063	0.6261700	0.6229587	0.6201150	0.6165111	0.6130404	0.6098322	0.6069441	0.6034390	0.6000991	0.5966403	0.5941076	0.5907829	0.5877209	0.5848026	0.5822443	0.5789495	0.5759706	0.5732020
N0504	NO	0.7303593	0.7281483	0.7284069	0.7246763	0.7217500	0.7219400	0.7171623	0.7148638	0.7132767	0.7108144	0.7100173	0.7059807	0.7018862	0.6983410	0.6954218	0.6904623	0.6898830	0.6879793	0.6847256	0.6812073	0.6779785	0.6745791	0.6716915	0.6685883	0.6660293	0.6625404	0.6596809	0.6569957	0.6544095	0.6507685	0.6483849	0.6454487	0.6424929	0.6392318	0.6356350	0.6334198	0.6310085	0.6280086	0.6251223	0.6217508	0.6195326	0.6164798	0.6136787	0.6113195	0.6092958	0.6062541	0.6036059	0.6009142
N0505	NO	0.7378266	0.7357880	0.7346863	0.7337586	0.7309949	0.7284325	0.7257735	0.7234004	0.7220659	0.7188637	0.7173986	0.7154711	0.7115318	0.7076368	0.7036456	0.6990752	0.6976579	0.6957848	0.6922464	0.6899562	0.6844683	0.6821170	0.6788364	0.6752513	0.6725085	0.6685402	0.6657776	0.6625963	0.6593502	0.6556845	0.6531546	0.6497543	0.6470369	0.6429586	0.6393762	0.6366543	0.6340529	0.6308588	0.6272972	0.6239704	0.6212258	0.6179527	0.6150986	0.6122206	0.6098894	0.6064135	0.6034342	0.6000981
N0506	NO	0.6749048	0.6727511	0.6711240	0.6683697	0.6668227	0.6640581	0.6620016	0.6617751	0.6598161	0.6561737	0.6567445	0.6535834	0.6492409	0.6457610	0.6435219	0.6402357	0.6384494	0.6356800	0.6326452	0.6294184	0.6261792	0.6229202	0.6203563	0.6167803	0.6139073	0.6104701	0.6077798	0.6044286	0.6015238	0.5976492	0.5954031	0.5930593	0.5895903	0.5862920	0.5827478	0.5796335	0.5769509	0.5741467	0.5703220	0.5674561	0.5645533	0.5610979	0.5584534	0.5554141	0.5527064	0.5498466	0.5467250	0.5434266
N0507	NO	0.7877627	0.7856081	0.7825719	0.7819804	0.7749671	0.7772257	0.7730055	0.7691975	0.7672387	0.7615933	0.7631469	0.7591901	0.7533565	0.7477648	0.7436543	0.7383454	0.7370788	0.7318759	0.7285351	0.7244788	0.7199545	0.7167144	0.7124279	0.7091141	0.7053658	0.7009089	0.6974801	0.6939120	0.6909040	0.6864984	0.6839839	0.6803249	0.6771359	0.6729430	0.6688524	0.6661471	0.6631019	0.6595734	0.6566333	0.6532921	0.6506046	0.6471007	0.6439122	0.6412681	0.6386272	0.6357045	0.6331730	0.6298636
N0508	NO	0.6301248	0.6298777	0.6267644	0.6275876	0.6213435	0.6214593	0.6218781	0.6174569	0.6147807	0.6112337	0.6088096	0.6041089	0.5998601	0.5959848	0.5918871	0.5871012	0.5857010	0.5812618	0.5770851	0.5737096	0.5693303	0.5658902	0.5625582	0.5587476	0.5549570	0.5513982	0.5480155	0.5441889	0.5414016	0.5371474	0.5345105	0.5312316	0.5282665	0.5242953	0.5208058	0.5177966	0.5147794	0.5115698	0.5086433	0.5054228	0.5024301	0.4995714	0.4965589	0.4936538	0.4909869	0.4882975	0.4852731	0.4824886
N0509	NO	0.7849855	0.7859027	0.7816029	0.7778198	0.7755420	0.7736728	0.7728050	0.7712913	0.7675273	0.7622930	0.7625291	0.7599934	0.7551340	0.7512653	0.7452608	0.7407986	0.7389581	0.7349308	0.7317567	0.7287751	0.7241709	0.7208766	0.7172720	0.7136731	0.7105585	0.7062013	0.7025731	0.6992528	0.6958115	0.6915764	0.6888849	0.6852816	0.6818005	0.6778338	0.6736093	0.6706703	0.6680046	0.6640377	0.6614021	0.6580231	0.6551750	0.6515859	0.6488483	0.6457491	0.6432874	0.6400574	0.6373276	0.6343285
N0510	NO	0.8133078	0.8081441	0.8053075	0.8078669	0.8025869	0.8000699	0.7992982	0.7953220	0.7945115	0.7911649	0.7907057	0.7881284	0.7838931	0.7783582	0.7769840	0.7712444	0.7690206	0.7672808	0.7618670	0.7599202	0.7555504	0.7523083	0.7498301	0.7459828	0.7427133	0.7391539	0.7353516	0.7320429	0.7288331	0.7246286	0.7227132	0.7200360	0.7171965	0.7129873	0.7092873	0.7060926	0.7034599	0.7002646	0.6974843	0.6939752	0.6911866	0.6887917	0.6866249	0.6832613	0.6813118	0.6785947	0.6753407	0.6732711
N0511	NO	0.8119382	0.8068885	0.8089739	0.8049032	0.8023353	0.7996862	0.7995194	0.7965517	0.7952119	0.7897733	0.7887594	0.7855242	0.7825193	0.7770368	0.7721224	0.7678639	0.7648987	0.7623185	0.7580469	0.7545059	0.7514165	0.7469082	0.7440220	0.7399075	0.7358646	0.7317333	0.7278690	0.7243873	0.7209374	0.7161598	0.7139606	0.7102555	0.7069051	0.7028379	0.6985949	0.6955757	0.6922532	0.6886815	0.6855425	0.6815114	0.6786128	0.6755639	0.6725249	0.6692765	0.6667448	0.6635485	0.6603764	0.6572270
N0512	NO	0.8888649	0.8846115	0.8879641	0.8852006	0.8795631	0.8780032	0.8770645	0.8716605	0.8734020	0.8676071	0.8687059	0.8632503	0.8581012	0.8556775	0.8514075	0.8465823	0.8450807	0.8404517	0.8370063	0.8333619	0.8284433	0.8248413	0.8215326	0.8175957	0.8150678	0.8099222	0.8070858	0.8030490	0.7998430	0.7950817	0.7921399	0.7887003	0.7857703	0.7811879	0.7770408	0.7737523	0.7711026	0.7676482	0.7646353	0.7606642	0.7581425	0.7543113	0.7515978	0.7479310	0.7458632	0.7425265	0.7400404	0.7362810
N0513	NO	0.8559745	0.8492638	0.8505514	0.8496031	0.8448007	0.8452667	0.8448605	0.8393722	0.8389098	0.8347039	0.8332091	0.8315408	0.8272065	0.8225749	0.8206693	0.8132018	0.8128792	0.8081981	0.8039740	0.8012375	0.7971275	0.7931026	0.7912538	0.7871479	0.7845789	0.7791516	0.7759390	0.7722934	0.7693770	0.7639204	0.7619538	0.7583376	0.7545807	0.7506987	0.7468904	0.7436990	0.7414446	0.7373071	0.7337115	0.7307777	0.7272207	0.7241323	0.7209736	0.7179083	0.7157484	0.7130687	0.7100794	0.7067839
N0514	NO	0.8131174	0.8080156	0.8091373	0.8054515	0.8006068	0.7999454	0.7977395	0.7951696	0.7945633	0.7892336	0.7901278	0.7873382	0.7828587	0.7781917	0.7754154	0.7694832	0.7676955	0.7646124	0.7607214	0.7577465	0.7541443	0.7506053	0.7478348	0.7429807	0.7402036	0.7353667	0.7318968	0.7289571	0.7254108	0.7204497	0.7182477	0.7145907	0.7113082	0.7074389	0.7028004	0.6992677	0.6967188	0.6925908	0.6891730	0.6854799	0.6820885	0.6793406	0.6761241	0.6729025	0.6700478	0.6664037	0.6633888	0.6603448
N0515	NO	0.7763935	0.7712386	0.7689185	0.7712677	0.7650794	0.7633655	0.7629621	0.7588171	0.7565621	0.7518535	0.7518175	0.7486755	0.7428606	0.7388645	0.7347391	0.7284538	0.7270381	0.7230835	0.7189906	0.7158446	0.7109613	0.7072041	0.7035685	0.6996148	0.6960830	0.6918647	0.6880953	0.6849518	0.6817542	0.6763061	0.6738806	0.6698511	0.6663712	0.6623777	0.6582344	0.6549100	0.6521202	0.6487292	0.6452776	0.6415257	0.6384503	0.6348555	0.6319560	0.6286880	0.6261756	0.6230409	0.6197190	0.6165822
N0516	NO	0.7781585	0.7717483	0.7721570	0.7739583	0.7670483	0.7676495	0.7647811	0.7602943	0.7584559	0.7540263	0.7534803	0.7504309	0.7470640	0.7410409	0.7362924	0.7304868	0.7281739	0.7242305	0.7214255	0.7173549	0.7120851	0.7087446	0.7056077	0.7009113	0.6975268	0.6928134	0.6891492	0.6859063	0.6821455	0.6778136	0.6747577	0.6708887	0.6672665	0.6625270	0.6589373	0.6552525	0.6528414	0.6486334	0.6452013	0.6415727	0.6383494	0.6349110	0.6316513	0.6280266	0.6257176	0.6223734	0.6192548	0.6160283
N0517	NO	0.7318293	0.7297211	0.7265180	0.7243270	0.7205833	0.7172627	0.7182349	0.7134098	0.7140341	0.7106930	0.7092822	0.7055988	0.7007422	0.6965107	0.6929092	0.6882029	0.6865674	0.6840719	0.6800937	0.6765727	0.6720768	0.6686219	0.6652242	0.6617059	0.6584774	0.6546904	0.6512986	0.6476642	0.6447051	0.6398027	0.6370566	0.6333920	0.6302689	0.6258687	0.6220794	0.6191636	0.6157963	0.6122665	0.6086251	0.6047609	0.6014434	0.5979367	0.5953323	0.5918102	0.5891480	0.5856283	0.5824966	0.5793968
N0518	NO	0.7612008	0.7591678	0.7549715	0.7552184	0.7519847	0.7498358	0.7479655	0.7427126	0.7407193	0.7371088	0.7348337	0.7320734	0.7268109	0.7224884	0.7185032	0.7122697	0.7107542	0.7072783	0.7029752	0.6996851	0.6940407	0.6901708	0.6869798	0.6821586	0.6785183	0.6747340	0.6706430	0.6671677	0.6634231	0.6581926	0.6557719	0.6518335	0.6475985	0.6436297	0.6390768	0.6352321	0.6324880	0.6284063	0.6246138	0.6209958	0.6173797	0.6136502	0.6104962	0.6065063	0.6038308	0.5999608	0.5968024	0.5934588
N0519	NO	0.7797616	0.7785699	0.7731171	0.7729030	0.7699124	0.7669355	0.7647114	0.7613050	0.7605164	0.7558718	0.7560696	0.7526855	0.7472798	0.7429850	0.7387717	0.7339804	0.7320850	0.7284834	0.7242488	0.7221982	0.7170084	0.7136627	0.7097452	0.7066066	0.7033633	0.6987855	0.6955528	0.6929170	0.6900889	0.6853831	0.6830069	0.6791432	0.6767658	0.6728370	0.6692813	0.6665417	0.6637752	0.6605838	0.6571190	0.6545130	0.6520799	0.6490025	0.6462643	0.6437213	0.6418583	0.6390386	0.6368597	0.6341307
N0520	NO	0.8359144	0.8324975	0.8342830	0.8332490	0.8289863	0.8261719	0.8244872	0.8214129	0.8205501	0.8151654	0.8136170	0.8138165	0.8094183	0.8066493	0.8008761	0.7959597	0.7966650	0.7924253	0.7894704	0.7858766	0.7826105	0.7793722	0.7777475	0.7739686	0.7706418	0.7670673	0.7644113	0.7610815	0.7582716	0.7533950	0.7517099	0.7483876	0.7462485	0.7426662	0.7390444	0.7364001	0.7337856	0.7310656	0.7280700	0.7244815	0.7220612	0.7188433	0.7162961	0.7140523	0.7123847	0.7092923	0.7066756	0.7038858
N0521	NO	0.7780631	0.7749612	0.7698443	0.7720767	0.7636503	0.7647153	0.7627794	0.7573894	0.7589136	0.7529433	0.7505035	0.7489016	0.7436290	0.7383552	0.7366249	0.7301459	0.7277148	0.7245986	0.7202460	0.7178931	0.7135615	0.7089987	0.7064884	0.7023011	0.6993282	0.6949666	0.6913599	0.6888192	0.6861836	0.6809329	0.6786153	0.6751306	0.6722560	0.6685975	0.6646512	0.6616004	0.6594272	0.6562089	0.6532760	0.6501095	0.6476959	0.6444678	0.6424534	0.6392090	0.6372907	0.6348014	0.6323239	0.6296884
N0522	NO	0.7859360	0.7835523	0.7802302	0.7782192	0.7737278	0.7738200	0.7709202	0.7677830	0.7636023	0.7614191	0.7606872	0.7584220	0.7537535	0.7487441	0.7448909	0.7393150	0.7373042	0.7341402	0.7299522	0.7269251	0.7232479	0.7191559	0.7158077	0.7119036	0.7094330	0.7041595	0.7016988	0.6986430	0.6961685	0.6914098	0.6895958	0.6859546	0.6827712	0.6793085	0.6757109	0.6729910	0.6706539	0.6668105	0.6641650	0.6614462	0.6591372	0.6560371	0.6538969	0.6508331	0.6488110	0.6459594	0.6441122	0.6413366
N0523	NO	0.7765095	0.7774368	0.7762190	0.7745748	0.7683827	0.7687532	0.7652351	0.7614011	0.7602335	0.7557875	0.7551747	0.7526438	0.7463691	0.7416490	0.7391300	0.7320876	0.7305450	0.7269269	0.7232117	0.7204133	0.7162994	0.7119282	0.7086409	0.7041823	0.7016736	0.6970477	0.6933987	0.6909115	0.6879816	0.6834562	0.6809689	0.6775056	0.6747856	0.6709538	0.6672949	0.6640713	0.6616219	0.6582818	0.6556051	0.6525473	0.6501261	0.6471574	0.6440573	0.6415157	0.6393992	0.6368836	0.6346176	0.6321094
N0524	NO	0.7832121	0.7762949	0.7726664	0.7742230	0.7673162	0.7661282	0.7642043	0.7595408	0.7592532	0.7549390	0.7534953	0.7521365	0.7458606	0.7407117	0.7370416	0.7308674	0.7292839	0.7268015	0.7219338	0.7191657	0.7145306	0.7098737	0.7073513	0.7033915	0.6993747	0.6959220	0.6919372	0.6893539	0.6862507	0.6814805	0.6789817	0.6761023	0.6728798	0.6687847	0.6653498	0.6622339	0.6596025	0.6562423	0.6532413	0.6505430	0.6479911	0.6447221	0.6422604	0.6389726	0.6373360	0.6348071	0.6323863	0.6297712
N0525	NO	0.7887421	0.7837272	0.7814517	0.7802951	0.7753855	0.7742732	0.7714657	0.7669137	0.7667931	0.7624176	0.7609819	0.7578861	0.7529569	0.7496715	0.7462083	0.7403986	0.7383353	0.7347009	0.7298000	0.7273749	0.7237377	0.7202703	0.7165183	0.7124866	0.7100570	0.7049600	0.7020482	0.6990872	0.6960582	0.6920774	0.6896602	0.6861984	0.6832594	0.6793345	0.6760794	0.6733078	0.6703610	0.6671457	0.6641108	0.6615239	0.6591901	0.6562105	0.6537151	0.6511613	0.6488520	0.6464918	0.6440939	0.6413509
N0526	NO	0.7731432	0.7677467	0.7694484	0.7664889	0.7639127	0.7597836	0.7576451	0.7538244	0.7502233	0.7450291	0.7448099	0.7413516	0.7375537	0.7330129	0.7311924	0.7269374	0.7243223	0.7184294	0.7156919	0.7135874	0.7106622	0.7065603	0.7029243	0.7002274	0.6974977	0.6945857	0.6907556	0.6874986	0.6856233	0.6818569	0.6784250	0.6762344	0.6723983	0.6689892	0.6664861	0.6637189	0.6606377	0.6574772	0.6553877	0.6536711	0.6497697	0.6478984	0.6455497	0.6427944	0.6405177	0.6376195	0.6353441	0.6330414
N0527	NO	0.7884319	0.7898550	0.7875441	0.7894294	0.7860250	0.7826003	0.7800335	0.7775392	0.7733809	0.7683965	0.7662007	0.7633001	0.7586103	0.7541668	0.7506519	0.7458148	0.7424147	0.7374970	0.7321063	0.7293974	0.7251964	0.7212948	0.7165074	0.7133201	0.7105138	0.7060914	0.7021472	0.6984510	0.6952797	0.6917249	0.6870362	0.6840584	0.6800956	0.6766002	0.6730881	0.6700591	0.6663159	0.6633684	0.6601387	0.6579490	0.6544661	0.6514167	0.6488290	0.6454583	0.6433983	0.6401912	0.6373940	0.6349239
N0528	NO	0.7317101	0.7265437	0.7248484	0.7280288	0.7217740	0.7189580	0.7154861	0.7109765	0.7101083	0.7050136	0.7012515	0.6966122	0.6928226	0.6880349	0.6865232	0.6807537	0.6773702	0.6730512	0.6676860	0.6648703	0.6603105	0.6561756	0.6514463	0.6486574	0.6459491	0.6417117	0.6380189	0.6342533	0.6312795	0.6276188	0.6236765	0.6206379	0.6177524	0.6143793	0.6112003	0.6078126	0.6051488	0.6018457	0.5988138	0.5963017	0.5928085	0.5903479	0.5882841	0.5849221	0.5825685	0.5794340	0.5765102	0.5744600
N0529	NO	0.7643125	0.7600520	0.7625203	0.7595401	0.7573113	0.7546828	0.7501590	0.7461388	0.7434880	0.7396036	0.7373060	0.7322543	0.7279685	0.7236925	0.7212192	0.7156899	0.7131277	0.7076522	0.7038018	0.7005142	0.6964082	0.6925496	0.6876333	0.6849429	0.6815188	0.6777569	0.6737667	0.6708370	0.6671649	0.6630737	0.6598215	0.6566083	0.6536036	0.6498638	0.6462654	0.6430542	0.6403146	0.6372439	0.6343024	0.6312917	0.6278715	0.6254268	0.6229191	0.6194719	0.6175839	0.6142774	0.6115950	0.6087791
N0530	NO	0.7613950	0.7596242	0.7606976	0.7594994	0.7567616	0.7540392	0.7499846	0.7475555	0.7445446	0.7391927	0.7367744	0.7321967	0.7271774	0.7233449	0.7204375	0.7162492	0.7124088	0.7065284	0.7027614	0.7004260	0.6951842	0.6915303	0.6873696	0.6837612	0.6810815	0.6767743	0.6728877	0.6694654	0.6665497	0.6625090	0.6586444	0.6555885	0.6523459	0.6483003	0.6448773	0.6420130	0.6384889	0.6351702	0.6327152	0.6300914	0.6264677	0.6239473	0.6210896	0.6180017	0.6160671	0.6127980	0.6101978	0.6077349
N0531	NO	0.7671162	0.7661091	0.7670103	0.7671889	0.7625172	0.7586273	0.7560484	0.7514752	0.7494391	0.7440172	0.7416139	0.7378149	0.7338818	0.7282357	0.7260247	0.7216651	0.7170113	0.7127819	0.7089453	0.7053093	0.7010613	0.6972764	0.6933432	0.6898073	0.6866602	0.6824747	0.6787229	0.6751041	0.6719298	0.6683344	0.6650178	0.6616273	0.6581073	0.6543151	0.6509752	0.6479608	0.6448230	0.6415972	0.6385759	0.6364933	0.6325910	0.6299813	0.6277356	0.6242646	0.6223062	0.6190617	0.6165064	0.6137215
N0532	NO	0.7701498	0.7679661	0.7673092	0.7688572	0.7644338	0.7607369	0.7567406	0.7524456	0.7500694	0.7455380	0.7426797	0.7375906	0.7351019	0.7299354	0.7267182	0.7214934	0.7179743	0.7137281	0.7091454	0.7056545	0.7013847	0.6974832	0.6929003	0.6897099	0.6866727	0.6818974	0.6785446	0.6755419	0.6720269	0.6678215	0.6641312	0.6612905	0.6570898	0.6536939	0.6501179	0.6471711	0.6438931	0.6408246	0.6375909	0.6351168	0.6318439	0.6288811	0.6262668	0.6231148	0.6210229	0.6175779	0.6149135	0.6121879
N0533	NO	0.7724921	0.7709806	0.7671735	0.7705076	0.7668178	0.7633615	0.7598200	0.7568067	0.7547334	0.7481929	0.7462864	0.7421507	0.7388387	0.7332836	0.7324587	0.7268031	0.7235219	0.7187871	0.7143098	0.7113215	0.7069088	0.7040837	0.6987613	0.6962242	0.6931089	0.6890737	0.6856371	0.6820147	0.6789554	0.6752708	0.6709179	0.6685357	0.6653124	0.6613189	0.6582857	0.6546119	0.6520101	0.6487468	0.6457664	0.6439179	0.6401384	0.6371503	0.6347613	0.6315176	0.6290715	0.6263127	0.6234829	0.6208032
N0534	NO	0.7652222	0.7604985	0.7601635	0.7608879	0.7549790	0.7539947	0.7483934	0.7462027	0.7438571	0.7381189	0.7365823	0.7321044	0.7275374	0.7240130	0.7212081	0.7161002	0.7131585	0.7085819	0.7035580	0.6999424	0.6965923	0.6924389	0.6882081	0.6848876	0.6821749	0.6776804	0.6747335	0.6706788	0.6672688	0.6639347	0.6604342	0.6571465	0.6538192	0.6500134	0.6467006	0.6433396	0.6407238	0.6372194	0.6344253	0.6321851	0.6282908	0.6255598	0.6231296	0.6200337	0.6180282	0.6147261	0.6117680	0.6093556
N0535	NO	0.7934574	0.7934881	0.7933395	0.7927055	0.7846718	0.7814122	0.7778536	0.7734628	0.7674855	0.7598468	0.7567316	0.7511073	0.7451608	0.7394415	0.7356313	0.7292404	0.7252518	0.7185222	0.7133808	0.7102819	0.7040572	0.7002130	0.6952304	0.6913702	0.6874881	0.6838418	0.6790035	0.6753504	0.6715530	0.6673476	0.6631762	0.6596898	0.6559980	0.6521639	0.6484110	0.6448458	0.6411611	0.6380154	0.6347899	0.6318570	0.6286291	0.6252302	0.6225501	0.6192887	0.6170912	0.6134140	0.6104379	0.6076320
N0536	NO	1.0342726	1.0358576	1.0339961	1.0362002	1.0356877	1.0305040	1.0245016	1.0181487	1.0176089	1.0082920	1.0076138	1.0032535	0.9974876	0.9929506	0.9896373	0.9842370	0.9810841	0.9779667	0.9712573	0.9694598	0.9644582	0.9594822	0.9549968	0.9511157	0.9483815	0.9436681	0.9387820	0.9360272	0.9321358	0.9285559	0.9243376	0.9215676	0.9176415	0.9139141	0.9103579	0.9077528	0.9040765	0.8995936	0.8966181	0.8950460	0.8903536	0.8876913	0.8847717	0.8810041	0.8787804	0.8742216	0.8714153	0.8688482
N0537	NO	1.0570495	1.0516832	1.0563284	1.0607357	1.0510726	1.0494580	1.0464836	1.0409675	1.0371258	1.0306182	1.0259395	1.0219741	1.0182292	1.0134027	1.0111786	1.0048368	1.0017045	0.9957374	0.9907925	0.9892449	0.9834886	0.9799106	0.9742142	0.9711847	0.9671406	0.9621762	0.9560477	0.9537109	0.9497924	0.9459945	0.9412319	0.9385806	0.9350715	0.9303317	0.9263014	0.9223335	0.9196790	0.9153564	0.9115304	0.9096634	0.9047792	0.9017181	0.8992221	0.8942844	0.8921324	0.8877248	0.8846294	0.8812757
N0538	NO	1.0164869	1.0147239	1.0127573	1.0129774	1.0079857	1.0008591	0.9986808	0.9923017	0.9880246	0.9756993	0.9711388	0.9664290	0.9607036	0.9542297	0.9502728	0.9457118	0.9407001	0.9333214	0.9269775	0.9231644	0.9182376	0.9124345	0.9079366	0.9026448	0.8988398	0.8936404	0.8884553	0.8843651	0.8796955	0.8762512	0.8705056	0.8671913	0.8630254	0.8587434	0.8540763	0.8499007	0.8458781	0.8416659	0.8377546	0.8355695	0.8304286	0.8274071	0.8247412	0.8209612	0.8180356	0.8138712	0.8103580	0.8073457
N0539	NO	1.0564853	1.0540123	1.0532242	1.0576570	1.0515131	1.0498896	1.0434268	1.0389298	1.0347465	1.0240327	1.0208474	1.0129604	1.0095931	1.0031624	0.9997821	0.9938889	0.9887819	0.9836107	0.9769418	0.9725681	0.9673523	0.9630188	0.9569219	0.9532598	0.9500207	0.9443382	0.9397608	0.9350502	0.9308150	0.9271647	0.9213734	0.9186573	0.9151423	0.9102893	0.9059423	0.9024968	0.8990028	0.8944157	0.8915904	0.8890272	0.8841121	0.8812195	0.8787690	0.8735658	0.8716335	0.8674427	0.8644320	0.8613777
N0540	NO	1.0819273	1.0830370	1.0776509	1.0820982	1.0782950	1.0707639	1.0681628	1.0632036	1.0590848	1.0500982	1.0469930	1.0422390	1.0392925	1.0332553	1.0303828	1.0248983	1.0223560	1.0152239	1.0114928	1.0086727	1.0026002	0.9985324	0.9933823	0.9897557	0.9866377	0.9811982	0.9766159	0.9721102	0.9686699	0.9641084	0.9597986	0.9572376	0.9528296	0.9483171	0.9443331	0.9414400	0.9371932	0.9338874	0.9302486	0.9295392	0.9234596	0.9212317	0.9178567	0.9135829	0.9120322	0.9067774	0.9036825	0.9008038
N0541	NO	1.1043506	1.0951252	1.0996103	1.1003133	1.0959551	1.0938003	1.0857785	1.0794537	1.0799553	1.0686326	1.0647533	1.0621300	1.0571123	1.0499328	1.0470715	1.0426149	1.0378035	1.0315433	1.0248531	1.0216219	1.0180013	1.0143628	1.0081944	1.0045201	1.0005817	0.9967222	0.9910330	0.9865453	0.9830823	0.9788127	0.9727870	0.9710859	0.9661984	0.9616431	0.9577498	0.9540745	0.9503968	0.9466853	0.9430247	0.9420351	0.9366639	0.9333852	0.9306532	0.9259949	0.9233570	0.9192529	0.9155614	0.9125304
N0542	NO	1.0074859	1.0072554	1.0057122	1.0095880	0.9983746	0.9993159	0.9933057	0.9899031	0.9863724	0.9766470	0.9745736	0.9701349	0.9659598	0.9607595	0.9560454	0.9513056	0.9490526	0.9425343	0.9358965	0.9337723	0.9281390	0.9242734	0.9187720	0.9143631	0.9119376	0.9066962	0.9007443	0.8977313	0.8931383	0.8902800	0.8856096	0.8829801	0.8781518	0.8728817	0.8703279	0.8659114	0.8618520	0.8571521	0.8543319	0.8515546	0.8464317	0.8435727	0.8409251	0.8367231	0.8339674	0.8297485	0.8262638	0.8231860
N0543	NO	1.0207639	1.0171065	1.0133159	1.0169333	1.0166221	1.0106094	1.0003514	1.0009432	0.9982678	0.9902093	0.9857947	0.9811035	0.9757894	0.9686836	0.9684336	0.9616733	0.9597609	0.9543852	0.9468098	0.9444048	0.9394119	0.9354823	0.9299645	0.9258000	0.9227093	0.9174531	0.9126744	0.9089867	0.9044265	0.9001086	0.8959637	0.8931310	0.8887681	0.8851444	0.8796386	0.8774111	0.8725771	0.8685538	0.8648779	0.8631023	0.8577088	0.8542621	0.8519464	0.8466572	0.8448397	0.8410959	0.8371143	0.8338060
N0544	NO	1.0722449	1.0656500	1.0744152	1.0710468	1.0754044	1.0708938	1.0629401	1.0537241	1.0523427	1.0444118	1.0372597	1.0351913	1.0333049	1.0253344	1.0216615	1.0178046	1.0134835	1.0074629	1.0015576	0.9971637	0.9933637	0.9892112	0.9826590	0.9789772	0.9769284	0.9707346	0.9652687	0.9612938	0.9579218	0.9538769	0.9482790	0.9459832	0.9406651	0.9367972	0.9328406	0.9297925	0.9254078	0.9221711	0.9185021	0.9167420	0.9109155	0.9081262	0.9057020	0.9012500	0.8987423	0.8938571	0.8909049	0.8877451
N0545	NO	1.0980921	1.0921483	1.0948557	1.0939391	1.0918097	1.0869508	1.0835917	1.0788872	1.0782001	1.0680203	1.0630115	1.0582752	1.0534916	1.0471020	1.0444732	1.0400538	1.0356783	1.0296140	1.0236778	1.0208359	1.0179150	1.0117192	1.0051914	1.0028868	0.9996113	0.9926779	0.9872578	0.9842074	0.9799674	0.9765960	0.9708412	0.9680659	0.9636396	0.9597512	0.9551715	0.9522089	0.9480724	0.9439462	0.9403828	0.9387230	0.9334778	0.9306613	0.9280208	0.9233768	0.9207093	0.9166093	0.9139535	0.9102724
N0546	NO	0.8277228	0.8202320	0.8214238	0.8216240	0.8195980	0.8168726	0.8122059	0.8094870	0.8074244	0.7997261	0.7968245	0.7963921	0.7915698	0.7872925	0.7843641	0.7798735	0.7773987	0.7720846	0.7671972	0.7656391	0.7604042	0.7577187	0.7533483	0.7495601	0.7465602	0.7425288	0.7383260	0.7339064	0.7307653	0.7265997	0.7230974	0.7200019	0.7163083	0.7119232	0.7085353	0.7045970	0.7009224	0.6972661	0.6930369	0.6909962	0.6864423	0.6833123	0.6811672	0.6765569	0.6738192	0.6700914	0.6664996	0.6635580
N0547	NO	0.9018691	0.8890341	0.8873869	0.8820257	0.8775660	0.8819968	0.8743522	0.8709711	0.8689362	0.8660547	0.8581970	0.8569435	0.8570109	0.8489568	0.8448788	0.8405886	0.8370334	0.8321871	0.8282088	0.8244147	0.8201344	0.8163296	0.8123342	0.8073747	0.8036010	0.7991559	0.7950566	0.7903890	0.7870392	0.7823942	0.7782470	0.7743416	0.7692323	0.7658593	0.7613529	0.7572266	0.7525712	0.7496437	0.7447995	0.7407231	0.7365493	0.7320334	0.7295263	0.7252086	0.7216029	0.7176558	0.7138093	0.7100475
N0548	NO	0.8166351	0.8160963	0.8191202	0.8198659	0.8135434	0.8114350	0.8092867	0.8030492	0.8025429	0.7964137	0.7942617	0.7910335	0.7878937	0.7838053	0.7799152	0.7766230	0.7735447	0.7684839	0.7642521	0.7610983	0.7584088	0.7546554	0.7496668	0.7469057	0.7435039	0.7389325	0.7345198	0.7310722	0.7281313	0.7238744	0.7195239	0.7168988	0.7127957	0.7088348	0.7045429	0.7012143	0.6970898	0.6930225	0.6895454	0.6864476	0.6823809	0.6790107	0.6764761	0.6720608	0.6689331	0.6651268	0.6613782	0.6584680
N0549	NO	0.9569237	0.9586706	0.9631808	0.9643702	0.9555055	0.9573265	0.9546697	0.9528282	0.9478623	0.9426200	0.9408796	0.9362848	0.9324169	0.9278840	0.9275478	0.9216913	0.9209267	0.9153091	0.9108464	0.9078327	0.9040722	0.9007814	0.8963221	0.8925946	0.8911178	0.8850697	0.8815422	0.8775159	0.8746254	0.8709606	0.8655430	0.8628298	0.8591219	0.8545797	0.8496997	0.8463061	0.8420626	0.8381091	0.8343303	0.8317796	0.8268244	0.8234226	0.8202652	0.8164376	0.8135133	0.8089067	0.8053917	0.8022183
N0550	NO	0.9535913	0.9530647	0.9562288	0.9589688	0.9558822	0.9494547	0.9469081	0.9440783	0.9425390	0.9348201	0.9315631	0.9305712	0.9248335	0.9198377	0.9181010	0.9134583	0.9112875	0.9060825	0.9004074	0.8975676	0.8935742	0.8894035	0.8849896	0.8805960	0.8777760	0.8731579	0.8685076	0.8651696	0.8614841	0.8577321	0.8527926	0.8499978	0.8452145	0.8410265	0.8368342	0.8327820	0.8291306	0.8246634	0.8209609	0.8182793	0.8131741	0.8100268	0.8074552	0.8029325	0.7998843	0.7955463	0.7917333	0.7883078
N0551	NO	0.8644503	0.8567671	0.8603146	0.8588160	0.8522750	0.8518912	0.8498880	0.8449367	0.8409419	0.8356301	0.8341644	0.8282649	0.8265914	0.8234314	0.8188828	0.8151420	0.8112206	0.8057766	0.8007618	0.7977920	0.7921708	0.7890646	0.7861482	0.7831596	0.7793351	0.7748517	0.7704834	0.7662135	0.7631905	0.7591908	0.7542193	0.7514538	0.7469288	0.7433413	0.7394782	0.7362759	0.7326881	0.7289604	0.7254983	0.7231373	0.7185058	0.7154359	0.7128457	0.7090759	0.7069422	0.7030920	0.6996832	0.6965573
N0552	NO	0.9057020	0.9001683	0.8968199	0.9005098	0.8992137	0.8967170	0.8955095	0.8918001	0.8867031	0.8827939	0.8812764	0.8759582	0.8725199	0.8701644	0.8682123	0.8644118	0.8616443	0.8551295	0.8507463	0.8477411	0.8447261	0.8405123	0.8359187	0.8337044	0.8314430	0.8272073	0.8227491	0.8192723	0.8156064	0.8124945	0.8075733	0.8046537	0.8018903	0.7975787	0.7936143	0.7907133	0.7866994	0.7835218	0.7804543	0.7785242	0.7741944	0.7712337	0.7687258	0.7646796	0.7623892	0.7586761	0.7556643	0.7526673
N0553	NO	0.8753619	0.8802709	0.8824160	0.8792288	0.8805910	0.8773605	0.8717914	0.8698614	0.8687378	0.8607355	0.8583918	0.8550694	0.8522405	0.8502218	0.8451744	0.8421471	0.8405671	0.8346192	0.8291553	0.8260722	0.8224869	0.8188443	0.8143528	0.8117216	0.8089240	0.8054010	0.8002627	0.7968057	0.7935503	0.7892970	0.7854425	0.7826878	0.7786053	0.7744137	0.7705580	0.7677053	0.7641608	0.7603319	0.7575099	0.7547764	0.7499491	0.7471887	0.7442282	0.7401059	0.7376562	0.7340236	0.7307080	0.7277319
N0554	NO	0.8133600	0.8092706	0.8103949	0.8099120	0.8078953	0.8044821	0.7994792	0.7961328	0.7943329	0.7881020	0.7870790	0.7834191	0.7791437	0.7751939	0.7721456	0.7678968	0.7655445	0.7597821	0.7554606	0.7529781	0.7483549	0.7452164	0.7404208	0.7373449	0.7347894	0.7302898	0.7262846	0.7223489	0.7189574	0.7144749	0.7112508	0.7082592	0.7040309	0.7003720	0.6969968	0.6930698	0.6886130	0.6852300	0.6818577	0.6790741	0.6750529	0.6720551	0.6687847	0.6650967	0.6622550	0.6583210	0.6548619	0.6515182
N0555	NO	0.8342004	0.8333554	0.8333106	0.8341950	0.8301636	0.8275880	0.8238833	0.8218910	0.8170241	0.8106155	0.8098147	0.8051839	0.8032142	0.7975925	0.7962059	0.7915195	0.7877340	0.7829890	0.7780337	0.7749445	0.7713603	0.7685256	0.7643670	0.7609239	0.7578050	0.7541084	0.7491637	0.7452970	0.7416718	0.7382794	0.7334035	0.7307074	0.7272291	0.7233992	0.7194555	0.7160684	0.7117157	0.7083237	0.7047438	0.7024024	0.6974350	0.6941186	0.6920621	0.6879508	0.6850301	0.6810714	0.6774384	0.6742747
N0556	NO	0.8400589	0.8424888	0.8382723	0.8446423	0.8350530	0.8357786	0.8364385	0.8301022	0.8259579	0.8245372	0.8207866	0.8166155	0.8145468	0.8097318	0.8072740	0.8040364	0.7978299	0.7944036	0.7909769	0.7866066	0.7834524	0.7807226	0.7775100	0.7738642	0.7681680	0.7649388	0.7623578	0.7582200	0.7543296	0.7499908	0.7467473	0.7420529	0.7385352	0.7349128	0.7309825	0.7281990	0.7234761	0.7203369	0.7162187	0.7124187	0.7095451	0.7060686	0.7020367	0.6989874	0.6965303	0.6926953	0.6891630	0.6861393
N0557	NO	0.8409461	0.8377582	0.8348396	0.8370863	0.8308456	0.8293840	0.8315513	0.8243954	0.8203863	0.8213277	0.8151570	0.8130872	0.8126155	0.8058811	0.8037373	0.8006592	0.7950133	0.7920616	0.7879737	0.7835915	0.7812616	0.7782326	0.7741988	0.7714695	0.7652464	0.7620956	0.7593603	0.7542912	0.7506984	0.7460425	0.7421295	0.7381046	0.7341971	0.7305387	0.7261986	0.7224799	0.7182587	0.7153936	0.7109016	0.7069235	0.7039896	0.6995516	0.6951600	0.6920347	0.6889890	0.6850957	0.6811589	0.6774580
N0558	NO	0.7947635	0.7922289	0.7935191	0.7922726	0.7893205	0.7815127	0.7859095	0.7797842	0.7736983	0.7745477	0.7699019	0.7648172	0.7621274	0.7564459	0.7537147	0.7493770	0.7428344	0.7398573	0.7363762	0.7309554	0.7288619	0.7233851	0.7199860	0.7163931	0.7103305	0.7062700	0.7033402	0.6977814	0.6945019	0.6895945	0.6861280	0.6809936	0.6768823	0.6726743	0.6686167	0.6643486	0.6601697	0.6566790	0.6528209	0.6488031	0.6453176	0.6414039	0.6371124	0.6336868	0.6302086	0.6268902	0.6232080	0.6200076
N0559	NO	0.8713949	0.8695140	0.8646005	0.8687110	0.8640308	0.8605856	0.8624678	0.8563725	0.8512802	0.8516135	0.8460867	0.8416511	0.8410747	0.8351104	0.8339924	0.8288019	0.8221711	0.8194298	0.8154883	0.8104811	0.8084589	0.8040488	0.8012187	0.7979728	0.7912893	0.7881601	0.7856948	0.7795937	0.7761117	0.7716321	0.7682977	0.7629607	0.7587478	0.7549062	0.7508668	0.7477366	0.7433206	0.7402967	0.7359827	0.7324053	0.7288400	0.7253733	0.7208633	0.7173374	0.7149791	0.7111419	0.7072600	0.7043488
N0560	NO	0.8412821	0.8404466	0.8408602	0.8429605	0.8373730	0.8320816	0.8325458	0.8262669	0.8222747	0.8228176	0.8182912	0.8143665	0.8128393	0.8069544	0.8043957	0.7998387	0.7947142	0.7916652	0.7885849	0.7829113	0.7801819	0.7757674	0.7725420	0.7695149	0.7628912	0.7590899	0.7570214	0.7512932	0.7480271	0.7429227	0.7395860	0.7355008	0.7311515	0.7271680	0.7234219	0.7203487	0.7156481	0.7127466	0.7082839	0.7045274	0.7013000	0.6982112	0.6937653	0.6909121	0.6872321	0.6836871	0.6802201	0.6769069
N0561	NO	0.6818582	0.6798468	0.6780995	0.6757246	0.6701607	0.6662182	0.6665974	0.6624362	0.6564581	0.6539360	0.6493374	0.6445294	0.6403351	0.6364796	0.6328726	0.6295786	0.6235611	0.6200026	0.6156056	0.6109111	0.6078768	0.6037195	0.5997350	0.5961189	0.5909027	0.5868795	0.5834002	0.5785521	0.5748944	0.5706807	0.5668430	0.5621760	0.5578661	0.5535820	0.5495279	0.5456655	0.5420240	0.5387378	0.5342485	0.5307283	0.5274265	0.5237271	0.5198619	0.5164931	0.5132242	0.5098467	0.5061948	0.5031241
N0562	NO	0.7811303	0.7783378	0.7731601	0.7795791	0.7717181	0.7679685	0.7708895	0.7638031	0.7597398	0.7582332	0.7545514	0.7503926	0.7482309	0.7421216	0.7400383	0.7369004	0.7308022	0.7277309	0.7249774	0.7203962	0.7177364	0.7124361	0.7087992	0.7059455	0.7005485	0.6962533	0.6935081	0.6890684	0.6856096	0.6813843	0.6775625	0.6730357	0.6697630	0.6653752	0.6616496	0.6584063	0.6540928	0.6513590	0.6474859	0.6438218	0.6409316	0.6375517	0.6331900	0.6298376	0.6274185	0.6239542	0.6205486	0.6174974
N0563	NO	0.7503724	0.7524812	0.7464876	0.7495350	0.7450207	0.7407227	0.7427666	0.7366046	0.7322693	0.7326664	0.7286903	0.7220682	0.7204512	0.7149546	0.7126677	0.7089974	0.7030225	0.7010378	0.6977135	0.6929293	0.6900434	0.6858928	0.6817697	0.6795590	0.6735497	0.6702865	0.6678005	0.6632140	0.6591684	0.6552542	0.6515089	0.6473154	0.6432350	0.6395711	0.6355436	0.6327482	0.6288136	0.6258349	0.6219999	0.6182421	0.6152656	0.6122682	0.6079100	0.6053753	0.6023388	0.5989316	0.5959287	0.5930488
N0564	NO	0.8392393	0.8406308	0.8350395	0.8398259	0.8330346	0.8283923	0.8296962	0.8248379	0.8163612	0.8153895	0.8110747	0.8061901	0.8033750	0.7976863	0.7932967	0.7892839	0.7818448	0.7789810	0.7741681	0.7686952	0.7659616	0.7610718	0.7570984	0.7536269	0.7474123	0.7437804	0.7403314	0.7351377	0.7312073	0.7266079	0.7226477	0.7189670	0.7143366	0.7107223	0.7064658	0.7032966	0.6988879	0.6955863	0.6914479	0.6880018	0.6843676	0.6818808	0.6774319	0.6743908	0.6713473	0.6678677	0.6643230	0.6617015
N0565	NO	0.8718731	0.8742578	0.8703982	0.8732629	0.8664857	0.8605615	0.8633515	0.8540374	0.8464583	0.8447601	0.8399768	0.8319948	0.8300759	0.8237981	0.8200234	0.8147448	0.8062636	0.8032472	0.7973084	0.7910908	0.7883666	0.7829531	0.7803794	0.7757484	0.7685306	0.7652794	0.7613460	0.7564622	0.7525173	0.7476482	0.7444260	0.7403334	0.7362294	0.7325751	0.7288191	0.7258426	0.7219324	0.7188920	0.7154646	0.7117497	0.7094596	0.7064502	0.7032359	0.7008371	0.6982632	0.6951312	0.6924559	0.6898351
N0566	NO	0.8513288	0.8523861	0.8492700	0.8521929	0.8452656	0.8416442	0.8452365	0.8348111	0.8310359	0.8285626	0.8242847	0.8194916	0.8175322	0.8091806	0.8073310	0.8032876	0.7952332	0.7924311	0.7874711	0.7813289	0.7793026	0.7746555	0.7703429	0.7663659	0.7595824	0.7554428	0.7521772	0.7477012	0.7435818	0.7392495	0.7350360	0.7310045	0.7274849	0.7236257	0.7200559	0.7168564	0.7125942	0.7099391	0.7062070	0.7027191	0.7001683	0.6968201	0.6931958	0.6907592	0.6883287	0.6852052	0.6819519	0.6789618
N0567	NO	0.8448074	0.8435276	0.8412802	0.8457668	0.8387704	0.8344144	0.8360901	0.8293930	0.8233448	0.8231055	0.8189473	0.8143319	0.8119282	0.8074579	0.8030686	0.7994577	0.7917429	0.7900113	0.7851746	0.7801137	0.7778915	0.7738674	0.7686290	0.7657213	0.7598634	0.7557316	0.7522380	0.7478770	0.7436661	0.7395961	0.7356956	0.7323296	0.7286120	0.7247142	0.7208179	0.7177066	0.7134427	0.7114612	0.7070513	0.7039973	0.7011799	0.6982911	0.6947087	0.6924201	0.6887811	0.6864159	0.6831062	0.6802670
N0568	NO	0.7778302	0.7717704	0.7722977	0.7717901	0.7672427	0.7627617	0.7644449	0.7573586	0.7518849	0.7530639	0.7504001	0.7457118	0.7423764	0.7367449	0.7346218	0.7306495	0.7248460	0.7214220	0.7187308	0.7138144	0.7101764	0.7052858	0.7013905	0.6978405	0.6930395	0.6885494	0.6860054	0.6816608	0.6779084	0.6733909	0.6700061	0.6657475	0.6617227	0.6578828	0.6539591	0.6508533	0.6469498	0.6447296	0.6408602	0.6376901	0.6342466	0.6311975	0.6274712	0.6245034	0.6223739	0.6190057	0.6160648	0.6132732
N0569	NO	0.7738913	0.7736312	0.7713829	0.7720845	0.7652489	0.7611135	0.7653121	0.7558591	0.7520573	0.7519747	0.7491353	0.7437142	0.7417599	0.7366296	0.7334934	0.7297614	0.7237817	0.7209580	0.7171620	0.7130811	0.7095405	0.7042395	0.7007065	0.6970965	0.6910585	0.6881324	0.6856683	0.6806757	0.6766656	0.6723802	0.6686395	0.6646923	0.6610727	0.6571881	0.6527944	0.6501024	0.6464776	0.6436948	0.6402355	0.6366946	0.6339310	0.6306100	0.6269777	0.6238085	0.6214220	0.6186042	0.6154183	0.6125215
N0570	NO	0.9318315	0.9247645	0.9105938	0.9053966	0.8898731	0.8778024	0.8738996	0.8581399	0.8498511	0.8453501	0.8368908	0.8305950	0.8271363	0.8186549	0.8141796	0.8074139	0.8001571	0.7963237	0.7900472	0.7846682	0.7812439	0.7754866	0.7717290	0.7671187	0.7606715	0.7563983	0.7531272	0.7474030	0.7431302	0.7381378	0.7341515	0.7296036	0.7252504	0.7211512	0.7173892	0.7132249	0.7090048	0.7059972	0.7012346	0.6975363	0.6943644	0.6902698	0.6865577	0.6832756	0.6793343	0.6754016	0.6714876	0.6679149
N0571	NO	1.0368383	1.0380572	1.0347456	1.0385938	1.0334899	1.0264125	1.0339788	1.0196652	1.0144646	1.0182831	1.0132211	1.0063317	1.0059007	0.9998468	0.9982083	0.9965643	0.9875921	0.9888347	0.9846069	0.9787982	0.9770999	0.9721849	0.9693493	0.9675404	0.9600980	0.9577729	0.9567698	0.9528369	0.9489288	0.9442618	0.9422133	0.9384367	0.9350593	0.9320803	0.9286228	0.9268849	0.9228061	0.9215858	0.9178292	0.9138483	0.9118317	0.9081743	0.9041260	0.9008329	0.8979945	0.8939090	0.8899365	0.8864351
N0572	NO	0.9302527	0.9165058	0.9006280	0.8981000	0.8839536	0.8700227	0.8683825	0.8508235	0.8428856	0.8356745	0.8281538	0.8215808	0.8171763	0.8104076	0.8035504	0.7983320	0.7914788	0.7865273	0.7819309	0.7753335	0.7717344	0.7666648	0.7625123	0.7584452	0.7510948	0.7468346	0.7436304	0.7382920	0.7336486	0.7286569	0.7250728	0.7208029	0.7162657	0.7120842	0.7076066	0.7042665	0.6995416	0.6968452	0.6920182	0.6881789	0.6852469	0.6817197	0.6773216	0.6738930	0.6701947	0.6664320	0.6626985	0.6590487
N0573	NO	0.9874454	0.9926738	0.9925728	0.9899502	0.9830097	0.9783193	0.9820738	0.9723978	0.9645575	0.9674991	0.9596472	0.9521915	0.9521551	0.9476135	0.9447413	0.9429511	0.9352234	0.9315779	0.9288974	0.9222336	0.9204406	0.9153956	0.9121243	0.9084531	0.9013321	0.8981210	0.8957536	0.8903081	0.8863775	0.8815259	0.8790605	0.8733274	0.8694168	0.8653069	0.8609054	0.8576570	0.8525290	0.8491793	0.8447573	0.8408716	0.8378443	0.8344262	0.8294227	0.8266264	0.8234079	0.8198960	0.8157536	0.8125458
N0574	NO	0.9867406	0.9841086	0.9759194	0.9797772	0.9733543	0.9661791	0.9733191	0.9635130	0.9558297	0.9565047	0.9500244	0.9457786	0.9418207	0.9379052	0.9351246	0.9312059	0.9239116	0.9222902	0.9167551	0.9128966	0.9098501	0.9045384	0.9011842	0.8975115	0.8911357	0.8875922	0.8865876	0.8807427	0.8784255	0.8750361	0.8714352	0.8675205	0.8635359	0.8600000	0.8564647	0.8532128	0.8495838	0.8466479	0.8430457	0.8395019	0.8366660	0.8326374	0.8285948	0.8255979	0.8224376	0.8182887	0.8142447	0.8103557
N0575	NO	0.9374595	0.9280075	0.9304601	0.9298892	0.9269428	0.9208374	0.9236470	0.9139450	0.9091961	0.9087932	0.9025437	0.8980880	0.8948669	0.8906391	0.8873314	0.8846316	0.8770036	0.8738550	0.8701998	0.8657548	0.8616931	0.8570435	0.8541065	0.8491990	0.8435745	0.8407934	0.8373916	0.8317176	0.8281772	0.8227330	0.8188292	0.8138894	0.8091287	0.8046643	0.7997496	0.7961338	0.7911259	0.7877916	0.7835685	0.7798992	0.7762786	0.7727243	0.7674121	0.7637857	0.7605745	0.7569952	0.7520917	0.7496573
N0576	NO	0.9461871	0.9449214	0.9414761	0.9436759	0.9341356	0.9288980	0.9324821	0.9225690	0.9181479	0.9185393	0.9129794	0.9074557	0.9038045	0.8987194	0.8980296	0.8936098	0.8861854	0.8830956	0.8795061	0.8736837	0.8712164	0.8652679	0.8628221	0.8591173	0.8521603	0.8496783	0.8469348	0.8412768	0.8376264	0.8324720	0.8278413	0.8236589	0.8186142	0.8141178	0.8101647	0.8060918	0.8011360	0.7982342	0.7939755	0.7895104	0.7873824	0.7831721	0.7784082	0.7750776	0.7715740	0.7674997	0.7639141	0.7605460
N0577	NO	0.8795709	0.8844870	0.8804145	0.8847252	0.8771161	0.8725359	0.8805659	0.8724919	0.8664434	0.8694555	0.8636172	0.8587284	0.8575970	0.8531137	0.8507801	0.8473001	0.8401775	0.8380649	0.8335690	0.8280944	0.8251276	0.8210700	0.8189830	0.8161541	0.8095202	0.8064063	0.8036823	0.7985590	0.7943857	0.7900054	0.7857006	0.7809483	0.7763064	0.7718598	0.7669386	0.7640321	0.7590446	0.7562644	0.7517437	0.7471265	0.7437170	0.7398367	0.7352959	0.7315581	0.7282004	0.7243153	0.7207351	0.7169633
N0578	NO	0.9315013	0.9314791	0.9291823	0.9314217	0.9255522	0.9200305	0.9250079	0.9179568	0.9091074	0.9123145	0.9055768	0.8993323	0.8962767	0.8909894	0.8896657	0.8853650	0.8764420	0.8739111	0.8702558	0.8629670	0.8614274	0.8557886	0.8515208	0.8474568	0.8414648	0.8380747	0.8349658	0.8291870	0.8248649	0.8199350	0.8146518	0.8107002	0.8054756	0.8011760	0.7965153	0.7934389	0.7878902	0.7852941	0.7808050	0.7768016	0.7734787	0.7700052	0.7649051	0.7614762	0.7581185	0.7545885	0.7505836	0.7473308
N0579	NO	0.9412487	0.9396601	0.9372625	0.9426985	0.9363971	0.9359825	0.9368509	0.9286357	0.9234945	0.9260182	0.9221764	0.9157401	0.9138128	0.9096134	0.9079458	0.9054811	0.8983049	0.8947622	0.8919969	0.8857965	0.8833365	0.8790339	0.8761452	0.8719946	0.8660899	0.8617535	0.8597302	0.8544925	0.8505468	0.8453904	0.8413479	0.8364248	0.8313334	0.8274758	0.8222460	0.8193022	0.8142673	0.8108650	0.8061062	0.8020667	0.7989969	0.7945833	0.7897958	0.7859316	0.7819822	0.7785536	0.7742786	0.7708446
N0580	NO	0.9445987	0.9463500	0.9475026	0.9522709	0.9436114	0.9375998	0.9440527	0.9315801	0.9279605	0.9289382	0.9238532	0.9158351	0.9139287	0.9080613	0.9068795	0.9046443	0.8959579	0.8936110	0.8893378	0.8837522	0.8799784	0.8749443	0.8722982	0.8682753	0.8627255	0.8589449	0.8554715	0.8509603	0.8463677	0.8410796	0.8372374	0.8325081	0.8276001	0.8227141	0.8183658	0.8150063	0.8096624	0.8061196	0.8018475	0.7977446	0.7943723	0.7905706	0.7855197	0.7820354	0.7790306	0.7745044	0.7705405	0.7671483
N0581	NO	0.8906672	0.8867382	0.8878206	0.8836131	0.8778454	0.8741099	0.8777858	0.8686103	0.8666574	0.8660828	0.8606961	0.8575236	0.8574746	0.8526866	0.8491558	0.8459203	0.8417380	0.8371233	0.8334503	0.8307356	0.8257338	0.8219748	0.8188004	0.8162423	0.8119749	0.8081310	0.8032715	0.8005141	0.7967408	0.7914967	0.7891370	0.7836181	0.7798452	0.7762809	0.7715794	0.7684995	0.7648691	0.7606638	0.7576116	0.7530272	0.7496234	0.7454704	0.7420198	0.7387604	0.7360179	0.7321042	0.7281619	0.7251089
N0582	NO	0.8930862	0.8887021	0.8883278	0.8850568	0.8822954	0.8803910	0.8799454	0.8742827	0.8720090	0.8677126	0.8650967	0.8637012	0.8622218	0.8614782	0.8547128	0.8515916	0.8478619	0.8431563	0.8408079	0.8365216	0.8316516	0.8281598	0.8245153	0.8216912	0.8179143	0.8146666	0.8095636	0.8060772	0.8020537	0.7968093	0.7940943	0.7892227	0.7851874	0.7810426	0.7764141	0.7730126	0.7694987	0.7655338	0.7619157	0.7575113	0.7538618	0.7496681	0.7459131	0.7424651	0.7394490	0.7355666	0.7318293	0.7288217
N0583	NO	0.8846654	0.8839266	0.8828052	0.8788416	0.8777491	0.8749502	0.8763423	0.8696516	0.8631239	0.8637205	0.8584939	0.8550407	0.8539115	0.8515316	0.8455949	0.8425698	0.8386424	0.8343465	0.8322835	0.8280506	0.8237284	0.8200595	0.8164859	0.8137609	0.8100974	0.8054668	0.8006811	0.7976965	0.7939005	0.7888194	0.7864506	0.7812510	0.7777516	0.7732056	0.7688888	0.7658871	0.7624151	0.7583002	0.7545438	0.7503357	0.7468590	0.7425518	0.7387557	0.7357792	0.7330260	0.7287496	0.7248605	0.7217086
N0584	NO	0.9354906	0.9293683	0.9321519	0.9292619	0.9250871	0.9236137	0.9244594	0.9188830	0.9118774	0.9127437	0.9104002	0.9058583	0.9058068	0.9043756	0.8996166	0.8961582	0.8923346	0.8876152	0.8844551	0.8810633	0.8764751	0.8727398	0.8672849	0.8661229	0.8616075	0.8588687	0.8537996	0.8508712	0.8462104	0.8419270	0.8390827	0.8337505	0.8297995	0.8257594	0.8207868	0.8175370	0.8135018	0.8093463	0.8063011	0.8021960	0.7989158	0.7942298	0.7907890	0.7877597	0.7846977	0.7807871	0.7766067	0.7740837
N0585	NO	1.0141513	1.0093082	1.0117054	1.0055853	1.0013916	1.0017029	1.0035031	0.9969311	0.9888849	0.9896048	0.9839278	0.9817730	0.9815770	0.9775709	0.9716265	0.9695581	0.9683200	0.9628485	0.9600425	0.9577165	0.9530021	0.9498301	0.9442952	0.9425229	0.9387704	0.9354638	0.9304397	0.9282719	0.9246091	0.9207838	0.9192848	0.9150090	0.9119827	0.9088284	0.9037282	0.9011579	0.8985688	0.8948272	0.8917428	0.8883028	0.8852650	0.8810989	0.8784577	0.8757465	0.8735220	0.8699883	0.8667585	0.8641039
N0586	NO	0.9658859	0.9600164	0.9601581	0.9554547	0.9509985	0.9470513	0.9508591	0.9413191	0.9357393	0.9337742	0.9287404	0.9258699	0.9215714	0.9179480	0.9153610	0.9088639	0.9052820	0.9007825	0.8961210	0.8920428	0.8862536	0.8818113	0.8765765	0.8736168	0.8683580	0.8644497	0.8597493	0.8556882	0.8510545	0.8454212	0.8420472	0.8363724	0.8323775	0.8272532	0.8228710	0.8188419	0.8146253	0.8105624	0.8064361	0.8024095	0.7989637	0.7937170	0.7903155	0.7862881	0.7830603	0.7792883	0.7750144	0.7719310
N0588	NO	0.8702030	0.8672332	0.8658745	0.8615722	0.8582389	0.8576215	0.8580139	0.8515619	0.8482227	0.8467896	0.8437185	0.8423073	0.8411317	0.8368456	0.8329515	0.8307630	0.8263590	0.8227650	0.8201369	0.8175778	0.8127332	0.8104323	0.8067118	0.8041114	0.8008205	0.7973635	0.7923813	0.7898885	0.7863648	0.7816113	0.7792226	0.7743610	0.7708347	0.7667905	0.7628576	0.7596575	0.7560930	0.7521025	0.7487283	0.7445799	0.7414123	0.7368871	0.7332234	0.7304635	0.7272517	0.7227386	0.7189546	0.7155344
N0589	NO	0.9548956	0.9480076	0.9510142	0.9466795	0.9419751	0.9407666	0.9436765	0.9349059	0.9323736	0.9318484	0.9249817	0.9250366	0.9210376	0.9187756	0.9153633	0.9115014	0.9076749	0.9043500	0.8998908	0.8975512	0.8921111	0.8878944	0.8846881	0.8823224	0.8779708	0.8747140	0.8700030	0.8685151	0.8644056	0.8584483	0.8563658	0.8515866	0.8486817	0.8449836	0.8399786	0.8362551	0.8332590	0.8290493	0.8255441	0.8218467	0.8190814	0.8150382	0.8114396	0.8082011	0.8052036	0.8015280	0.7970905	0.7946578
N0590	NO	0.9545492	0.9382770	0.9347280	0.9294902	0.9176520	0.9124498	0.9088192	0.8976181	0.8922040	0.8838338	0.8789698	0.8755581	0.8717103	0.8692917	0.8615669	0.8566394	0.8521019	0.8467706	0.8431379	0.8378168	0.8329595	0.8272299	0.8232193	0.8186060	0.8137413	0.8091273	0.8021829	0.7984514	0.7932254	0.7871588	0.7832617	0.7772388	0.7726583	0.7672362	0.7620089	0.7566932	0.7524671	0.7468186	0.7423259	0.7372715	0.7327405	0.7270806	0.7228891	0.7188865	0.7145264	0.7094661	0.7049361	0.7006862
N0591	NO	0.9568887	0.9533694	0.9510860	0.9443711	0.9428910	0.9361156	0.9382207	0.9287473	0.9227886	0.9181279	0.9126951	0.9091295	0.9054846	0.9009285	0.8955449	0.8923622	0.8873416	0.8835114	0.8785825	0.8748180	0.8698301	0.8656102	0.8604277	0.8579658	0.8535234	0.8497620	0.8437700	0.8407665	0.8359554	0.8307399	0.8281070	0.8230562	0.8185633	0.8136988	0.8088340	0.8054494	0.8017100	0.7978951	0.7942565	0.7899604	0.7865657	0.7819967	0.7783818	0.7749068	0.7715905	0.7676153	0.7637947	0.7610565
N0592	NO	0.9545656	0.9461387	0.9449555	0.9465305	0.9366735	0.9358904	0.9384807	0.9291247	0.9238600	0.9222233	0.9149140	0.9112625	0.9099759	0.9055901	0.9037839	0.8983887	0.8932590	0.8888048	0.8855760	0.8810103	0.8767385	0.8723639	0.8674583	0.8645266	0.8594887	0.8572508	0.8511644	0.8480067	0.8432182	0.8380817	0.8348787	0.8298793	0.8256938	0.8210387	0.8161350	0.8116997	0.8080736	0.8035277	0.8004245	0.7966597	0.7926706	0.7881677	0.7845364	0.7812132	0.7776315	0.7743255	0.7696034	0.7667452
N0593	NO	0.9101559	0.9071549	0.9073507	0.9055597	0.8996460	0.8992006	0.9008037	0.8940225	0.8887865	0.8850937	0.8804082	0.8767985	0.8771116	0.8728415	0.8681511	0.8644304	0.8598097	0.8561482	0.8526652	0.8483182	0.8446307	0.8410027	0.8363300	0.8343507	0.8300817	0.8266430	0.8205525	0.8182739	0.8134519	0.8087930	0.8067156	0.8015850	0.7980929	0.7938899	0.7888499	0.7852187	0.7820915	0.7779962	0.7743484	0.7706583	0.7668843	0.7630029	0.7596028	0.7559491	0.7532302	0.7495959	0.7457066	0.7425270
N0594	NO	0.9063888	0.9019431	0.9057196	0.8992088	0.8987352	0.8927492	0.8960193	0.8877257	0.8838646	0.8812022	0.8766327	0.8756073	0.8730439	0.8684305	0.8646936	0.8607032	0.8573615	0.8528093	0.8492137	0.8463426	0.8414021	0.8376200	0.8335983	0.8312649	0.8273270	0.8239311	0.8175793	0.8151127	0.8108015	0.8060079	0.8027694	0.7983334	0.7949305	0.7900571	0.7854663	0.7821282	0.7790725	0.7751129	0.7715671	0.7675405	0.7636268	0.7597182	0.7562482	0.7528397	0.7502030	0.7465435	0.7427891	0.7397915
N0595	NO	0.9241947	0.9235035	0.9191091	0.9190164	0.9139941	0.9105263	0.9146667	0.9049917	0.9016362	0.8990123	0.8934835	0.8918846	0.8885059	0.8858267	0.8816133	0.8772857	0.8727939	0.8680494	0.8655990	0.8615624	0.8576112	0.8527933	0.8486790	0.8466651	0.8416541	0.8392254	0.8330519	0.8295194	0.8260881	0.8209894	0.8176321	0.8132188	0.8087036	0.8042599	0.7997861	0.7960075	0.7935596	0.7892636	0.7858204	0.7816339	0.7779324	0.7738802	0.7706146	0.7674896	0.7644672	0.7605343	0.7565211	0.7539116
N0596	NO	0.9614457	0.9470012	0.9421649	0.9360226	0.9253208	0.9187051	0.9183143	0.9050533	0.8989069	0.8938613	0.8895884	0.8837490	0.8826957	0.8764826	0.8703571	0.8668171	0.8607955	0.8556733	0.8514957	0.8469065	0.8418065	0.8357765	0.8316009	0.8274406	0.8232013	0.8179297	0.8117592	0.8075336	0.8022602	0.7964591	0.7932093	0.7863139	0.7816571	0.7766821	0.7715192	0.7667794	0.7621299	0.7568501	0.7521294	0.7473550	0.7430846	0.7375618	0.7334352	0.7286534	0.7249662	0.7197753	0.7153648	0.7114309
N0597	NO	0.9758959	0.9749407	0.9736146	0.9707861	0.9657362	0.9648741	0.9674625	0.9611599	0.9543420	0.9531195	0.9487822	0.9458044	0.9448094	0.9411592	0.9361118	0.9334249	0.9303358	0.9267409	0.9241529	0.9198564	0.9148825	0.9118904	0.9078294	0.9043982	0.9004931	0.8974264	0.8926479	0.8896668	0.8852133	0.8809334	0.8784630	0.8738599	0.8706983	0.8663303	0.8613586	0.8584473	0.8548285	0.8513963	0.8478516	0.8437101	0.8408495	0.8367559	0.8346851	0.8310198	0.8283018	0.8251272	0.8212101	0.8184438
N0598	NO	0.8564115	0.8525524	0.8524363	0.8487617	0.8431800	0.8418592	0.8419133	0.8382496	0.8306750	0.8309028	0.8262405	0.8237764	0.8222266	0.8171408	0.8124531	0.8075678	0.8048275	0.7991747	0.7962229	0.7918724	0.7881005	0.7840536	0.7781971	0.7763835	0.7713364	0.7674286	0.7622893	0.7583411	0.7534948	0.7489977	0.7460549	0.7406645	0.7365060	0.7321414	0.7269452	0.7230239	0.7187997	0.7144675	0.7105818	0.7061008	0.7023596	0.6978056	0.6941251	0.6901840	0.6865053	0.6823450	0.6783956	0.6755072
N0599	NO	0.9589998	0.9586157	0.9596425	0.9580424	0.9519218	0.9509548	0.9526590	0.9465641	0.9422480	0.9420112	0.9389045	0.9349083	0.9329682	0.9304815	0.9254750	0.9238284	0.9221760	0.9173481	0.9143809	0.9120496	0.9065707	0.9037575	0.8991011	0.8986921	0.8928614	0.8904086	0.8856022	0.8829355	0.8797224	0.8741975	0.8718295	0.8665531	0.8638000	0.8594727	0.8546016	0.8511431	0.8481022	0.8439117	0.8405789	0.8364772	0.8328266	0.8296167	0.8265991	0.8233207	0.8202945	0.8161056	0.8125281	0.8097379
N0600	NO	0.8546150	0.8499350	0.8518856	0.8481026	0.8468113	0.8422306	0.8421677	0.8365199	0.8327203	0.8300605	0.8270682	0.8254470	0.8208698	0.8169222	0.8130736	0.8091023	0.8037776	0.7996505	0.7962994	0.7925839	0.7883791	0.7848876	0.7800705	0.7774812	0.7734931	0.7685401	0.7633462	0.7599480	0.7552844	0.7501542	0.7475145	0.7426119	0.7380950	0.7336758	0.7284575	0.7249736	0.7205343	0.7164034	0.7122821	0.7082536	0.7039064	0.6997687	0.6960265	0.6920944	0.6888008	0.6844438	0.6803880	0.6773443
N0601	NO	0.9187475	0.9183886	0.9181251	0.9173059	0.9127556	0.9072335	0.9132290	0.9062862	0.9024435	0.8992991	0.8945208	0.8909447	0.8892503	0.8868189	0.8826302	0.8788307	0.8745865	0.8707767	0.8672971	0.8633775	0.8598872	0.8558136	0.8510627	0.8502263	0.8459738	0.8419356	0.8381211	0.8341295	0.8307813	0.8259479	0.8232320	0.8190039	0.8148704	0.8109852	0.8063223	0.8035327	0.8006807	0.7972717	0.7939745	0.7899632	0.7867788	0.7826543	0.7797365	0.7765296	0.7735434	0.7700442	0.7662261	0.7638813
N0602	NO	0.9205106	0.9131716	0.9149783	0.9100096	0.9082139	0.9042845	0.9038376	0.8960809	0.8952626	0.8931940	0.8875763	0.8863432	0.8851331	0.8817997	0.8773681	0.8740841	0.8696381	0.8652894	0.8632154	0.8585835	0.8548785	0.8510394	0.8459601	0.8448697	0.8402381	0.8368435	0.8311347	0.8280047	0.8236762	0.8184757	0.8151023	0.8105483	0.8057582	0.8011595	0.7971632	0.7929867	0.7900304	0.7859253	0.7821240	0.7771399	0.7739066	0.7693965	0.7659056	0.7628112	0.7588907	0.7549472	0.7516863	0.7480786
N0603	NO	0.9666132	0.9623268	0.9625006	0.9616945	0.9539636	0.9534222	0.9545248	0.9468200	0.9404424	0.9412062	0.9361281	0.9347419	0.9335230	0.9276645	0.9252017	0.9214442	0.9182450	0.9137188	0.9115428	0.9081358	0.9024463	0.8988038	0.8946944	0.8915278	0.8869048	0.8841430	0.8790381	0.8768213	0.8721994	0.8673320	0.8645151	0.8589927	0.8555583	0.8513041	0.8458047	0.8423349	0.8387668	0.8342664	0.8308219	0.8267657	0.8230991	0.8196988	0.8156773	0.8122708	0.8090401	0.8050376	0.8010277	0.7982327
N0604	NO	0.9270542	0.9263773	0.9286203	0.9226587	0.9192066	0.9184289	0.9114025	0.9134037	0.9056735	0.9056606	0.9034056	0.8967766	0.8936252	0.8898723	0.8863363	0.8827806	0.8770937	0.8721302	0.8687311	0.8649938	0.8624533	0.8565741	0.8540394	0.8484338	0.8449609	0.8420516	0.8378176	0.8330070	0.8287312	0.8235789	0.8187808	0.8155724	0.8095008	0.8052726	0.8015512	0.7961441	0.7928921	0.7885742	0.7845562	0.7807212	0.7762234	0.7723044	0.7683231	0.7641640	0.7602379	0.7559943	0.7533512	0.7489064
N0605	NO	0.9046532	0.9031112	0.9048822	0.9029394	0.8963004	0.8937477	0.8881238	0.8889103	0.8814254	0.8790441	0.8792562	0.8714489	0.8673089	0.8655436	0.8600638	0.8561198	0.8511752	0.8459054	0.8408834	0.8381724	0.8346150	0.8289183	0.8250299	0.8215895	0.8168647	0.8129422	0.8087924	0.8040843	0.7988446	0.7941240	0.7898411	0.7861946	0.7790910	0.7753825	0.7714107	0.7660931	0.7626874	0.7583371	0.7532567	0.7494200	0.7453380	0.7408383	0.7370999	0.7324709	0.7289024	0.7247995	0.7213526	0.7169181
N0606	NO	0.9531674	0.9592758	0.9630269	0.9541346	0.9484043	0.9476371	0.9394071	0.9443012	0.9334603	0.9326916	0.9320970	0.9232591	0.9203987	0.9179462	0.9123366	0.9109954	0.9055035	0.8994256	0.8968066	0.8921506	0.8900357	0.8848225	0.8801588	0.8755908	0.8715011	0.8681997	0.8647252	0.8603376	0.8560470	0.8510890	0.8472660	0.8442371	0.8378410	0.8336587	0.8304832	0.8254571	0.8221223	0.8182664	0.8141778	0.8107045	0.8076085	0.8039737	0.7999167	0.7967708	0.7930825	0.7886469	0.7862294	0.7821006
N0607	NO	0.9256939	0.9278613	0.9286203	0.9235720	0.9133483	0.9139959	0.9084744	0.9095048	0.9003950	0.8984594	0.8948618	0.8881904	0.8854890	0.8823768	0.8771268	0.8732392	0.8670829	0.8625919	0.8589901	0.8553143	0.8523365	0.8459004	0.8431740	0.8380308	0.8335971	0.8303570	0.8257092	0.8213128	0.8164678	0.8115806	0.8068466	0.8032777	0.7964250	0.7936009	0.7896994	0.7838278	0.7807870	0.7766873	0.7724221	0.7685770	0.7651199	0.7608186	0.7573850	0.7532559	0.7496858	0.7457466	0.7430863	0.7390075
N0608	NO	0.9625835	0.9642261	0.9610410	0.9592836	0.9497752	0.9507391	0.9432561	0.9432560	0.9347675	0.9347261	0.9291807	0.9217196	0.9187316	0.9153823	0.9122213	0.9083728	0.9025587	0.8981361	0.8935897	0.8910303	0.8879035	0.8815067	0.8781431	0.8722367	0.8681893	0.8651496	0.8611845	0.8561201	0.8518603	0.8468150	0.8422923	0.8392787	0.8327285	0.8289038	0.8254222	0.8199944	0.8166804	0.8125339	0.8078390	0.8050141	0.8010752	0.7969308	0.7936062	0.7896922	0.7861159	0.7814733	0.7789266	0.7747095
N0609	NO	1.0262299	1.0260525	1.0254760	1.0205376	1.0164012	1.0117216	1.0090029	1.0113620	0.9987936	0.9994758	1.0019424	0.9923565	0.9892029	0.9866427	0.9818913	0.9789736	0.9756500	0.9706753	0.9683064	0.9660431	0.9634578	0.9584728	0.9548837	0.9505974	0.9463891	0.9429303	0.9393142	0.9357129	0.9310446	0.9264557	0.9230872	0.9200960	0.9150293	0.9120879	0.9093823	0.9041247	0.9015524	0.8976518	0.8934542	0.8909461	0.8870943	0.8834628	0.8799491	0.8766507	0.8736041	0.8700093	0.8682231	0.8638350
N0610	NO	0.9867765	0.9878907	0.9885074	0.9820095	0.9745198	0.9718348	0.9674648	0.9697356	0.9578550	0.9587964	0.9547243	0.9482981	0.9433677	0.9405575	0.9350927	0.9329649	0.9267416	0.9214652	0.9178701	0.9147795	0.9107335	0.9044874	0.9001628	0.8949089	0.8912356	0.8886607	0.8844547	0.8808038	0.8774163	0.8734012	0.8706428	0.8684442	0.8624189	0.8591148	0.8567400	0.8519903	0.8494814	0.8463372	0.8413639	0.8386328	0.8349879	0.8315415	0.8281446	0.8249882	0.8206373	0.8156536	0.8129968	0.8083723
N0611	NO	1.1080878	1.1113176	1.1093886	1.1036425	1.0948802	1.0944537	1.0892128	1.0926023	1.0844780	1.0826364	1.0830730	1.0726373	1.0704341	1.0677346	1.0649815	1.0599601	1.0564679	1.0491682	1.0475371	1.0471625	1.0458714	1.0404220	1.0360105	1.0310656	1.0274885	1.0250578	1.0193602	1.0159662	1.0123491	1.0064658	1.0031822	1.0006183	0.9941414	0.9905074	0.9870288	0.9830849	0.9789370	0.9765610	0.9715733	0.9698783	0.9650847	0.9621373	0.9585390	0.9541985	0.9505613	0.9463797	0.9446224	0.9406149
N0612	NO	0.9778510	0.9740324	0.9764792	0.9698588	0.9652190	0.9623832	0.9538180	0.9585620	0.9494268	0.9472369	0.9465168	0.9381563	0.9348993	0.9312018	0.9262186	0.9250562	0.9204439	0.9141566	0.9107900	0.9072276	0.9037493	0.8975426	0.8945850	0.8899134	0.8858584	0.8825828	0.8780015	0.8745656	0.8707656	0.8667066	0.8637363	0.8618151	0.8550065	0.8523868	0.8494670	0.8448460	0.8417346	0.8382713	0.8340344	0.8308553	0.8272228	0.8238430	0.8203904	0.8165510	0.8122576	0.8078614	0.8053015	0.8010209
N0613	NO	0.8207697	0.8213710	0.8192244	0.8152572	0.8082941	0.8049760	0.8017164	0.7989410	0.7933514	0.7935437	0.7908088	0.7843125	0.7804130	0.7771755	0.7718178	0.7683980	0.7628160	0.7583923	0.7538881	0.7505922	0.7479070	0.7431240	0.7390851	0.7337943	0.7288164	0.7257222	0.7213454	0.7165922	0.7129132	0.7085571	0.7037968	0.7005967	0.6948515	0.6910559	0.6871041	0.6827468	0.6786900	0.6747656	0.6705252	0.6672130	0.6634797	0.6590663	0.6553473	0.6512381	0.6476021	0.6432333	0.6404128	0.6359364
N0614	NO	0.8209902	0.8199843	0.8212776	0.8140428	0.8074219	0.8077193	0.8005643	0.8046802	0.7956613	0.7935300	0.7933254	0.7875636	0.7835358	0.7803462	0.7748822	0.7715048	0.7671744	0.7614686	0.7585067	0.7554977	0.7533276	0.7475451	0.7436939	0.7388743	0.7343295	0.7314573	0.7266649	0.7231601	0.7187397	0.7146852	0.7108204	0.7072924	0.7026362	0.6984615	0.6954415	0.6909545	0.6872514	0.6835765	0.6796062	0.6761516	0.6728700	0.6689695	0.6655907	0.6617205	0.6586479	0.6545459	0.6515883	0.6478057
N0615	NO	0.8568975	0.8580918	0.8628266	0.8581860	0.8493736	0.8492184	0.8475780	0.8464947	0.8387588	0.8401994	0.8382664	0.8332112	0.8315378	0.8274754	0.8236241	0.8206935	0.8145729	0.8102816	0.8067328	0.8029661	0.8002044	0.7958460	0.7927858	0.7886127	0.7847190	0.7814115	0.7772300	0.7725825	0.7691204	0.7644385	0.7611728	0.7579832	0.7531577	0.7495556	0.7468519	0.7425471	0.7396117	0.7360629	0.7321549	0.7293345	0.7261959	0.7223858	0.7194386	0.7168003	0.7135670	0.7100452	0.7073661	0.7038367
N0616	NO	0.9166089	0.9145596	0.9164128	0.9160849	0.9046356	0.9018348	0.8992218	0.8976382	0.8918023	0.8880032	0.8875388	0.8791840	0.8767924	0.8741800	0.8696240	0.8656881	0.8593569	0.8546330	0.8509696	0.8484327	0.8433757	0.8394156	0.8343502	0.8310028	0.8264748	0.8238078	0.8200417	0.8156645	0.8119885	0.8072046	0.8036469	0.8005588	0.7955461	0.7920059	0.7892668	0.7858868	0.7822757	0.7791565	0.7755290	0.7723073	0.7688878	0.7653277	0.7617841	0.7584248	0.7550615	0.7513566	0.7490068	0.7448060
N0617	NO	0.9154589	0.9204196	0.9170904	0.9140140	0.9062933	0.9016752	0.9004998	0.9016621	0.8924967	0.8908509	0.8903638	0.8811649	0.8787358	0.8784777	0.8737853	0.8703899	0.8648447	0.8590424	0.8548466	0.8516868	0.8493115	0.8437901	0.8400202	0.8362311	0.8320160	0.8285679	0.8252155	0.8204716	0.8169609	0.8116478	0.8084512	0.8047334	0.7995737	0.7955726	0.7926973	0.7882341	0.7848896	0.7819071	0.7783701	0.7745792	0.7712672	0.7675591	0.7640176	0.7610379	0.7571328	0.7538179	0.7513891	0.7481388
N0618	NO	1.2960145	1.3078134	1.2974745	1.2993109	1.2847703	1.2823409	1.2854190	1.2899826	1.2719692	1.2808273	1.2820888	1.2687198	1.2693267	1.2707334	1.2654667	1.2678055	1.2638378	1.2570336	1.2599330	1.2583191	1.2609490	1.2534289	1.2524731	1.2488365	1.2469505	1.2454016	1.2442739	1.2384108	1.2353089	1.2328805	1.2299602	1.2315898	1.2224516	1.2208493	1.2210424	1.2154241	1.2145441	1.2132013	1.2071300	1.2077944	1.2046584	1.2005396	1.1981649	1.1954089	1.1923659	1.1883125	1.1881746	1.1833990
N0619	NO	1.2023215	1.2126124	1.2037189	1.2022494	1.1932536	1.1908667	1.1881714	1.1936986	1.1767634	1.1848787	1.1886959	1.1806715	1.1797616	1.1775596	1.1749064	1.1734622	1.1715662	1.1668048	1.1668804	1.1661198	1.1667454	1.1613077	1.1594449	1.1571122	1.1536450	1.1534215	1.1516910	1.1473234	1.1462320	1.1424134	1.1391987	1.1380987	1.1309798	1.1303856	1.1279407	1.1226289	1.1220915	1.1196325	1.1156634	1.1134144	1.1100190	1.1073592	1.1058439	1.1029863	1.0997531	1.0962198	1.0956039	1.0920756
N0620	NO	1.2139482	1.2236573	1.2237012	1.2163854	1.2071939	1.2110868	1.2077384	1.2041781	1.1921223	1.1996186	1.2029052	1.1915020	1.1890917	1.1870854	1.1818016	1.1808965	1.1756506	1.1703583	1.1670470	1.1659323	1.1644868	1.1588669	1.1578166	1.1509612	1.1476352	1.1454067	1.1419004	1.1375095	1.1331276	1.1279380	1.1239150	1.1213124	1.1144600	1.1107745	1.1068531	1.1023331	1.0993159	1.0957730	1.0895565	1.0864308	1.0831803	1.0782931	1.0746589	1.0701687	1.0667906	1.0614719	1.0595002	1.0560951
N0621	NO	1.1349912	1.1377754	1.1437540	1.1405530	1.1318111	1.1300733	1.1213174	1.1277888	1.1215260	1.1192298	1.1225655	1.1192458	1.1138295	1.1148297	1.1125224	1.1101525	1.1102333	1.1065500	1.1033216	1.1057528	1.1038802	1.0993910	1.0996625	1.0951744	1.0926697	1.0917921	1.0881302	1.0865524	1.0837431	1.0791185	1.0770777	1.0760734	1.0684832	1.0677137	1.0662825	1.0613912	1.0593317	1.0571558	1.0529945	1.0508541	1.0485468	1.0446627	1.0428832	1.0396979	1.0373547	1.0327837	1.0331438	1.0289294
N0622	NO	1.1542292	1.1547003	1.1626421	1.1555449	1.1428560	1.1425866	1.1382127	1.1462722	1.1307403	1.1367972	1.1408902	1.1294997	1.1309280	1.1282201	1.1289732	1.1256602	1.1245855	1.1208593	1.1195588	1.1179941	1.1195986	1.1157742	1.1137828	1.1108791	1.1078639	1.1075718	1.1034341	1.1031196	1.0983748	1.0939106	1.0921894	1.0918255	1.0853018	1.0841439	1.0825068	1.0788549	1.0764539	1.0738734	1.0696106	1.0687542	1.0669143	1.0625399	1.0604620	1.0576572	1.0556724	1.0519750	1.0517733	1.0487680
N0623	NO	1.0372876	1.0416582	1.0406559	1.0368714	1.0258064	1.0263488	1.0217633	1.0217776	1.0140712	1.0162698	1.0151873	1.0066305	1.0040206	1.0035678	1.0000502	0.9974996	0.9938186	0.9903058	0.9879028	0.9862839	0.9847277	0.9793508	0.9765522	0.9733676	0.9681239	0.9671469	0.9630449	0.9602958	0.9569706	0.9518969	0.9499033	0.9481597	0.9427992	0.9393803	0.9373544	0.9337060	0.9322092	0.9284206	0.9244543	0.9217446	0.9188615	0.9149952	0.9133674	0.9086375	0.9062310	0.9022461	0.9005955	0.8969007
N0624	NO	1.2072022	1.2125022	1.2201741	1.2094662	1.1993234	1.2011495	1.1997633	1.1994510	1.1859472	1.1928679	1.1950067	1.1857351	1.1817987	1.1839345	1.1788599	1.1767747	1.1743877	1.1683307	1.1677533	1.1689517	1.1669688	1.1636946	1.1614327	1.1590524	1.1544384	1.1547012	1.1523039	1.1494660	1.1464884	1.1401441	1.1400334	1.1389277	1.1325860	1.1299359	1.1283394	1.1234283	1.1217861	1.1192300	1.1152897	1.1123271	1.1092660	1.1064870	1.1043074	1.1015403	1.0974977	1.0935462	1.0935503	1.0897619
N0625	NO	1.1567208	1.1622393	1.1616219	1.1562456	1.1489093	1.1488488	1.1445701	1.1497598	1.1432889	1.1390285	1.1421828	1.1336257	1.1348445	1.1351864	1.1272776	1.1256839	1.1230805	1.1191251	1.1171401	1.1161237	1.1149828	1.1109363	1.1104622	1.1069514	1.1042258	1.1002364	1.0983212	1.0952351	1.0908922	1.0872886	1.0848444	1.0828127	1.0765725	1.0739126	1.0713558	1.0657622	1.0640490	1.0618305	1.0575869	1.0550785	1.0515428	1.0486057	1.0441198	1.0415795	1.0380684	1.0341513	1.0334252	1.0293849
N0626	NO	1.2151003	1.2235305	1.2139859	1.2139959	1.2037878	1.1963913	1.2045319	1.2029682	1.1922059	1.1901155	1.1971971	1.1879903	1.1867049	1.1861471	1.1793435	1.1798669	1.1749010	1.1702077	1.1710995	1.1679487	1.1686010	1.1631618	1.1604617	1.1559398	1.1520213	1.1516469	1.1472406	1.1438181	1.1403835	1.1363626	1.1328049	1.1305895	1.1236317	1.1209780	1.1181314	1.1121736	1.1105039	1.1062615	1.1009967	1.0983765	1.0956755	1.0902691	1.0876865	1.0833368	1.0793974	1.0747309	1.0731544	1.0696379
N0627	NO	1.2528877	1.2487242	1.2603545	1.2434919	1.2392921	1.2398524	1.2340441	1.2393070	1.2210138	1.2318457	1.2345059	1.2234766	1.2243776	1.2243593	1.2202353	1.2194486	1.2162130	1.2115493	1.2112706	1.2130265	1.2115138	1.2060800	1.2058799	1.2026932	1.1983550	1.1986465	1.1958110	1.1912698	1.1882370	1.1851108	1.1831684	1.1826957	1.1749091	1.1745911	1.1719980	1.1666875	1.1655606	1.1632590	1.1575351	1.1577847	1.1533314	1.1493140	1.1475972	1.1440487	1.1409675	1.1374223	1.1372039	1.1332219
N0628	NO	1.3054581	1.3203619	1.3229635	1.3135586	1.2942824	1.2965364	1.2971302	1.3030221	1.2832718	1.2915835	1.2977910	1.2853405	1.2840804	1.2849488	1.2849908	1.2853973	1.2818753	1.2780463	1.2772549	1.2779989	1.2784407	1.2726675	1.2717439	1.2690681	1.2672117	1.2670877	1.2628237	1.2590554	1.2585099	1.2554805	1.2512937	1.2519480	1.2432103	1.2429895	1.2410243	1.2358512	1.2370830	1.2348764	1.2302251	1.2293518	1.2289041	1.2248688	1.2226560	1.2220719	1.2172909	1.2135377	1.2135668	1.2109982
N0629	NO	1.1365885	1.1392744	1.1385794	1.1325870	1.1224611	1.1202074	1.1144421	1.1212933	1.1091423	1.1076200	1.1125965	1.1006563	1.1030133	1.0969529	1.0920706	1.0905335	1.0855271	1.0806229	1.0783138	1.0773150	1.0745680	1.0704494	1.0668906	1.0615569	1.0578222	1.0551651	1.0510286	1.0461099	1.0436084	1.0376587	1.0355866	1.0324556	1.0257516	1.0228862	1.0198586	1.0146039	1.0124443	1.0085822	1.0038323	1.0000453	0.9978315	0.9940451	0.9901509	0.9871169	0.9832566	0.9790012	0.9776635	0.9735814
N0630	NO	1.1581466	1.1653177	1.1685317	1.1626054	1.1489841	1.1534797	1.1461127	1.1507912	1.1404887	1.1451247	1.1470957	1.1412190	1.1378741	1.1381629	1.1351075	1.1331789	1.1310154	1.1266465	1.1269549	1.1257808	1.1252317	1.1188420	1.1182052	1.1147349	1.1143967	1.1125219	1.1071213	1.1047173	1.1016302	1.0964925	1.0951090	1.0928969	1.0869009	1.0848738	1.0827756	1.0773184	1.0758384	1.0728745	1.0687485	1.0674914	1.0629044	1.0596079	1.0570153	1.0533847	1.0510598	1.0469804	1.0464782	1.0430197
N0631	NO	1.2536218	1.2619510	1.2722449	1.2640603	1.2551286	1.2495563	1.2455065	1.2532384	1.2389507	1.2416903	1.2474141	1.2375318	1.2366450	1.2340446	1.2329965	1.2345853	1.2293104	1.2220600	1.2251734	1.2236406	1.2237725	1.2203799	1.2192237	1.2153366	1.2126586	1.2118232	1.2086815	1.2064779	1.2037709	1.1987522	1.1971889	1.1971879	1.1906464	1.1925397	1.1904736	1.1850138	1.1832833	1.1813507	1.1761079	1.1755034	1.1748669	1.1710331	1.1675782	1.1652179	1.1621662	1.1589018	1.1601466	1.1568480
N0633	NO	1.2666514	1.2699269	1.2783220	1.2600908	1.2544607	1.2581143	1.2477851	1.2584721	1.2466626	1.2480658	1.2467053	1.2406545	1.2424188	1.2380224	1.2366505	1.2381350	1.2331634	1.2300835	1.2268267	1.2282224	1.2279863	1.2240202	1.2199878	1.2190179	1.2148976	1.2130518	1.2110443	1.2056328	1.2041370	1.1992654	1.1977258	1.1970317	1.1916153	1.1900260	1.1860685	1.1813040	1.1806120	1.1780825	1.1732712	1.1705130	1.1691138	1.1656287	1.1626406	1.1596768	1.1556473	1.1516666	1.1520548	1.1474309
N0634	NO	1.2225170	1.2103035	1.2170407	1.2075850	1.2031920	1.2147779	1.2068782	1.2065966	1.2036350	1.2091936	1.1975117	1.1997395	1.1972852	1.1942699	1.1945597	1.1872174	1.1898730	1.1895695	1.1834604	1.1845653	1.1805561	1.1765764	1.1750870	1.1704829	1.1675962	1.1660978	1.1651692	1.1631345	1.1602491	1.1566371	1.1552324	1.1534467	1.1478715	1.1465238	1.1419578	1.1403571	1.1360836	1.1343751	1.1301162	1.1300327	1.1256187	1.1204779	1.1207879	1.1173996	1.1144217	1.1121452	1.1078401	1.1051390
N0635	NO	1.2271038	1.2102395	1.2229351	1.2087446	1.2119830	1.2172735	1.2148474	1.2098041	1.2093877	1.2091538	1.1949749	1.1987960	1.2030745	1.1920496	1.1910096	1.1863557	1.1841364	1.1859485	1.1779146	1.1783384	1.1744405	1.1708119	1.1665717	1.1638170	1.1610601	1.1576124	1.1568588	1.1526415	1.1491237	1.1441932	1.1419218	1.1398141	1.1339662	1.1334105	1.1282827	1.1240119	1.1207523	1.1179950	1.1117250	1.1113880	1.1059954	1.1020293	1.1022160	1.0967767	1.0938728	1.0899725	1.0862200	1.0839312
N0636	NO	1.3316307	1.3030105	1.3235792	1.3115691	1.3130605	1.3237152	1.3129947	1.3052535	1.3041327	1.3049555	1.2963324	1.3078723	1.3045568	1.3003058	1.2960058	1.2939892	1.2923660	1.2928654	1.2883898	1.2929698	1.2846107	1.2840910	1.2785585	1.2763491	1.2753623	1.2731677	1.2718189	1.2677240	1.2647650	1.2622962	1.2596881	1.2586452	1.2536230	1.2536209	1.2471995	1.2464852	1.2437141	1.2422507	1.2374634	1.2369469	1.2328424	1.2277621	1.2285357	1.2223644	1.2210715	1.2183378	1.2138793	1.2115177
N0637	NO	1.1406698	1.1258076	1.1324718	1.1282108	1.1258113	1.1308436	1.1278424	1.1257336	1.1250181	1.1215582	1.1132816	1.1170955	1.1159546	1.1089435	1.1080153	1.1026573	1.1031177	1.1002717	1.0951639	1.0962557	1.0918463	1.0899571	1.0861809	1.0844110	1.0800054	1.0771613	1.0752116	1.0728645	1.0702629	1.0658897	1.0636461	1.0624065	1.0573006	1.0560236	1.0513186	1.0480993	1.0462122	1.0429649	1.0389061	1.0379583	1.0341024	1.0299138	1.0294862	1.0256872	1.0241017	1.0208501	1.0173028	1.0153873
N0639	NO	1.2923523	1.2707425	1.2886771	1.2752038	1.2769628	1.2804546	1.2656982	1.2741084	1.2701981	1.2738580	1.2614983	1.2608814	1.2643564	1.2603986	1.2606202	1.2586172	1.2554389	1.2559619	1.2499511	1.2509828	1.2469432	1.2429359	1.2407122	1.2392015	1.2350183	1.2306237	1.2319083	1.2275274	1.2250216	1.2213027	1.2185804	1.2170806	1.2116753	1.2110941	1.2086040	1.2037787	1.1999452	1.1975925	1.1920607	1.1917551	1.1872633	1.1813149	1.1832836	1.1776245	1.1735184	1.1718215	1.1672029	1.1649431
N0640	NO	1.2288697	1.2082460	1.2265728	1.2197261	1.2127637	1.2280580	1.2164775	1.2146819	1.2144270	1.2104748	1.2059429	1.2088568	1.2037272	1.2014403	1.2003262	1.1941056	1.1950732	1.1948986	1.1879715	1.1901679	1.1844611	1.1827681	1.1798716	1.1780254	1.1742961	1.1723454	1.1689121	1.1685246	1.1664550	1.1616054	1.1589646	1.1594936	1.1536126	1.1522814	1.1479411	1.1462767	1.1429833	1.1402400	1.1350445	1.1345732	1.1318432	1.1264722	1.1268849	1.1224663	1.1198460	1.1169500	1.1141169	1.1111290
N0641	NO	1.2502215	1.2312043	1.2523949	1.2417883	1.2366183	1.2382710	1.2358915	1.2374943	1.2340338	1.2310603	1.2272164	1.2283010	1.2306738	1.2236290	1.2233448	1.2183237	1.2185293	1.2177179	1.2110523	1.2140958	1.2099097	1.2055022	1.2041415	1.2035997	1.2013552	1.1953514	1.1932883	1.1928368	1.1896620	1.1866813	1.1847317	1.1831845	1.1787008	1.1772224	1.1712836	1.1696963	1.1671611	1.1645758	1.1588817	1.1587278	1.1543908	1.1502950	1.1502113	1.1451426	1.1428199	1.1414785	1.1363902	1.1333592
N0643	NO	1.1792769	1.1610875	1.1776099	1.1641148	1.1601202	1.1678652	1.1629800	1.1561496	1.1545630	1.1568902	1.1496866	1.1503367	1.1478887	1.1421458	1.1415355	1.1363614	1.1341698	1.1314410	1.1266129	1.1263473	1.1196697	1.1168609	1.1146190	1.1103117	1.1069891	1.1033758	1.1003636	1.0952493	1.0925344	1.0885789	1.0850401	1.0822568	1.0766823	1.0759712	1.0701375	1.0666580	1.0613936	1.0587189	1.0533320	1.0518249	1.0471534	1.0421271	1.0406697	1.0360382	1.0331943	1.0300437	1.0259771	1.0229267
N0644	NO	1.2781248	1.2557486	1.2708373	1.2618359	1.2588387	1.2704914	1.2621515	1.2603862	1.2594182	1.2616618	1.2535149	1.2538116	1.2571007	1.2492183	1.2498455	1.2423041	1.2454809	1.2432823	1.2390008	1.2390839	1.2360620	1.2328613	1.2297473	1.2257593	1.2241201	1.2198344	1.2199560	1.2155131	1.2123455	1.2095963	1.2069756	1.2059940	1.1997160	1.2012028	1.1955392	1.1933625	1.1899846	1.1867085	1.1829749	1.1812850	1.1769865	1.1717970	1.1724582	1.1680193	1.1656207	1.1621029	1.1582649	1.1552811
N0646	NO	1.2242078	1.1954467	1.2077837	1.2130028	1.2060872	1.2082794	1.2021368	1.1983796	1.1971915	1.1966904	1.1898048	1.1915731	1.1899136	1.1845232	1.1824415	1.1781378	1.1773145	1.1774259	1.1698322	1.1725585	1.1659949	1.1621677	1.1588335	1.1555868	1.1528078	1.1511729	1.1473820	1.1461469	1.1415074	1.1371459	1.1350149	1.1335559	1.1272552	1.1258950	1.1206524	1.1175522	1.1142939	1.1106626	1.1047790	1.1049497	1.0996568	1.0953543	1.0948647	1.0893950	1.0858738	1.0846853	1.0791893	1.0767007
N0647	NO	1.2858144	1.2609794	1.2733538	1.2722094	1.2689409	1.2702167	1.2601206	1.2592320	1.2568917	1.2567739	1.2454901	1.2499605	1.2471983	1.2379906	1.2310565	1.2269275	1.2234449	1.2189217	1.2127428	1.2095420	1.2017907	1.1966897	1.1888614	1.1813228	1.1774178	1.1710925	1.1668588	1.1607711	1.1557157	1.1470819	1.1427557	1.1387397	1.1291742	1.1253152	1.1188066	1.1122978	1.1064310	1.1019303	1.0949998	1.0921934	1.0858999	1.0793219	1.0773180	1.0721009	1.0676668	1.0634446	1.0578909	1.0546671
N0648	NO	1.2087424	1.1870589	1.2001237	1.1897929	1.1822546	1.1950746	1.1848999	1.1806538	1.1818434	1.1792114	1.1702150	1.1700561	1.1696725	1.1601857	1.1588640	1.1525625	1.1496499	1.1460494	1.1383597	1.1374112	1.1281866	1.1246144	1.1187077	1.1147585	1.1110526	1.1050872	1.1010106	1.0952300	1.0893205	1.0833251	1.0784211	1.0741099	1.0664494	1.0627487	1.0568326	1.0510386	1.0451553	1.0415246	1.0342586	1.0311978	1.0253723	1.0188892	1.0170637	1.0108505	1.0075698	1.0032665	0.9985301	0.9943701
N0649	NO	1.2642581	1.2408602	1.2525913	1.2429614	1.2430453	1.2495803	1.2465799	1.2458179	1.2414805	1.2410500	1.2307304	1.2330797	1.2329137	1.2256882	1.2241694	1.2174017	1.2197697	1.2127452	1.2065427	1.2058589	1.1998919	1.1944108	1.1912179	1.1862249	1.1817937	1.1762142	1.1743934	1.1700840	1.1667956	1.1602786	1.1568940	1.1532297	1.1446313	1.1429539	1.1358061	1.1322875	1.1260431	1.1231716	1.1167240	1.1128662	1.1082997	1.1022716	1.1010149	1.0938921	1.0906885	1.0863025	1.0814533	1.0781467
N0650	NO	1.2673078	1.2458953	1.2650967	1.2510705	1.2455785	1.2476096	1.2380233	1.2385356	1.2333758	1.2357788	1.2273545	1.2292087	1.2280719	1.2191048	1.2145524	1.2085721	1.2070813	1.2036309	1.1941972	1.1933633	1.1890244	1.1803954	1.1756159	1.1693327	1.1644859	1.1612508	1.1559436	1.1510971	1.1472601	1.1402957	1.1357782	1.1322708	1.1224113	1.1210389	1.1137482	1.1081926	1.1037796	1.0986400	1.0918262	1.0900729	1.0838826	1.0767813	1.0754580	1.0686537	1.0653830	1.0613713	1.0567576	1.0534270
N0651	NO	1.3072817	1.2923102	1.2948527	1.2892514	1.2889931	1.2956600	1.2866230	1.2900095	1.2859963	1.2840092	1.2766905	1.2757294	1.2788880	1.2741358	1.2683958	1.2622099	1.2639413	1.2581036	1.2498902	1.2496667	1.2430863	1.2415395	1.2333430	1.2297647	1.2244098	1.2189040	1.2171373	1.2108431	1.2060542	1.2001812	1.1971769	1.1937461	1.1860201	1.1834340	1.1770544	1.1708562	1.1665097	1.1625404	1.1542673	1.1517379	1.1455153	1.1392212	1.1385846	1.1322289	1.1268947	1.1229416	1.1174970	1.1137549
N0652	NO	1.2301719	1.2136898	1.2294275	1.2135755	1.2130256	1.2231556	1.2130284	1.2156835	1.2151706	1.2063458	1.1967576	1.2030782	1.2028791	1.1926465	1.1899141	1.1836466	1.1805636	1.1790571	1.1730647	1.1700132	1.1621463	1.1573626	1.1520820	1.1473224	1.1442783	1.1394267	1.1344788	1.1304793	1.1234301	1.1191339	1.1143589	1.1110986	1.1043735	1.0996482	1.0952075	1.0900333	1.0849572	1.0805895	1.0744333	1.0719535	1.0674282	1.0605897	1.0597689	1.0539830	1.0502777	1.0471303	1.0428519	1.0399050
N0653	NO	1.2643175	1.2384994	1.2527947	1.2523658	1.2436509	1.2541928	1.2402716	1.2389510	1.2422340	1.2422599	1.2314384	1.2318618	1.2259171	1.2209597	1.2183778	1.2117456	1.2114185	1.2056603	1.1981492	1.1988747	1.1909153	1.1848488	1.1812890	1.1751969	1.1732087	1.1684679	1.1644931	1.1592793	1.1560795	1.1508211	1.1480806	1.1438458	1.1364069	1.1348207	1.1295376	1.1256855	1.1200929	1.1172736	1.1108176	1.1103843	1.1050808	1.0994947	1.0998662	1.0939219	1.0904770	1.0873914	1.0839328	1.0809176
N0654	NO	1.2744088	1.2521743	1.2667376	1.2552903	1.2563988	1.2617662	1.2442713	1.2551013	1.2538003	1.2509738	1.2392869	1.2414210	1.2409099	1.2352684	1.2341855	1.2248158	1.2226784	1.2200031	1.2144399	1.2153392	1.2067587	1.2040371	1.1995502	1.1947798	1.1928658	1.1864668	1.1833318	1.1808981	1.1758503	1.1716152	1.1704166	1.1652948	1.1598260	1.1581417	1.1528937	1.1500708	1.1452338	1.1427758	1.1366453	1.1352549	1.1311042	1.1255469	1.1247853	1.1208060	1.1170815	1.1145041	1.1106489	1.1078973
N0655	NO	1.2471189	1.2228037	1.2414259	1.2274754	1.2173684	1.2265105	1.2203603	1.2206991	1.2170999	1.2182856	1.2093754	1.2070154	1.2090473	1.2012925	1.1984704	1.1935117	1.1921470	1.1883435	1.1828699	1.1815547	1.1751928	1.1691186	1.1650341	1.1593099	1.1547296	1.1510696	1.1479596	1.1438720	1.1385669	1.1336833	1.1294804	1.1261244	1.1201538	1.1165349	1.1108510	1.1075583	1.1018428	1.0999813	1.0934081	1.0921680	1.0872536	1.0815409	1.0800493	1.0761769	1.0717130	1.0689635	1.0644279	1.0624027
N0656	NO	1.2427747	1.2205485	1.2475731	1.2338160	1.2284826	1.2419907	1.2267647	1.2264532	1.2289754	1.2281909	1.2174246	1.2205374	1.2191653	1.2119679	1.2058427	1.1984241	1.1945775	1.1903784	1.1821809	1.1812873	1.1730325	1.1680491	1.1605792	1.1528749	1.1480263	1.1430186	1.1397400	1.1346865	1.1286325	1.1215036	1.1171857	1.1119490	1.1055998	1.1011279	1.0953672	1.0912111	1.0852208	1.0815647	1.0760362	1.0732467	1.0680236	1.0625024	1.0611650	1.0555558	1.0529457	1.0494242	1.0451610	1.0426095
N0657	NO	1.2274292	1.2118475	1.2319703	1.2269205	1.2212765	1.2368593	1.2255898	1.2195327	1.2254038	1.2261609	1.2159076	1.2152421	1.2167556	1.2091072	1.2017112	1.1933608	1.1918435	1.1850040	1.1737254	1.1755592	1.1628764	1.1568612	1.1499393	1.1402419	1.1345346	1.1266645	1.1197431	1.1125522	1.1047955	1.0964966	1.0897336	1.0848950	1.0768967	1.0709177	1.0630660	1.0572100	1.0514263	1.0463116	1.0403314	1.0372760	1.0323153	1.0266455	1.0253129	1.0193572	1.0164369	1.0126703	1.0072901	1.0028197
N0658	NO	1.3285216	1.3047540	1.3318745	1.3072433	1.3136245	1.3259943	1.3104818	1.3093895	1.3127923	1.3061199	1.2995995	1.2982345	1.2982402	1.2897856	1.2807174	1.2745588	1.2712662	1.2687740	1.2549832	1.2528609	1.2418923	1.2361224	1.2257743	1.2200029	1.2110341	1.2042861	1.1984359	1.1897144	1.1840599	1.1763046	1.1702669	1.1651502	1.1568609	1.1517413	1.1442899	1.1384784	1.1310499	1.1264651	1.1194041	1.1164796	1.1105959	1.1044493	1.1023173	1.0963438	1.0918088	1.0888352	1.0847203	1.0800247
N0659	NO	1.2724658	1.2450726	1.2629631	1.2538512	1.2538710	1.2684715	1.2575868	1.2579452	1.2614177	1.2577379	1.2486092	1.2480907	1.2472125	1.2358949	1.2313671	1.2242301	1.2212291	1.2146380	1.2068496	1.2049828	1.1921682	1.1867685	1.1779354	1.1699057	1.1630974	1.1547847	1.1486893	1.1429851	1.1351078	1.1263095	1.1217561	1.1149364	1.1074955	1.1022923	1.0935304	1.0876918	1.0826619	1.0767126	1.0694364	1.0663971	1.0609157	1.0559616	1.0541759	1.0481749	1.0443784	1.0412107	1.0362895	1.0313387
N0660	NO	1.2558060	1.2315496	1.2437299	1.2382433	1.2378368	1.2480150	1.2362814	1.2401998	1.2364061	1.2367532	1.2272812	1.2263637	1.2267096	1.2171495	1.2125607	1.2053986	1.1982448	1.1931567	1.1825335	1.1796687	1.1686872	1.1610754	1.1539633	1.1463523	1.1381514	1.1312288	1.1229403	1.1145250	1.1075716	1.0994388	1.0926206	1.0867670	1.0783725	1.0729295	1.0645894	1.0587745	1.0525563	1.0480092	1.0400784	1.0381002	1.0322452	1.0266370	1.0257902	1.0199847	1.0163138	1.0123816	1.0071023	1.0033162
N0661	NO	1.2559103	1.2318621	1.2504508	1.2437830	1.2442509	1.2544556	1.2452960	1.2432697	1.2418640	1.2415918	1.2293866	1.2282448	1.2275646	1.2185316	1.2132832	1.2044765	1.2005055	1.1941195	1.1844649	1.1808486	1.1712968	1.1668118	1.1570766	1.1492581	1.1426182	1.1371319	1.1302309	1.1227794	1.1149409	1.1080149	1.1029526	1.0967758	1.0884237	1.0848216	1.0773582	1.0708668	1.0657628	1.0610455	1.0541166	1.0520694	1.0464327	1.0408309	1.0395193	1.0343758	1.0306122	1.0271857	1.0224891	1.0190939
N0662	NO	1.2522583	1.2393141	1.2432582	1.2534666	1.2517878	1.2451091	1.2513824	1.2369828	1.2506082	1.2386047	1.2243026	1.2303456	1.2210330	1.2155180	1.2090271	1.2065064	1.1953883	1.1955624	1.1889119	1.1781998	1.1713052	1.1643630	1.1583614	1.1519451	1.1458380	1.1358371	1.1305113	1.1271770	1.1189841	1.1122227	1.1055379	1.1013058	1.0931710	1.0871763	1.0833961	1.0752060	1.0710583	1.0673699	1.0618328	1.0573168	1.0507588	1.0482125	1.0446527	1.0398256	1.0357703	1.0346570	1.0293622	1.0267057
N0663	NO	1.1258671	1.1157382	1.1202610	1.1221292	1.1170007	1.1141047	1.1172903	1.1059914	1.1098855	1.1029630	1.0915178	1.0941576	1.0877206	1.0805855	1.0784483	1.0717827	1.0676476	1.0654395	1.0623381	1.0556180	1.0516006	1.0460572	1.0430628	1.0387952	1.0346481	1.0283772	1.0255866	1.0248756	1.0195606	1.0155702	1.0119090	1.0104656	1.0058070	1.0030196	1.0002797	0.9962355	0.9928956	0.9909416	0.9851109	0.9826614	0.9785702	0.9766423	0.9731995	0.9685828	0.9644299	0.9619681	0.9569741	0.9540623
N0664	NO	1.2411858	1.2281275	1.2246869	1.2293470	1.2332969	1.2330048	1.2363560	1.2188299	1.2289171	1.2204049	1.2112486	1.2163205	1.2062433	1.2017133	1.1989588	1.1962538	1.1916564	1.1883186	1.1844132	1.1752321	1.1697755	1.1642092	1.1583278	1.1545994	1.1481724	1.1410599	1.1370494	1.1328408	1.1248401	1.1185703	1.1121569	1.1092912	1.1019926	1.0969633	1.0922494	1.0840337	1.0799210	1.0754752	1.0697167	1.0649415	1.0592625	1.0551804	1.0513880	1.0461318	1.0413821	1.0407706	1.0354700	1.0312095
N0665	NO	1.2858210	1.2645059	1.2660635	1.2809329	1.2841235	1.2804507	1.2848650	1.2733021	1.2780503	1.2700467	1.2589083	1.2665219	1.2564623	1.2476331	1.2435267	1.2395980	1.2349429	1.2298131	1.2262770	1.2165606	1.2104366	1.2038796	1.1988622	1.1928120	1.1840916	1.1758806	1.1705728	1.1665117	1.1586757	1.1518031	1.1441777	1.1394284	1.1325610	1.1274388	1.1208532	1.1129422	1.1067783	1.1037948	1.0972736	1.0920208	1.0857340	1.0813506	1.0777142	1.0720054	1.0664080	1.0654036	1.0590448	1.0561633
N0666	NO	1.2466612	1.2387534	1.2407601	1.2390501	1.2398778	1.2489697	1.2446518	1.2255147	1.2348518	1.2289093	1.2189128	1.2269309	1.2105789	1.2023067	1.2012407	1.1967489	1.1891726	1.1869826	1.1825823	1.1756389	1.1679988	1.1598721	1.1521759	1.1480103	1.1424495	1.1353945	1.1287150	1.1247635	1.1167251	1.1104281	1.1039076	1.1002434	1.0943344	1.0874910	1.0835357	1.0752053	1.0707958	1.0678797	1.0615326	1.0567462	1.0506457	1.0465964	1.0433660	1.0387731	1.0334975	1.0314080	1.0267338	1.0228693
N0667	NO	1.2730809	1.2617269	1.2642083	1.2772249	1.2670846	1.2772933	1.2837870	1.2648998	1.2748413	1.2712880	1.2544029	1.2611840	1.2494980	1.2407870	1.2413580	1.2383647	1.2282951	1.2283912	1.2222953	1.2138314	1.2097856	1.1994228	1.1952474	1.1894865	1.1808010	1.1739626	1.1668437	1.1637955	1.1563553	1.1489501	1.1416445	1.1379871	1.1316056	1.1240103	1.1198230	1.1124007	1.1069853	1.1029849	1.0962257	1.0910914	1.0849814	1.0815141	1.0778698	1.0731490	1.0678804	1.0655636	1.0595932	1.0573078
N0668	NO	1.2642593	1.2544072	1.2563397	1.2607651	1.2600172	1.2603453	1.2627525	1.2476366	1.2563255	1.2472504	1.2316821	1.2439288	1.2327957	1.2249157	1.2229640	1.2161324	1.2093310	1.2016902	1.1978400	1.1896050	1.1814604	1.1736935	1.1669583	1.1604693	1.1539936	1.1434437	1.1378897	1.1332862	1.1231775	1.1145391	1.1061949	1.1020875	1.0953403	1.0882851	1.0827425	1.0736854	1.0683506	1.0634192	1.0566423	1.0504849	1.0446088	1.0396788	1.0358527	1.0299356	1.0249186	1.0230141	1.0164912	1.0116699
N0669	NO	1.3067538	1.2799878	1.2795851	1.3044825	1.2994927	1.2991761	1.3027675	1.2805958	1.2989556	1.2858167	1.2754331	1.2818178	1.2710667	1.2632620	1.2586021	1.2543693	1.2455777	1.2406893	1.2366700	1.2245600	1.2198083	1.2095964	1.2019746	1.1946677	1.1862576	1.1754354	1.1703925	1.1636357	1.1550958	1.1471169	1.1390200	1.1329026	1.1256584	1.1176455	1.1128433	1.1030099	1.0963402	1.0927784	1.0844771	1.0804038	1.0729074	1.0689011	1.0643945	1.0581354	1.0528166	1.0510311	1.0454549	1.0419321
N0670	NO	1.2786970	1.2687185	1.2603980	1.2804551	1.2758180	1.2744381	1.2739894	1.2648724	1.2691391	1.2612270	1.2500541	1.2551618	1.2434578	1.2362458	1.2317402	1.2245120	1.2157645	1.2091453	1.2036209	1.1938225	1.1863507	1.1771603	1.1690654	1.1617391	1.1529329	1.1420243	1.1346235	1.1300049	1.1180909	1.1098087	1.1008568	1.0954931	1.0866920	1.0797027	1.0733539	1.0652040	1.0581962	1.0542424	1.0473478	1.0411718	1.0348314	1.0306879	1.0273139	1.0222399	1.0171306	1.0146575	1.0091109	1.0042514
N0671	NO	1.3155659	1.3076191	1.3119149	1.3240929	1.3213364	1.3158666	1.3202751	1.3080070	1.3141129	1.3097939	1.2896736	1.3013017	1.2886877	1.2795266	1.2764928	1.2717433	1.2614914	1.2567025	1.2559325	1.2431542	1.2364666	1.2291300	1.2218018	1.2153709	1.2066337	1.1967206	1.1877549	1.1853286	1.1742663	1.1682622	1.1596191	1.1539917	1.1466109	1.1406713	1.1339302	1.1238986	1.1191275	1.1150773	1.1073221	1.1022295	1.0961037	1.0915718	1.0880697	1.0816035	1.0768292	1.0749247	1.0681832	1.0654840
N0672	NO	1.2900735	1.2797470	1.2816174	1.2904999	1.2889161	1.2850230	1.2932520	1.2784704	1.2841578	1.2764533	1.2646412	1.2705989	1.2598901	1.2496085	1.2467101	1.2405219	1.2326400	1.2269678	1.2228489	1.2089806	1.2000799	1.1919122	1.1836951	1.1767896	1.1680710	1.1571385	1.1487616	1.1439602	1.1333046	1.1239175	1.1162938	1.1109009	1.1025554	1.0949910	1.0893127	1.0794075	1.0737382	1.0679560	1.0611835	1.0556864	1.0492469	1.0447032	1.0407369	1.0354874	1.0297998	1.0280275	1.0225644	1.0188506
N0673	NO	1.3176762	1.2958562	1.2887537	1.3065382	1.3070530	1.3002443	1.3079544	1.2944129	1.3102095	1.2984149	1.2805667	1.2922382	1.2772878	1.2708924	1.2676079	1.2658436	1.2560441	1.2514911	1.2485454	1.2360678	1.2286379	1.2198157	1.2127464	1.2070680	1.1969228	1.1874382	1.1813039	1.1743402	1.1655657	1.1578414	1.1507795	1.1448891	1.1365290	1.1298072	1.1234710	1.1139572	1.1070716	1.1040753	1.0962956	1.0914178	1.0844848	1.0805681	1.0766041	1.0700510	1.0650277	1.0628362	1.0560595	1.0530629
N0674	NO	1.2770882	1.2692645	1.2782887	1.2792675	1.2800242	1.2830414	1.2830747	1.2690864	1.2744511	1.2657093	1.2584141	1.2615747	1.2514682	1.2425201	1.2384436	1.2323674	1.2238091	1.2205524	1.2158186	1.2056293	1.2002540	1.1905296	1.1802202	1.1749015	1.1683242	1.1566693	1.1522189	1.1458807	1.1364477	1.1286765	1.1196127	1.1153355	1.1068122	1.1000248	1.0940447	1.0861256	1.0797057	1.0761657	1.0683264	1.0628881	1.0572600	1.0516202	1.0486596	1.0427468	1.0371599	1.0360413	1.0301046	1.0261333
N0675	NO	1.3114589	1.2891171	1.2896287	1.2977123	1.2996519	1.2968278	1.2986910	1.2833998	1.2930210	1.2826372	1.2676836	1.2762563	1.2667035	1.2539321	1.2515700	1.2465190	1.2409253	1.2354763	1.2312453	1.2213479	1.2132144	1.2053580	1.1991796	1.1911938	1.1818542	1.1724850	1.1660562	1.1623797	1.1525644	1.1444190	1.1358491	1.1304402	1.1240146	1.1171895	1.1126914	1.1037800	1.0980601	1.0940824	1.0860732	1.0826120	1.0750654	1.0724072	1.0674345	1.0626969	1.0573261	1.0558926	1.0506947	1.0473588
N0676	NO	1.3036969	1.2920620	1.2965169	1.3087816	1.3000131	1.2974402	1.3057921	1.2876210	1.2997739	1.2897055	1.2729847	1.2855722	1.2715988	1.2677016	1.2616146	1.2557752	1.2491791	1.2457192	1.2423229	1.2320137	1.2269626	1.2171956	1.2113814	1.2060308	1.2012143	1.1909095	1.1848061	1.1804304	1.1730697	1.1671154	1.1586493	1.1553216	1.1487844	1.1429965	1.1384887	1.1302047	1.1242024	1.1221051	1.1145372	1.1095712	1.1040516	1.1003778	1.0961249	1.0911497	1.0862091	1.0846163	1.0788331	1.0751226
N0677	NO	0.9747645	0.9818105	0.9810389	0.9732299	0.9747989	0.9745393	0.9716649	0.9621097	0.9597683	0.9599303	0.9515395	0.9438722	0.9387438	0.9383796	0.9301673	0.9237414	0.9213383	0.9162729	0.9105048	0.9051844	0.9006557	0.8976233	0.8924494	0.8860383	0.8824350	0.8772836	0.8732361	0.8683943	0.8632556	0.8574951	0.8528042	0.8479819	0.8438373	0.8390236	0.8333027	0.8304914	0.8255350	0.8213659	0.8171276	0.8122462	0.8080886	0.8023356	0.7981368	0.7938060	0.7903941	0.7857178	0.7815616	0.7773426
N0678	NO	1.2004435	1.2153157	1.2253460	1.2082684	1.2146716	1.2135391	1.2104511	1.1991866	1.1874485	1.1974434	1.1897970	1.1806841	1.1815618	1.1812139	1.1700742	1.1674607	1.1635923	1.1576200	1.1528981	1.1434755	1.1414112	1.1376333	1.1296747	1.1250598	1.1226102	1.1158004	1.1111739	1.1046174	1.0995684	1.0920234	1.0891339	1.0816932	1.0755528	1.0709205	1.0642903	1.0608813	1.0574977	1.0509118	1.0449262	1.0391860	1.0331860	1.0266423	1.0223867	1.0177464	1.0125093	1.0056103	1.0008264	0.9966019
N0679	NO	1.1676919	1.1904571	1.1994437	1.1758031	1.1924883	1.1947348	1.1859195	1.1825751	1.1712785	1.1811891	1.1745489	1.1671680	1.1708956	1.1703459	1.1606427	1.1543577	1.1545569	1.1535109	1.1462896	1.1382391	1.1353099	1.1304827	1.1264544	1.1224370	1.1180546	1.1123114	1.1107169	1.1044523	1.0993276	1.0926914	1.0894924	1.0832254	1.0787067	1.0737960	1.0665039	1.0661700	1.0618234	1.0547670	1.0503073	1.0451775	1.0380580	1.0330318	1.0275452	1.0222661	1.0183818	1.0116159	1.0078990	1.0032203
N0680	NO	0.9691662	0.9850042	0.9828393	0.9756025	0.9817240	0.9788878	0.9733049	0.9665375	0.9571534	0.9632822	0.9551711	0.9448308	0.9442573	0.9402611	0.9344919	0.9287890	0.9244567	0.9212607	0.9172828	0.9095809	0.9081541	0.9036192	0.8983708	0.8945282	0.8898919	0.8848621	0.8805922	0.8747975	0.8707455	0.8643287	0.8600273	0.8545758	0.8502046	0.8452095	0.8400155	0.8360825	0.8324633	0.8268406	0.8221813	0.8170555	0.8120036	0.8073723	0.8025659	0.7981975	0.7945870	0.7890241	0.7850729	0.7811978
N0681	NO	1.0311561	1.0380986	1.0388696	1.0312479	1.0332513	1.0320556	1.0296361	1.0201204	1.0104440	1.0141790	1.0036950	0.9935515	0.9918078	0.9884677	0.9806650	0.9734882	0.9702621	0.9659599	0.9585804	0.9516379	0.9475410	0.9430267	0.9382372	0.9314283	0.9273772	0.9204012	0.9153594	0.9091969	0.9027932	0.8952278	0.8904258	0.8834064	0.8782418	0.8717616	0.8649187	0.8610395	0.8555895	0.8487769	0.8441417	0.8381189	0.8325984	0.8260849	0.8202766	0.8152066	0.8102938	0.8040546	0.8001709	0.7950650
N0682	NO	1.1567330	1.1733828	1.1799878	1.1651592	1.1728308	1.1665609	1.1595857	1.1482174	1.1413896	1.1487805	1.1404073	1.1256583	1.1284938	1.1274365	1.1156707	1.1118753	1.1041594	1.0994251	1.0941185	1.0845652	1.0827936	1.0778418	1.0680879	1.0624908	1.0589989	1.0527799	1.0465647	1.0396270	1.0342445	1.0262376	1.0215713	1.0144655	1.0091333	1.0031359	0.9952892	0.9902920	0.9855016	0.9784045	0.9719048	0.9657460	0.9601004	0.9533071	0.9478012	0.9428403	0.9370673	0.9313387	0.9262738	0.9211532
N0683	NO	1.0162032	1.0304255	1.0335114	1.0183082	1.0236075	1.0211852	1.0183066	1.0096987	0.9998382	1.0048542	0.9956751	0.9832191	0.9840300	0.9809496	0.9736521	0.9663520	0.9625509	0.9578766	0.9531561	0.9434102	0.9404761	0.9365443	0.9303042	0.9247573	0.9203395	0.9142045	0.9101405	0.9034964	0.8981209	0.8910993	0.8870519	0.8813393	0.8762845	0.8693203	0.8636438	0.8599294	0.8558427	0.8497659	0.8448675	0.8399651	0.8342053	0.8287348	0.8242856	0.8191885	0.8154988	0.8097230	0.8049619	0.8004125
N0684	NO	0.9885945	0.9920573	0.9902564	0.9760348	0.9803412	0.9776250	0.9685370	0.9616578	0.9533638	0.9551388	0.9483507	0.9368458	0.9352331	0.9332849	0.9229490	0.9188375	0.9146255	0.9097602	0.9058105	0.8973930	0.8944017	0.8893124	0.8823361	0.8782271	0.8732756	0.8674605	0.8628377	0.8569149	0.8517518	0.8455832	0.8409731	0.8357411	0.8309418	0.8257647	0.8194149	0.8156235	0.8114333	0.8053412	0.8009325	0.7958307	0.7905006	0.7846661	0.7809232	0.7760082	0.7712933	0.7663468	0.7616566	0.7576542
N0685	NO	1.0584321	1.0647771	1.0680581	1.0531433	1.0532911	1.0581694	1.0517979	1.0457584	1.0423452	1.0413316	1.0362432	1.0245793	1.0204966	1.0222940	1.0111458	1.0074552	1.0047948	0.9969920	0.9948301	0.9841260	0.9808318	0.9779738	0.9717710	0.9664201	0.9634378	0.9565371	0.9522086	0.9469478	0.9406202	0.9342701	0.9287806	0.9233062	0.9191135	0.9124329	0.9066418	0.9028749	0.8975981	0.8918884	0.8868843	0.8823243	0.8766437	0.8708324	0.8664569	0.8616809	0.8563775	0.8511271	0.8459855	0.8414309
N0686	NO	0.9431586	0.9466467	0.9470272	0.9426917	0.9457273	0.9374221	0.9353492	0.9260728	0.9204977	0.9207811	0.9117582	0.9019026	0.9000756	0.8971122	0.8889470	0.8845283	0.8812233	0.8756664	0.8708584	0.8639613	0.8601826	0.8553118	0.8497322	0.8436365	0.8410960	0.8352356	0.8306885	0.8250935	0.8191969	0.8136276	0.8100256	0.8037500	0.7995458	0.7938420	0.7879219	0.7847030	0.7797507	0.7743582	0.7698035	0.7651322	0.7603273	0.7555166	0.7508734	0.7471988	0.7431759	0.7374235	0.7335250	0.7296130
N0687	NO	0.8459665	0.8456526	0.8364450	0.8234031	0.8179877	0.8088725	0.7968643	0.7885810	0.7795619	0.7762026	0.7665958	0.7560155	0.7521559	0.7480497	0.7402716	0.7338634	0.7292227	0.7240450	0.7169033	0.7105241	0.7058887	0.7015861	0.6957700	0.6910962	0.6863109	0.6812072	0.6764699	0.6708043	0.6664658	0.6609617	0.6565946	0.6520181	0.6474316	0.6428608	0.6380289	0.6338296	0.6298310	0.6251171	0.6211309	0.6171846	0.6130627	0.6081905	0.6042533	0.6002204	0.5963300	0.5920382	0.5881184	0.5845072
N0688	NO	0.8021209	0.8043551	0.7993962	0.7903076	0.7876820	0.7839559	0.7766935	0.7711444	0.7647024	0.7608173	0.7541295	0.7460513	0.7422568	0.7388037	0.7324497	0.7271136	0.7222566	0.7174600	0.7114775	0.7047005	0.7007208	0.6965706	0.6908334	0.6848444	0.6801253	0.6751146	0.6709400	0.6654752	0.6607250	0.6550964	0.6505853	0.6457188	0.6410264	0.6360345	0.6303520	0.6265510	0.6224661	0.6173689	0.6131626	0.6086926	0.6040561	0.5990193	0.5949494	0.5906097	0.5864522	0.5818713	0.5777054	0.5737203
N0689	NO	0.7422708	0.7395380	0.7361403	0.7318400	0.7246590	0.7231416	0.7154769	0.7119789	0.7068961	0.7028160	0.6978320	0.6942618	0.6904930	0.6848384	0.6805326	0.6757852	0.6696654	0.6652429	0.6600296	0.6551135	0.6504699	0.6448467	0.6398175	0.6340454	0.6294174	0.6253489	0.6210834	0.6163368	0.6107343	0.6058984	0.6013967	0.5962395	0.5920128	0.5872021	0.5820196	0.5788828	0.5740577	0.5700101	0.5649684	0.5603207	0.5562879	0.5517294	0.5479238	0.5440713	0.5397630	0.5358214	0.5319053	0.5278682
N0690	NO	0.9760173	0.9684319	0.9727830	0.9722306	0.9657476	0.9647232	0.9597583	0.9578842	0.9527797	0.9450018	0.9391009	0.9359988	0.9327707	0.9266708	0.9214028	0.9176937	0.9098214	0.9063882	0.9011132	0.8959046	0.8910234	0.8855363	0.8807347	0.8738980	0.8689382	0.8640555	0.8602006	0.8541908	0.8476611	0.8434771	0.8386919	0.8330200	0.8297308	0.8244084	0.8192188	0.8155470	0.8094759	0.8053832	0.7994412	0.7950664	0.7905095	0.7859535	0.7816182	0.7782813	0.7740294	0.7689488	0.7646616	0.7606786
N0691	NO	0.9229885	0.9186656	0.9215695	0.9214702	0.9151509	0.9098934	0.9030021	0.9029672	0.8993341	0.8914455	0.8832964	0.8805401	0.8734173	0.8677243	0.8629631	0.8597216	0.8520803	0.8499098	0.8435584	0.8366412	0.8306280	0.8243090	0.8200552	0.8138066	0.8081819	0.8047036	0.7994408	0.7954502	0.7902487	0.7847508	0.7794216	0.7737010	0.7691101	0.7646900	0.7590305	0.7553958	0.7497174	0.7459772	0.7402916	0.7355655	0.7317113	0.7266885	0.7222443	0.7180984	0.7135633	0.7089106	0.7048681	0.7010124
N0692	NO	0.9709544	0.9658089	0.9697954	0.9702573	0.9616213	0.9610535	0.9543738	0.9501274	0.9482796	0.9397428	0.9316274	0.9294050	0.9245717	0.9180510	0.9134614	0.9088899	0.9012998	0.8968803	0.8914809	0.8850901	0.8796177	0.8739606	0.8683223	0.8616416	0.8562274	0.8516281	0.8467368	0.8416996	0.8345494	0.8296593	0.8238890	0.8183818	0.8146521	0.8094219	0.8040890	0.7999324	0.7944422	0.7900078	0.7831380	0.7781841	0.7737277	0.7689377	0.7649820	0.7609625	0.7557028	0.7508277	0.7467971	0.7424713
N0693	NO	1.1010867	1.0978469	1.1007504	1.1032133	1.0971124	1.1005126	1.0853194	1.0873687	1.0816940	1.0751188	1.0680095	1.0647597	1.0590712	1.0518314	1.0494022	1.0455867	1.0361147	1.0319507	1.0254567	1.0176471	1.0123715	1.0059017	1.0016916	0.9935776	0.9875076	0.9838233	0.9784904	0.9720200	0.9642457	0.9585609	0.9524202	0.9476663	0.9412621	0.9344093	0.9289744	0.9243559	0.9177288	0.9132338	0.9057403	0.8999336	0.8963154	0.8913345	0.8858393	0.8816031	0.8773260	0.8711882	0.8669448	0.8619098
N0694	NO	0.9116563	0.9061787	0.9133421	0.9147837	0.9074550	0.9057742	0.8983333	0.8995575	0.8956815	0.8897046	0.8850036	0.8830656	0.8792230	0.8733020	0.8688128	0.8664963	0.8600851	0.8563292	0.8504262	0.8473747	0.8423070	0.8377055	0.8316779	0.8268175	0.8221281	0.8179321	0.8138812	0.8097086	0.8033997	0.8000138	0.7954693	0.7896889	0.7852763	0.7808051	0.7753565	0.7720114	0.7671466	0.7632473	0.7582735	0.7535766	0.7498667	0.7458593	0.7411779	0.7374350	0.7338268	0.7294900	0.7252432	0.7216641
N0695	NO	1.0348998	1.0304532	1.0327332	1.0346543	1.0280815	1.0262052	1.0191348	1.0218649	1.0164151	1.0073428	0.9986014	0.9959210	0.9943727	0.9866351	0.9804460	0.9772974	0.9702773	0.9659896	0.9600556	0.9533539	0.9476944	0.9429215	0.9382361	0.9314994	0.9242691	0.9201571	0.9144185	0.9085730	0.9017206	0.8962498	0.8907990	0.8844544	0.8785586	0.8738536	0.8673954	0.8630055	0.8571123	0.8530248	0.8467546	0.8407739	0.8359649	0.8309152	0.8263665	0.8211410	0.8167723	0.8117708	0.8077903	0.8029968
N0696	NO	0.9589419	0.9507356	0.9524164	0.9559405	0.9515476	0.9468398	0.9388875	0.9406972	0.9373170	0.9277302	0.9210063	0.9186142	0.9179366	0.9112383	0.9058837	0.9037629	0.8970468	0.8919848	0.8876266	0.8819245	0.8771836	0.8709671	0.8663626	0.8613177	0.8559802	0.8520743	0.8476814	0.8417408	0.8355118	0.8302935	0.8262252	0.8206997	0.8156776	0.8115427	0.8062191	0.8032461	0.7975962	0.7919940	0.7869679	0.7824565	0.7779269	0.7733900	0.7690374	0.7651867	0.7607897	0.7560053	0.7520709	0.7480769
N0697	NO	0.9513173	0.9455027	0.9436264	0.9518099	0.9466483	0.9386758	0.9342312	0.9345668	0.9305692	0.9208083	0.9175158	0.9165599	0.9124876	0.9051030	0.9020159	0.9009098	0.8930677	0.8886724	0.8846908	0.8792274	0.8740867	0.8698193	0.8657603	0.8592314	0.8537517	0.8501742	0.8468395	0.8418230	0.8351871	0.8308746	0.8264229	0.8212517	0.8179505	0.8128608	0.8074656	0.8035288	0.7983343	0.7951716	0.7892329	0.7845017	0.7802918	0.7758282	0.7720017	0.7680877	0.7642615	0.7596600	0.7558694	0.7523229
N0698	NO	0.9314058	0.9236314	0.9211664	0.9195577	0.9143904	0.9099524	0.8983756	0.8964468	0.8927380	0.8859888	0.8780800	0.8717093	0.8686171	0.8625680	0.8571935	0.8515689	0.8451861	0.8410144	0.8348768	0.8287082	0.8220965	0.8161061	0.8112438	0.8039324	0.7980734	0.7931795	0.7889953	0.7839073	0.7771283	0.7717005	0.7666029	0.7601025	0.7563217	0.7507139	0.7440776	0.7399358	0.7343833	0.7297266	0.7239141	0.7191792	0.7143337	0.7093714	0.7044544	0.7004566	0.6956854	0.6906823	0.6863835	0.6821761
N0699	NO	1.0497448	1.0424132	1.0470164	1.0512149	1.0467774	1.0455661	1.0374138	1.0419667	1.0339195	1.0292071	1.0204002	1.0202706	1.0140601	1.0101376	1.0086594	1.0042424	0.9957390	0.9922564	0.9859064	0.9789439	0.9746271	0.9675176	0.9654360	0.9580375	0.9527655	0.9486089	0.9438179	0.9371034	0.9298483	0.9249763	0.9199372	0.9138715	0.9096504	0.9036739	0.8972255	0.8935521	0.8864025	0.8828313	0.8769168	0.8706949	0.8665310	0.8612837	0.8566263	0.8517952	0.8473262	0.8420739	0.8372144	0.8326994
N0700	NO	1.1504192	1.1381259	1.1386403	1.1503255	1.1320366	1.1309226	1.1249354	1.1251277	1.1206648	1.1139202	1.1062112	1.1089159	1.1035705	1.0970776	1.0930434	1.0910578	1.0802183	1.0761809	1.0685738	1.0637670	1.0557246	1.0503612	1.0453798	1.0376432	1.0321901	1.0273848	1.0230848	1.0166907	1.0078814	1.0030389	0.9975439	0.9909552	0.9851593	0.9790529	0.9716988	0.9669729	0.9594405	0.9546167	0.9469187	0.9406285	0.9354601	0.9298421	0.9241406	0.9196846	0.9132752	0.9072831	0.9018749	0.8966057
N0701	NO	1.0621924	1.0577850	1.0592594	1.0582603	1.0490458	1.0547934	1.0503361	1.0447216	1.0433187	1.0347662	1.0289921	1.0254939	1.0196359	1.0166810	1.0112976	1.0055820	0.9978542	0.9920892	0.9863176	0.9808037	0.9752178	0.9686489	0.9644923	0.9569037	0.9518286	0.9468554	0.9417770	0.9361258	0.9286645	0.9235168	0.9176939	0.9108747	0.9061566	0.9009000	0.8943642	0.8911077	0.8846868	0.8810033	0.8747554	0.8695386	0.8648175	0.8592982	0.8551840	0.8506968	0.8459533	0.8414838	0.8367038	0.8328779
N0702	NO	1.1582277	1.1539258	1.1536673	1.1579490	1.1505587	1.1505396	1.1391851	1.1416235	1.1428417	1.1328050	1.1249549	1.1222361	1.1199163	1.1093533	1.1073058	1.1027546	1.0929799	1.0900511	1.0823160	1.0767140	1.0715213	1.0625917	1.0599651	1.0509828	1.0438938	1.0396433	1.0341990	1.0296197	1.0215526	1.0153790	1.0104046	1.0031384	0.9983901	0.9923581	0.9849949	0.9817518	0.9755785	0.9705049	0.9640161	0.9573209	0.9526703	0.9463859	0.9413124	0.9371263	0.9321370	0.9267383	0.9217422	0.9173446
N0703	NO	1.1020753	1.0932515	1.0969131	1.0971124	1.0900061	1.0845027	1.0785949	1.0791237	1.0758799	1.0671374	1.0583522	1.0538869	1.0477350	1.0404072	1.0363835	1.0329835	1.0231562	1.0191168	1.0115179	1.0038497	0.9976374	0.9900168	0.9865286	0.9796441	0.9714156	0.9673204	0.9619870	0.9556328	0.9478982	0.9410947	0.9358060	0.9286665	0.9232458	0.9173432	0.9092255	0.9052113	0.8981817	0.8933921	0.8878502	0.8814305	0.8761284	0.8707491	0.8652775	0.8606147	0.8554879	0.8495583	0.8441978	0.8400095
N0704	NO	1.1039839	1.1024251	1.0962181	1.1003191	1.0974908	1.0920057	1.0870390	1.0858960	1.0845580	1.0745897	1.0670767	1.0683372	1.0626732	1.0541933	1.0509573	1.0442255	1.0351565	1.0318187	1.0246893	1.0186852	1.0128267	1.0050699	0.9997613	0.9919108	0.9864788	0.9828428	0.9764884	0.9700282	0.9616156	0.9555910	0.9500067	0.9440527	0.9391835	0.9327590	0.9256414	0.9218565	0.9146299	0.9102544	0.9038411	0.8968291	0.8926342	0.8872373	0.8812763	0.8766227	0.8716600	0.8660471	0.8609059	0.8558633
N0705	NO	1.0391550	1.0402094	1.0343312	1.0370202	1.0332019	1.0297149	1.0239481	1.0233321	1.0154555	1.0091305	1.0030988	1.0007452	0.9935851	0.9891659	0.9828789	0.9790214	0.9692711	0.9663385	0.9599900	0.9541487	0.9491593	0.9434608	0.9385482	0.9301585	0.9238298	0.9206595	0.9141307	0.9084328	0.9019024	0.8960986	0.8898018	0.8840419	0.8783641	0.8732808	0.8669301	0.8629546	0.8570294	0.8525373	0.8457778	0.8406093	0.8360636	0.8310466	0.8252012	0.8206699	0.8158834	0.8108444	0.8065027	0.8014108
N0706	NO	1.0652950	1.0602584	1.0617882	1.0636307	1.0535203	1.0536966	1.0476141	1.0470555	1.0411055	1.0340462	1.0285485	1.0263648	1.0233713	1.0168327	1.0120873	1.0098220	0.9997044	0.9975312	0.9911606	0.9851605	0.9816232	0.9754976	0.9700536	0.9634726	0.9581253	0.9531709	0.9494411	0.9430451	0.9363092	0.9309385	0.9257428	0.9200231	0.9158287	0.9108133	0.9037836	0.9011493	0.8945514	0.8910792	0.8838110	0.8788803	0.8748338	0.8689753	0.8646564	0.8603359	0.8559939	0.8511981	0.8467340	0.8426765
N0707	NO	0.9462718	0.9413278	0.9425448	0.9450538	0.9367356	0.9322461	0.9287419	0.9289185	0.9222887	0.9175494	0.9122214	0.9083142	0.9027943	0.8982211	0.8945141	0.8898385	0.8834548	0.8805922	0.8747458	0.8691183	0.8640766	0.8590391	0.8555067	0.8487816	0.8425835	0.8384788	0.8343715	0.8292254	0.8240553	0.8194276	0.8147280	0.8093390	0.8048713	0.8001455	0.7942287	0.7900958	0.7850652	0.7812470	0.7760743	0.7706546	0.7668173	0.7619299	0.7577779	0.7543039	0.7493874	0.7449189	0.7411938	0.7371199
N0708	NO	0.9134415	0.9090904	0.9126655	0.9117606	0.9011179	0.9033318	0.8946508	0.8943299	0.8892841	0.8827851	0.8784545	0.8750801	0.8717945	0.8666688	0.8629314	0.8598551	0.8524587	0.8508959	0.8459057	0.8397151	0.8357052	0.8297003	0.8252645	0.8192201	0.8144602	0.8106149	0.8069468	0.8020790	0.7966920	0.7916656	0.7872609	0.7822680	0.7780391	0.7729037	0.7678431	0.7639965	0.7591964	0.7552739	0.7493595	0.7452108	0.7419426	0.7370632	0.7338036	0.7296136	0.7252532	0.7203665	0.7170458	0.7137402
N0709	NO	0.9109892	0.9044096	0.9061906	0.9064223	0.9005036	0.8983381	0.8891313	0.8906454	0.8866819	0.8810573	0.8745425	0.8699734	0.8646474	0.8600329	0.8547487	0.8513733	0.8435056	0.8408239	0.8351706	0.8303287	0.8256633	0.8194077	0.8160362	0.8091974	0.8037543	0.7999483	0.7953362	0.7897848	0.7846117	0.7796667	0.7740247	0.7685570	0.7642615	0.7593738	0.7531214	0.7496904	0.7445222	0.7399508	0.7341456	0.7294028	0.7251937	0.7204934	0.7163298	0.7118133	0.7078336	0.7026312	0.6985646	0.6945688
N0710	NO	0.9584832	0.9556674	0.9632068	0.9605451	0.9585843	0.9532355	0.9467226	0.9445561	0.9399628	0.9304572	0.9266635	0.9231902	0.9202231	0.9143707	0.9096670	0.9062257	0.8979424	0.8946697	0.8901722	0.8837903	0.8795404	0.8730080	0.8692521	0.8618634	0.8556635	0.8516634	0.8463764	0.8413576	0.8359910	0.8300492	0.8249545	0.8199572	0.8148404	0.8096805	0.8036048	0.7998306	0.7930967	0.7884984	0.7826794	0.7774608	0.7724478	0.7676273	0.7638665	0.7590945	0.7543197	0.7484938	0.7443570	0.7400406
N0711	NO	0.9853150	0.9839380	0.9838612	0.9830616	0.9803959	0.9764076	0.9680243	0.9670824	0.9655711	0.9564278	0.9521185	0.9496984	0.9439895	0.9384216	0.9344550	0.9300826	0.9230249	0.9187897	0.9137932	0.9088895	0.9038960	0.8991291	0.8940684	0.8865860	0.8814222	0.8779210	0.8726631	0.8669486	0.8603714	0.8550395	0.8503329	0.8446568	0.8403042	0.8343643	0.8290915	0.8255637	0.8192362	0.8151817	0.8100059	0.8048211	0.7996799	0.7941809	0.7900901	0.7864585	0.7817923	0.7770159	0.7728258	0.7686898
N0712	NO	1.0113370	1.0059617	1.0056155	1.0089355	0.9999894	0.9993027	0.9902352	0.9866129	0.9886712	0.9793797	0.9733128	0.9714165	0.9673284	0.9628146	0.9573625	0.9520555	0.9459581	0.9416723	0.9359077	0.9301028	0.9252774	0.9193725	0.9153750	0.9089074	0.9028105	0.8983636	0.8938006	0.8879070	0.8812916	0.8758728	0.8706471	0.8642758	0.8603694	0.8554929	0.8493776	0.8460175	0.8396928	0.8360490	0.8294964	0.8245190	0.8201429	0.8144938	0.8099658	0.8061628	0.8021595	0.7976252	0.7936060	0.7889438
N0713	NO	0.9902803	0.9912279	0.9813045	0.9910761	0.9865918	0.9820337	0.9734439	0.9765263	0.9695359	0.9648598	0.9540570	0.9533586	0.9504367	0.9430542	0.9414170	0.9381337	0.9270956	0.9248637	0.9175860	0.9133595	0.9098414	0.9032342	0.8996130	0.8925309	0.8864290	0.8844090	0.8786892	0.8739500	0.8682859	0.8624130	0.8584954	0.8520219	0.8476212	0.8435284	0.8378282	0.8347592	0.8293140	0.8248475	0.8190594	0.8137449	0.8091381	0.8051608	0.8001308	0.7962695	0.7925830	0.7876728	0.7832320	0.7792152
N0714	NO	1.0664071	1.0581107	1.0570071	1.0598319	1.0524853	1.0561783	1.0443711	1.0444348	1.0390501	1.0303943	1.0231323	1.0188494	1.0126045	1.0062419	0.9987890	0.9969646	0.9888909	0.9830905	0.9767706	0.9690540	0.9633208	0.9581183	0.9524997	0.9451375	0.9387264	0.9346746	0.9286098	0.9218571	0.9154542	0.9093997	0.9031581	0.8973152	0.8921884	0.8854954	0.8786663	0.8750628	0.8693472	0.8644596	0.8583169	0.8513507	0.8465160	0.8416536	0.8361287	0.8314059	0.8256810	0.8207104	0.8159449	0.8120689
N0715	NO	1.1454198	1.1511657	1.1496310	1.1469617	1.1424413	1.1355920	1.1297990	1.1328206	1.1317389	1.1252649	1.1162082	1.1127692	1.1116204	1.1021740	1.0981877	1.0975347	1.0857801	1.0828872	1.0754147	1.0700934	1.0638200	1.0560832	1.0515144	1.0440691	1.0377020	1.0330681	1.0286162	1.0220425	1.0151668	1.0080013	1.0031495	0.9961698	0.9906585	0.9845541	0.9779111	0.9735819	0.9678589	0.9624916	0.9555793	0.9500576	0.9453704	0.9392465	0.9337353	0.9294794	0.9251170	0.9192073	0.9146426	0.9100857
N0716	NO	1.0682906	1.0581293	1.0574707	1.0619400	1.0601954	1.0582294	1.0530250	1.0556062	1.0514235	1.0462360	1.0415158	1.0406827	1.0394001	1.0359361	1.0340185	1.0326254	1.0266448	1.0253245	1.0218019	1.0175664	1.0144482	1.0117815	1.0101756	1.0065975	1.0032153	1.0034275	1.0016475	0.9997026	0.9964944	0.9951000	0.9927509	0.9899343	0.9901326	0.9886712	0.9858503	0.9868315	0.9840592	0.9831806	0.9802958	0.9779959	0.9773866	0.9747041	0.9727710	0.9722285	0.9704894	0.9683815	0.9663051	0.9648626
N0717	NO	1.1306996	1.1344597	1.1321373	1.1336737	1.1318862	1.1295757	1.1225674	1.1301894	1.1245072	1.1200430	1.1176363	1.1170125	1.1186571	1.1136351	1.1138608	1.1158452	1.1095121	1.1101916	1.1081004	1.1029422	1.1031762	1.0982780	1.0968726	1.0945034	1.0909941	1.0929350	1.0930942	1.0908217	1.0874128	1.0869226	1.0864131	1.0849400	1.0846007	1.0850862	1.0824946	1.0834395	1.0811462	1.0817865	1.0779489	1.0764742	1.0750211	1.0736184	1.0731964	1.0718814	1.0715917	1.0695361	1.0680723	1.0675495
N0718	NO	1.1030126	1.0973117	1.1001008	1.0978688	1.0948073	1.0907315	1.0870174	1.0869858	1.0871081	1.0807183	1.0754607	1.0717916	1.0716033	1.0677953	1.0687495	1.0696180	1.0606672	1.0600643	1.0569022	1.0527411	1.0489610	1.0457625	1.0442997	1.0406524	1.0360750	1.0368015	1.0368880	1.0353129	1.0307127	1.0284218	1.0266852	1.0232292	1.0227250	1.0211570	1.0169550	1.0171779	1.0135219	1.0133666	1.0098206	1.0068877	1.0055172	1.0035198	1.0010124	1.0002315	0.9977084	0.9951224	0.9931805	0.9923137
N0719	NO	1.0628514	1.0596274	1.0612197	1.0605128	1.0519823	1.0532501	1.0498879	1.0507884	1.0509672	1.0434016	1.0380507	1.0372784	1.0372779	1.0342609	1.0322981	1.0323262	1.0251820	1.0241715	1.0189294	1.0162778	1.0140018	1.0104485	1.0082518	1.0041516	1.0008671	1.0014957	0.9997145	0.9984889	0.9944358	0.9930023	0.9921445	0.9886587	0.9887493	0.9872602	0.9843267	0.9845130	0.9826165	0.9812670	0.9774674	0.9754671	0.9737166	0.9712417	0.9697471	0.9682688	0.9660872	0.9640895	0.9624568	0.9610360
N0720	NO	1.1083061	1.0953772	1.0897229	1.0962567	1.0896237	1.0888569	1.0857043	1.0888066	1.0871079	1.0836611	1.0778077	1.0819857	1.0746934	1.0739520	1.0741479	1.0724952	1.0676703	1.0679970	1.0635626	1.0613250	1.0581017	1.0542064	1.0536842	1.0503883	1.0467846	1.0474105	1.0450895	1.0466452	1.0425844	1.0403936	1.0400963	1.0374533	1.0389290	1.0361178	1.0327725	1.0339518	1.0328698	1.0320781	1.0286584	1.0254143	1.0251062	1.0242506	1.0221603	1.0214620	1.0195508	1.0166522	1.0159028	1.0143428
N0721	NO	1.2335254	1.2234545	1.2393726	1.2352505	1.2211553	1.2258799	1.2124959	1.2183936	1.2273341	1.2178864	1.2151256	1.2197162	1.2124293	1.2090138	1.2120494	1.2156703	1.2068245	1.2052302	1.2027619	1.1962233	1.1942976	1.1918540	1.1932206	1.1879239	1.1836599	1.1858298	1.1831670	1.1806519	1.1773127	1.1755103	1.1746405	1.1715780	1.1727282	1.1699259	1.1656858	1.1663325	1.1628406	1.1630824	1.1583416	1.1572983	1.1576009	1.1538219	1.1531317	1.1519824	1.1511164	1.1500340	1.1481123	1.1450880
N0722	NO	1.0412190	1.0317495	1.0420754	1.0404378	1.0330453	1.0413806	1.0402073	1.0370319	1.0375032	1.0340047	1.0293398	1.0282686	1.0236608	1.0234373	1.0218480	1.0184742	1.0182979	1.0163692	1.0153224	1.0125422	1.0112078	1.0074067	1.0062985	1.0049175	1.0042199	1.0047718	1.0040653	1.0003117	0.9990692	0.9976135	0.9969317	0.9971910	0.9962683	0.9935560	0.9929296	0.9921690	0.9899210	0.9894499	0.9867019	0.9855515	0.9858249	0.9834266	0.9829507	0.9811104	0.9792904	0.9778900	0.9767034	0.9760257
N0723	NO	1.0653713	1.0567915	1.0640838	1.0656418	1.0539848	1.0580685	1.0651958	1.0611987	1.0575967	1.0591972	1.0502015	1.0489362	1.0450864	1.0420278	1.0404983	1.0390761	1.0378523	1.0368977	1.0320020	1.0316347	1.0274768	1.0237164	1.0252569	1.0229096	1.0187767	1.0193216	1.0172098	1.0131273	1.0129764	1.0099388	1.0090809	1.0082312	1.0067422	1.0053233	1.0040270	1.0020623	1.0003107	0.9990600	0.9972264	0.9953489	0.9945239	0.9927154	0.9912686	0.9889542	0.9868610	0.9852524	0.9834361	0.9821289
N0724	NO	1.0835938	1.0759299	1.0801064	1.0763439	1.0732837	1.0744333	1.0826123	1.0793718	1.0728333	1.0754554	1.0671129	1.0633779	1.0630608	1.0601320	1.0583105	1.0558040	1.0545622	1.0545884	1.0493138	1.0460026	1.0443541	1.0406580	1.0414672	1.0392023	1.0365603	1.0383799	1.0355179	1.0303190	1.0304987	1.0285895	1.0280006	1.0280743	1.0268235	1.0247123	1.0231760	1.0224569	1.0210466	1.0183978	1.0173423	1.0163305	1.0158378	1.0133929	1.0124102	1.0100589	1.0080550	1.0055063	1.0052853	1.0050645
N0725	NO	1.1353226	1.1348257	1.1407255	1.1422276	1.1316315	1.1376321	1.1401248	1.1348103	1.1383656	1.1374822	1.1258714	1.1290858	1.1253895	1.1223300	1.1219411	1.1204360	1.1179295	1.1198356	1.1158594	1.1148034	1.1127809	1.1090163	1.1117023	1.1078081	1.1055477	1.1081579	1.1057570	1.1007590	1.1003425	1.0976348	1.0974936	1.0971696	1.0959487	1.0941277	1.0932806	1.0927261	1.0909791	1.0901988	1.0901015	1.0874213	1.0870970	1.0856936	1.0836918	1.0825059	1.0790305	1.0777979	1.0771279	1.0764587
N0726	NO	1.0960512	1.0951145	1.0942231	1.0967166	1.0905707	1.0886476	1.0956968	1.0942554	1.0903310	1.0928166	1.0846323	1.0833582	1.0816944	1.0769736	1.0781732	1.0760496	1.0728791	1.0732014	1.0688684	1.0663068	1.0642321	1.0602349	1.0630909	1.0600892	1.0585940	1.0598282	1.0563641	1.0522418	1.0520208	1.0498387	1.0482746	1.0494130	1.0490290	1.0472696	1.0459714	1.0439012	1.0435441	1.0425781	1.0411487	1.0384459	1.0382167	1.0360529	1.0352575	1.0320399	1.0308151	1.0300438	1.0290112	1.0283668
N0727	NO	1.0972078	1.0818849	1.0828323	1.0855093	1.0792012	1.0836546	1.0882785	1.0851758	1.0846008	1.0833364	1.0747325	1.0762837	1.0707905	1.0679476	1.0680881	1.0683966	1.0642164	1.0637946	1.0614753	1.0592608	1.0556922	1.0517173	1.0540383	1.0513768	1.0493411	1.0498660	1.0471191	1.0433928	1.0429029	1.0402278	1.0403965	1.0399361	1.0383356	1.0366814	1.0347195	1.0334160	1.0328854	1.0322710	1.0298330	1.0281020	1.0274575	1.0253371	1.0241367	1.0218863	1.0204577	1.0181549	1.0167687	1.0160718
N0728	NO	1.0597289	1.0469813	1.0570163	1.0560875	1.0489221	1.0518935	1.0571890	1.0497754	1.0481902	1.0471773	1.0356174	1.0337515	1.0301948	1.0281265	1.0271016	1.0250766	1.0208095	1.0186740	1.0144563	1.0111358	1.0086750	1.0053971	1.0044606	1.0024991	1.0017185	1.0014606	1.0005841	0.9967228	0.9970425	0.9954222	0.9941934	0.9947072	0.9926172	0.9908183	0.9899753	0.9894853	0.9876187	0.9858930	0.9837776	0.9818436	0.9806581	0.9784610	0.9768848	0.9737206	0.9709418	0.9688886	0.9675546	0.9657203
N0729	NO	1.1038513	1.0976770	1.1033527	1.1035252	1.0928793	1.0882668	1.0932038	1.0947244	1.0892459	1.0877306	1.0806973	1.0780020	1.0697930	1.0677534	1.0669751	1.0619440	1.0588470	1.0577831	1.0535551	1.0491879	1.0466192	1.0425545	1.0432911	1.0390527	1.0377810	1.0377042	1.0362623	1.0327957	1.0336945	1.0322011	1.0325162	1.0317861	1.0305293	1.0272515	1.0269893	1.0249355	1.0246623	1.0233910	1.0206882	1.0189409	1.0168175	1.0144196	1.0126369	1.0084386	1.0062437	1.0042217	1.0018899	0.9998587
N0730	NO	1.1016337	1.0874995	1.0930040	1.0958841	1.0882189	1.0874102	1.0911664	1.0867262	1.0825849	1.0817779	1.0712928	1.0700021	1.0659902	1.0631673	1.0611572	1.0564628	1.0516056	1.0511794	1.0456626	1.0409350	1.0361496	1.0317299	1.0350825	1.0310657	1.0287960	1.0296197	1.0272129	1.0225632	1.0235503	1.0216138	1.0211645	1.0210705	1.0201371	1.0173891	1.0150077	1.0137953	1.0124307	1.0113505	1.0087061	1.0062556	1.0044982	1.0018885	0.9988966	0.9958827	0.9934423	0.9907804	0.9885831	0.9863126
N0731	NO	1.1917112	1.1825765	1.1827288	1.1912298	1.1741164	1.1733620	1.1827241	1.1764760	1.1753243	1.1831160	1.1722865	1.1720772	1.1682079	1.1670923	1.1657228	1.1635410	1.1597176	1.1610376	1.1600852	1.1567197	1.1550493	1.1498094	1.1516558	1.1470991	1.1434567	1.1467378	1.1436772	1.1400399	1.1395521	1.1368984	1.1354419	1.1354131	1.1341159	1.1312671	1.1315908	1.1295092	1.1278820	1.1257062	1.1251239	1.1227679	1.1225721	1.1200907	1.1182947	1.1168275	1.1137133	1.1126509	1.1112924	1.1097383
N0732	NO	1.1587243	1.1614735	1.1593534	1.1625305	1.1554074	1.1553116	1.1561937	1.1553234	1.1587685	1.1622194	1.1519550	1.1493801	1.1450824	1.1443899	1.1411793	1.1399777	1.1366992	1.1378919	1.1324543	1.1300040	1.1290629	1.1225125	1.1233690	1.1214861	1.1204462	1.1201220	1.1174076	1.1125571	1.1121635	1.1081201	1.1077130	1.1077931	1.1055799	1.1018310	1.1009328	1.0999423	1.0986362	1.0975426	1.0960202	1.0935534	1.0920074	1.0896113	1.0886128	1.0858703	1.0833066	1.0812581	1.0799646	1.0790303
N0733	NO	1.0732574	1.0595483	1.0632699	1.0639808	1.0577369	1.0649180	1.0706104	1.0625013	1.0616190	1.0598066	1.0496801	1.0494450	1.0446956	1.0425971	1.0429891	1.0378146	1.0370799	1.0344940	1.0302751	1.0280243	1.0238968	1.0213363	1.0223334	1.0196786	1.0185066	1.0188339	1.0166320	1.0141141	1.0140188	1.0127597	1.0103844	1.0107734	1.0093178	1.0070111	1.0060387	1.0054666	1.0035306	1.0019791	1.0007112	0.9988256	0.9979129	0.9953763	0.9935566	0.9915802	0.9883173	0.9862969	0.9854678	0.9833345
N0734	NO	1.1063484	1.0989649	1.1053818	1.1096945	1.1013923	1.1025118	1.1053388	1.1084853	1.1036990	1.1053395	1.0954034	1.0962873	1.0941725	1.0905855	1.0897050	1.0898927	1.0844620	1.0851624	1.0831697	1.0792725	1.0766436	1.0703368	1.0735233	1.0717318	1.0691440	1.0710068	1.0685916	1.0635906	1.0639622	1.0614517	1.0601070	1.0602896	1.0593305	1.0589836	1.0584879	1.0557445	1.0556729	1.0540881	1.0520157	1.0508311	1.0493138	1.0479295	1.0457859	1.0426126	1.0408411	1.0391030	1.0369279	1.0360554
N0735	NO	1.1761169	1.1717346	1.1851671	1.1850464	1.1754098	1.1751993	1.1708052	1.1727477	1.1765604	1.1811948	1.1742915	1.1705742	1.1742554	1.1694821	1.1657476	1.1655948	1.1623375	1.1645468	1.1619020	1.1576017	1.1542022	1.1509202	1.1520832	1.1501064	1.1474674	1.1491597	1.1476985	1.1417270	1.1422037	1.1402417	1.1388353	1.1390446	1.1375822	1.1350652	1.1345441	1.1323059	1.1310261	1.1299582	1.1274042	1.1270897	1.1265746	1.1243060	1.1235052	1.1205368	1.1177061	1.1164212	1.1147964	1.1140394
N0736	NO	1.1250011	1.1208818	1.1289785	1.1278245	1.1202793	1.1227578	1.1229489	1.1283669	1.1249571	1.1254468	1.1149216	1.1124659	1.1141109	1.1072140	1.1042864	1.1027398	1.1004083	1.1002429	1.0958784	1.0934969	1.0894163	1.0861796	1.0869355	1.0836887	1.0818405	1.0827761	1.0794425	1.0743086	1.0748594	1.0717648	1.0700083	1.0719392	1.0708201	1.0682718	1.0672991	1.0657866	1.0642691	1.0630302	1.0598830	1.0583231	1.0565587	1.0526776	1.0524691	1.0482821	1.0458872	1.0439234	1.0417795	1.0398381
N0737	NO	1.1938841	1.1841602	1.1911964	1.1961094	1.1876092	1.1921407	1.1920459	1.1861053	1.1916810	1.1965392	1.1858079	1.1836301	1.1790227	1.1815046	1.1771007	1.1763535	1.1740233	1.1736073	1.1722940	1.1681521	1.1640948	1.1623404	1.1621052	1.1590528	1.1578487	1.1591861	1.1560349	1.1510749	1.1523056	1.1488585	1.1469579	1.1479139	1.1462541	1.1432949	1.1418197	1.1419979	1.1396675	1.1392151	1.1364392	1.1343627	1.1353947	1.1331789	1.1327639	1.1291896	1.1266470	1.1258886	1.1234477	1.1225991
N0738	NO	1.0286965	1.0228400	1.0204370	1.0249197	1.0218105	1.0202789	1.0255115	1.0131752	1.0172429	1.0183858	1.0047419	1.0035641	0.9997043	0.9964665	0.9953974	0.9917315	0.9884958	0.9864386	0.9828539	0.9808067	0.9781029	0.9734396	0.9737646	0.9710222	0.9718115	0.9726322	0.9703723	0.9684571	0.9676955	0.9652039	0.9651889	0.9640802	0.9634472	0.9621894	0.9607149	0.9605999	0.9589285	0.9571050	0.9557805	0.9534655	0.9532273	0.9503843	0.9487433	0.9465569	0.9440750	0.9425732	0.9413797	0.9394993
N0739	NO	1.1232197	1.1219115	1.1249449	1.1284902	1.1188099	1.1116028	1.1184158	1.1171811	1.1210465	1.1218745	1.1111482	1.1144671	1.1059374	1.1045475	1.1056386	1.1036603	1.0982344	1.0977521	1.0955293	1.0941479	1.0895803	1.0852890	1.0880311	1.0847594	1.0837808	1.0846936	1.0839182	1.0779669	1.0784063	1.0764778	1.0754826	1.0774902	1.0750771	1.0728931	1.0721539	1.0726037	1.0702610	1.0694691	1.0684807	1.0665419	1.0662551	1.0629441	1.0614696	1.0592341	1.0558150	1.0541883	1.0530925	1.0522687
N0740	NO	1.2319937	1.2192124	1.2261124	1.2287610	1.2243897	1.2224644	1.2293814	1.2212954	1.2247272	1.2280364	1.2157732	1.2186551	1.2141619	1.2146399	1.2155523	1.2133439	1.2093704	1.2109915	1.2063656	1.2029269	1.1997304	1.1966035	1.1984540	1.1968641	1.1941955	1.1955569	1.1921201	1.1886222	1.1876462	1.1861073	1.1855769	1.1859044	1.1842182	1.1797709	1.1795347	1.1796207	1.1775846	1.1760130	1.1738681	1.1727049	1.1725197	1.1693491	1.1679051	1.1659784	1.1646833	1.1641694	1.1630216	1.1614127
N0741	NO	1.1905487	1.1752560	1.1902065	1.1889358	1.1793084	1.1855378	1.1894792	1.1864477	1.1852224	1.1891205	1.1781933	1.1768279	1.1738691	1.1752884	1.1727958	1.1757202	1.1664879	1.1679168	1.1659181	1.1635845	1.1585131	1.1548371	1.1562374	1.1522782	1.1500721	1.1520554	1.1482990	1.1426349	1.1432568	1.1395254	1.1390003	1.1388818	1.1359193	1.1335931	1.1327105	1.1321245	1.1302514	1.1298170	1.1263050	1.1247647	1.1238251	1.1222131	1.1211469	1.1175795	1.1144365	1.1140091	1.1130936	1.1112700
N0742	NO	1.2737658	1.2621515	1.2698857	1.2686205	1.2609884	1.2663608	1.2728920	1.2682676	1.2662989	1.2659417	1.2517852	1.2596662	1.2546207	1.2569692	1.2527602	1.2514225	1.2469118	1.2462914	1.2464199	1.2406791	1.2377714	1.2338829	1.2373106	1.2287953	1.2286808	1.2308648	1.2272940	1.2200890	1.2207053	1.2184073	1.2150035	1.2152309	1.2142394	1.2096519	1.2078202	1.2071605	1.2049060	1.2030346	1.1997638	1.1984792	1.1970565	1.1945670	1.1930075	1.1891179	1.1863810	1.1857361	1.1838126	1.1831985
N0743	NO	0.9163983	0.9104972	0.9162503	0.9150447	0.9063410	0.9088434	0.9052068	0.8980507	0.8976671	0.8925277	0.8862311	0.8831911	0.8753827	0.8717700	0.8662544	0.8627399	0.8598324	0.8556815	0.8517849	0.8476493	0.8433733	0.8388224	0.8383958	0.8349444	0.8319741	0.8309878	0.8287290	0.8258725	0.8252292	0.8240743	0.8224271	0.8209548	0.8202985	0.8183967	0.8171309	0.8152825	0.8129219	0.8106239	0.8077809	0.8057183	0.8031480	0.7995365	0.7968462	0.7931854	0.7900110	0.7871259	0.7841784	0.7810934
N0744	NO	1.1879629	1.1768132	1.1616557	1.1765525	1.1691399	1.1686871	1.1761889	1.1690791	1.1757694	1.1776150	1.1611303	1.1651107	1.1605997	1.1585473	1.1567678	1.1546686	1.1521100	1.1515118	1.1471908	1.1460432	1.1422377	1.1378211	1.1421173	1.1373587	1.1348596	1.1359878	1.1307524	1.1275384	1.1267740	1.1238992	1.1246794	1.1237510	1.1221597	1.1204677	1.1188149	1.1182162	1.1153765	1.1144838	1.1145556	1.1125450	1.1105590	1.1091982	1.1059344	1.1052470	1.1019787	1.1003033	1.0998654	1.0964847
N0745	NO	1.1090871	1.0948174	1.1002181	1.1041038	1.0910833	1.0958273	1.0998001	1.0970762	1.0942833	1.0982016	1.0869014	1.0871735	1.0814934	1.0779767	1.0763812	1.0755630	1.0717740	1.0728502	1.0687246	1.0651715	1.0623730	1.0588815	1.0608456	1.0579560	1.0552044	1.0561833	1.0535328	1.0495722	1.0501263	1.0478176	1.0468140	1.0481777	1.0470473	1.0450158	1.0442209	1.0418208	1.0405917	1.0395904	1.0374694	1.0372716	1.0356297	1.0337970	1.0325471	1.0293851	1.0268930	1.0257632	1.0244845	1.0235500
N0746	NO	1.2195354	1.2027907	1.2233732	1.2317079	1.2121872	1.2174083	1.2261655	1.2213640	1.2279263	1.2303802	1.2143531	1.2252532	1.2168505	1.2200277	1.2207379	1.2178857	1.2201738	1.2201459	1.2194042	1.2208921	1.2168462	1.2159230	1.2175564	1.2142401	1.2149515	1.2178884	1.2131337	1.2105865	1.2111651	1.2098346	1.2093344	1.2094045	1.2110043	1.2093058	1.2076765	1.2088995	1.2069467	1.2080919	1.2072027	1.2049772	1.2056397	1.2047061	1.2054107	1.2035398	1.2001274	1.2015845	1.2017653	1.2030138
N0747	NO	1.2084768	1.1911964	1.1904457	1.2032008	1.1918660	1.1890575	1.2034864	1.1994979	1.1976693	1.1981794	1.1877483	1.1890330	1.1855471	1.1849234	1.1873281	1.1853998	1.1828218	1.1847396	1.1804544	1.1801820	1.1755997	1.1725273	1.1743191	1.1728745	1.1714878	1.1737788	1.1697588	1.1668602	1.1666362	1.1629648	1.1629109	1.1641135	1.1624452	1.1613390	1.1602283	1.1596400	1.1579413	1.1562018	1.1558769	1.1528902	1.1528594	1.1521589	1.1523318	1.1491898	1.1473441	1.1462153	1.1454849	1.1444993
N0748	NO	0.9975700	0.9952594	0.9969966	1.0001217	0.9952011	0.9898180	0.9922059	0.9889697	0.9893039	0.9845387	0.9769460	0.9749098	0.9718910	0.9672282	0.9647443	0.9630167	0.9598368	0.9568856	0.9540727	0.9485357	0.9457142	0.9438587	0.9444544	0.9402875	0.9386256	0.9390948	0.9367452	0.9331136	0.9329097	0.9313827	0.9305006	0.9300631	0.9292616	0.9258174	0.9255658	0.9249101	0.9228880	0.9217000	0.9201099	0.9187929	0.9168948	0.9131342	0.9119667	0.9099501	0.9068578	0.9050375	0.9022517	0.9000973
N0749	NO	1.1174819	1.1096386	1.1177511	1.1319146	1.1175174	1.1201466	1.1221073	1.1145439	1.1218442	1.1215426	1.1118741	1.1140356	1.1073868	1.1089697	1.1046461	1.1017909	1.1003275	1.0983992	1.0981176	1.0936813	1.0894248	1.0876131	1.0881864	1.0842035	1.0839639	1.0837512	1.0807424	1.0765492	1.0765935	1.0751429	1.0732949	1.0727895	1.0725384	1.0695870	1.0702965	1.0680239	1.0658985	1.0651886	1.0622451	1.0603600	1.0595151	1.0575669	1.0556622	1.0531232	1.0505095	1.0491605	1.0464523	1.0446491
N0750	NO	1.1109968	1.1019306	1.1046047	1.1047250	1.0984657	1.1012394	1.1066949	1.1038393	1.1032920	1.1038626	1.0917832	1.0914365	1.0895553	1.0871063	1.0878444	1.0858135	1.0808870	1.0813034	1.0783221	1.0739927	1.0709655	1.0701184	1.0709171	1.0672572	1.0671299	1.0681229	1.0649824	1.0599883	1.0610857	1.0586958	1.0576568	1.0579176	1.0585520	1.0571312	1.0549437	1.0539527	1.0533257	1.0522304	1.0497394	1.0489447	1.0477974	1.0458444	1.0449523	1.0420058	1.0397096	1.0380212	1.0366967	1.0348506
N0751	NO	1.0543479	1.0417435	1.0465546	1.0437701	1.0376855	1.0411222	1.0460429	1.0402070	1.0420442	1.0348240	1.0270660	1.0245703	1.0205140	1.0183151	1.0183301	1.0135560	1.0093240	1.0092522	1.0056611	1.0020001	0.9973428	0.9949539	0.9954073	0.9919899	0.9909978	0.9915981	0.9906006	0.9873548	0.9876556	0.9861864	0.9848799	0.9849551	0.9834690	0.9814916	0.9817884	0.9798892	0.9774410	0.9779073	0.9760427	0.9741468	0.9733150	0.9697095	0.9682392	0.9647611	0.9620863	0.9599831	0.9584516	0.9569027
N0752	NO	1.1249357	1.1202309	1.1174643	1.1265213	1.1294533	1.1224157	1.1231982	1.1218507	1.1198295	1.1201386	1.1114032	1.1112897	1.1064353	1.1008080	1.0990071	1.0945057	1.0936816	1.0943613	1.0872066	1.0864207	1.0848057	1.0788720	1.0794442	1.0768239	1.0744405	1.0728810	1.0716369	1.0694693	1.0679455	1.0657163	1.0666301	1.0658978	1.0638477	1.0623363	1.0592458	1.0577672	1.0556600	1.0553474	1.0541327	1.0510528	1.0510100	1.0503354	1.0453491	1.0447350	1.0423877	1.0402173	1.0394942	1.0354209
N0753	NO	1.2593962	1.2568698	1.2543184	1.2650288	1.2777374	1.2597878	1.2621231	1.2546161	1.2550502	1.2643440	1.2571002	1.2620161	1.2509892	1.2457697	1.2507116	1.2443984	1.2403357	1.2452008	1.2409418	1.2405534	1.2378807	1.2331067	1.2334454	1.2318097	1.2290456	1.2305944	1.2261821	1.2254128	1.2255409	1.2195592	1.2184530	1.2172101	1.2162378	1.2154899	1.2127848	1.2112794	1.2090648	1.2084301	1.2070966	1.2050039	1.2043507	1.2063358	1.2009296	1.1995479	1.1977409	1.1963712	1.1964737	1.1929555
N0754	NO	1.1832979	1.1811595	1.1754103	1.1899536	1.1959301	1.1870241	1.1821905	1.1831583	1.1847501	1.1901011	1.1782994	1.1828492	1.1745180	1.1695800	1.1703646	1.1685967	1.1707143	1.1705315	1.1650252	1.1648562	1.1635931	1.1537633	1.1541752	1.1552581	1.1521099	1.1522436	1.1497829	1.1481662	1.1446297	1.1415052	1.1424668	1.1406476	1.1380875	1.1377757	1.1350524	1.1326995	1.1287962	1.1290324	1.1289122	1.1264756	1.1265194	1.1262540	1.1211982	1.1201456	1.1167628	1.1152940	1.1150359	1.1121531
N0755	NO	1.1510139	1.1463077	1.1362538	1.1466727	1.1551412	1.1447097	1.1418946	1.1464827	1.1436791	1.1467133	1.1342010	1.1381992	1.1320077	1.1246538	1.1236974	1.1200626	1.1192853	1.1221142	1.1141068	1.1137805	1.1124313	1.1049086	1.1060979	1.1045871	1.1011894	1.1031952	1.1008409	1.1001503	1.0971413	1.0930140	1.0951781	1.0931075	1.0921068	1.0925537	1.0897665	1.0893013	1.0861621	1.0854466	1.0843790	1.0829134	1.0829301	1.0819367	1.0756428	1.0758710	1.0737603	1.0706520	1.0704509	1.0670837
N0756	NO	1.2014720	1.2054038	1.1905845	1.2014930	1.2014509	1.1983700	1.1972277	1.1930292	1.1947693	1.2023349	1.1861467	1.1909995	1.1826012	1.1783972	1.1795251	1.1722676	1.1733590	1.1746852	1.1663003	1.1687608	1.1666474	1.1583762	1.1579642	1.1557922	1.1536326	1.1544111	1.1511016	1.1506753	1.1475304	1.1430418	1.1448518	1.1420827	1.1412833	1.1398976	1.1361606	1.1359963	1.1338322	1.1320395	1.1315908	1.1298730	1.1301978	1.1296624	1.1243192	1.1240807	1.1206949	1.1182940	1.1167798	1.1141181
N0757	NO	1.2082031	1.2100301	1.2031128	1.2119536	1.2116284	1.2050824	1.2007713	1.2038937	1.2046847	1.2093596	1.2024844	1.2045462	1.1945193	1.1866452	1.1850195	1.1814885	1.1804240	1.1820850	1.1761339	1.1771886	1.1750034	1.1664784	1.1651795	1.1634848	1.1624376	1.1604708	1.1596901	1.1596274	1.1558278	1.1515269	1.1506951	1.1505971	1.1492445	1.1493983	1.1445003	1.1436683	1.1402626	1.1391833	1.1385632	1.1355131	1.1372406	1.1349880	1.1299970	1.1295217	1.1264747	1.1237805	1.1229005	1.1210265
N0758	NO	1.2678034	1.2606463	1.2503464	1.2686260	1.2795708	1.2711713	1.2687926	1.2650232	1.2615765	1.2665157	1.2576761	1.2670512	1.2582777	1.2528214	1.2546338	1.2447940	1.2474666	1.2484416	1.2404895	1.2455690	1.2409806	1.2344117	1.2353144	1.2339557	1.2292976	1.2275958	1.2265801	1.2268245	1.2215568	1.2179379	1.2206028	1.2188648	1.2167596	1.2171152	1.2131808	1.2133654	1.2083540	1.2080754	1.2074960	1.2046642	1.2058787	1.2046908	1.1985072	1.1987174	1.1958368	1.1955420	1.1964146	1.1923599
N0759	NO	1.2275133	1.2264066	1.2122324	1.2217975	1.2261372	1.2217219	1.2248731	1.2166671	1.2165476	1.2269499	1.2143016	1.2175510	1.2090158	1.2037543	1.2047325	1.2001536	1.2002765	1.2006843	1.1927106	1.1949928	1.1940826	1.1844168	1.1875811	1.1841908	1.1817352	1.1826127	1.1803865	1.1799934	1.1775348	1.1726570	1.1742277	1.1735289	1.1702406	1.1696738	1.1667576	1.1651585	1.1622677	1.1630445	1.1621037	1.1575766	1.1591419	1.1593699	1.1541847	1.1558293	1.1522056	1.1505048	1.1503993	1.1478934
N0760	NO	1.1753507	1.1803591	1.1664644	1.1825823	1.1901941	1.1820753	1.1814845	1.1749080	1.1701547	1.1788561	1.1698961	1.1760279	1.1704314	1.1647427	1.1656287	1.1613796	1.1637673	1.1633229	1.1566997	1.1592982	1.1570574	1.1478384	1.1505814	1.1506999	1.1466296	1.1464570	1.1457446	1.1447189	1.1416125	1.1373116	1.1370369	1.1346035	1.1339214	1.1340806	1.1298165	1.1285995	1.1250467	1.1265755	1.1261573	1.1238904	1.1231188	1.1228048	1.1179309	1.1186920	1.1155716	1.1134255	1.1121233	1.1101642
N0761	NO	1.3116884	1.3129390	1.3118024	1.3256428	1.3312347	1.3197083	1.3189870	1.3191736	1.3173282	1.3215491	1.3103898	1.3200812	1.3165135	1.3101311	1.3108871	1.3077526	1.3062067	1.3102357	1.3043394	1.3063154	1.3074327	1.2965521	1.2994754	1.2985408	1.2945919	1.2961760	1.2933069	1.2945421	1.2928561	1.2865256	1.2877254	1.2860057	1.2835954	1.2864112	1.2829816	1.2818024	1.2785412	1.2790380	1.2779745	1.2753584	1.2781997	1.2778950	1.2704495	1.2730395	1.2700737	1.2676693	1.2667687	1.2647996
N0762	NO	0.9143872	0.9111513	0.9107841	0.9088268	0.9110217	0.9061098	0.8981625	0.8946012	0.8901454	0.8867739	0.8796580	0.8757585	0.8686622	0.8618696	0.8554780	0.8494871	0.8466334	0.8426523	0.8366521	0.8324288	0.8265828	0.8194227	0.8148386	0.8100955	0.8045129	0.7992790	0.7959977	0.7910398	0.7857786	0.7805315	0.7755914	0.7708656	0.7654618	0.7611169	0.7552922	0.7509794	0.7455864	0.7413639	0.7370231	0.7331231	0.7286576	0.7244881	0.7198144	0.7157280	0.7110783	0.7071934	0.7035208	0.6996427
N0763	NO	0.9726229	0.9740685	0.9730169	0.9739509	0.9746799	0.9680953	0.9710061	0.9594470	0.9562577	0.9549069	0.9431261	0.9414829	0.9333409	0.9253367	0.9223006	0.9155999	0.9105814	0.9074728	0.8992411	0.8951835	0.8902485	0.8810887	0.8772856	0.8728019	0.8667256	0.8620567	0.8565477	0.8522429	0.8458617	0.8391700	0.8350151	0.8297073	0.8237309	0.8192194	0.8137624	0.8087515	0.8023814	0.7973640	0.7932501	0.7879298	0.7834154	0.7790067	0.7736222	0.7692730	0.7646604	0.7598920	0.7553564	0.7505071
N0764	NO	1.0009320	1.0003281	0.9975510	1.0038985	1.0087547	0.9973316	0.9943609	0.9888594	0.9872891	0.9846511	0.9767364	0.9725263	0.9625294	0.9558586	0.9525869	0.9448856	0.9403914	0.9374757	0.9298888	0.9272501	0.9222727	0.9141409	0.9103796	0.9057528	0.8996266	0.8948109	0.8898124	0.8846068	0.8786393	0.8722656	0.8682467	0.8634815	0.8572710	0.8528382	0.8479722	0.8429669	0.8373699	0.8328748	0.8276757	0.8222973	0.8187358	0.8138753	0.8080080	0.8036626	0.7990800	0.7945343	0.7904655	0.7858251
N0765	NO	0.9846629	0.9880801	0.9747066	0.9843795	0.9854406	0.9789645	0.9784753	0.9704814	0.9690949	0.9688699	0.9580179	0.9583871	0.9497496	0.9439852	0.9409325	0.9346061	0.9321962	0.9308208	0.9228587	0.9212213	0.9179492	0.9102238	0.9079557	0.9042671	0.8983817	0.8946462	0.8900689	0.8858837	0.8808189	0.8745413	0.8712871	0.8654138	0.8616118	0.8579814	0.8525733	0.8481580	0.8428855	0.8389899	0.8349844	0.8291747	0.8253167	0.8220484	0.8162327	0.8130845	0.8083583	0.8038139	0.8006410	0.7961059
N0766	NO	0.9361762	0.9354818	0.9293737	0.9367793	0.9343244	0.9233944	0.9259658	0.9208041	0.9154440	0.9126380	0.9048166	0.9031719	0.8934768	0.8856515	0.8828770	0.8763629	0.8731642	0.8713062	0.8636149	0.8609414	0.8549539	0.8465773	0.8423002	0.8381721	0.8327296	0.8282942	0.8235208	0.8189033	0.8131412	0.8075512	0.8033202	0.7978462	0.7924725	0.7881014	0.7820707	0.7775711	0.7722185	0.7673861	0.7631760	0.7579614	0.7539654	0.7504219	0.7443612	0.7409222	0.7358759	0.7313279	0.7276949	0.7230310
N0767	NO	0.9188133	0.9177835	0.9095817	0.9081696	0.9067143	0.9009234	0.8956999	0.8888846	0.8835335	0.8825175	0.8725816	0.8711048	0.8647969	0.8573604	0.8523466	0.8457388	0.8416369	0.8393011	0.8331888	0.8292282	0.8243592	0.8163420	0.8125708	0.8083463	0.8026350	0.7977383	0.7942312	0.7902174	0.7844405	0.7791771	0.7744193	0.7696105	0.7649021	0.7601814	0.7547396	0.7499557	0.7452095	0.7412210	0.7371377	0.7325593	0.7284694	0.7241392	0.7191131	0.7154585	0.7108287	0.7063030	0.7025682	0.6981871
N0768	NO	1.0321012	1.0321227	1.0270756	1.0341780	1.0436021	1.0340829	1.0337477	1.0286367	1.0247974	1.0232623	1.0129910	1.0106401	1.0015516	0.9954050	0.9906197	0.9827527	0.9808538	0.9774759	0.9693949	0.9665207	0.9625759	0.9542347	0.9508948	0.9467696	0.9405111	0.9362839	0.9304327	0.9258727	0.9189175	0.9128536	0.9091697	0.9036304	0.8972560	0.8931584	0.8869590	0.8822888	0.8768604	0.8719825	0.8674396	0.8616695	0.8571743	0.8533778	0.8468897	0.8429207	0.8377106	0.8325953	0.8290638	0.8239227
N0769	NO	0.9414382	0.9413865	0.9335535	0.9399002	0.9430808	0.9321984	0.9297252	0.9264591	0.9228213	0.9225008	0.9128699	0.9108984	0.9017193	0.8953021	0.8904563	0.8828198	0.8793470	0.8761265	0.8694674	0.8667188	0.8602748	0.8535380	0.8496763	0.8449604	0.8385270	0.8344476	0.8286028	0.8248941	0.8186792	0.8131388	0.8102403	0.8041015	0.7989228	0.7949417	0.7886221	0.7838856	0.7782779	0.7738175	0.7693455	0.7644190	0.7606577	0.7568697	0.7513050	0.7471898	0.7424878	0.7384741	0.7345308	0.7302890
N0770	NO	0.8850724	0.8762502	0.8651052	0.8569534	0.8472245	0.8332971	0.8242949	0.8128997	0.8022946	0.7942931	0.7825024	0.7750386	0.7659636	0.7575061	0.7517785	0.7431695	0.7357532	0.7306159	0.7227625	0.7167429	0.7105787	0.7032660	0.6970918	0.6917070	0.6849529	0.6795118	0.6731443	0.6681125	0.6622950	0.6561945	0.6510264	0.6455801	0.6395613	0.6346652	0.6291183	0.6240667	0.6186591	0.6144564	0.6096830	0.6046810	0.6003311	0.5964052	0.5910821	0.5868387	0.5823586	0.5782179	0.5739273	0.5695248
N0771	NO	0.9202848	0.9173849	0.9057713	0.9054703	0.9073509	0.8996972	0.8931813	0.8875347	0.8807625	0.8768228	0.8687346	0.8635160	0.8546752	0.8495192	0.8440557	0.8377150	0.8342192	0.8295906	0.8219040	0.8179428	0.8115672	0.8034462	0.7989211	0.7944099	0.7882653	0.7842140	0.7796867	0.7751745	0.7688329	0.7631699	0.7586386	0.7527267	0.7471191	0.7422912	0.7368154	0.7315339	0.7260284	0.7216646	0.7166338	0.7116883	0.7068371	0.7016621	0.6955165	0.6909882	0.6863470	0.6814142	0.6767887	0.6711882
N0772	NO	0.8275614	0.8213034	0.8140209	0.8117822	0.8119769	0.8021352	0.7952685	0.7898703	0.7843970	0.7806958	0.7709002	0.7669746	0.7599638	0.7546148	0.7492628	0.7421532	0.7377595	0.7331571	0.7258654	0.7203197	0.7159820	0.7087899	0.7035134	0.6987956	0.6921266	0.6871212	0.6814737	0.6761268	0.6702861	0.6647231	0.6596708	0.6543235	0.6483139	0.6438220	0.6379129	0.6330647	0.6270155	0.6223068	0.6178257	0.6126913	0.6084393	0.6036545	0.5986674	0.5940143	0.5897043	0.5850827	0.5807544	0.5759181
N0773	NO	1.2067038	1.2123799	1.2009840	1.2159939	1.2188957	1.2095265	1.2113830	1.2036796	1.2026229	1.2077740	1.1948076	1.1953194	1.1862053	1.1753566	1.1765902	1.1668857	1.1645098	1.1641438	1.1556661	1.1517053	1.1465787	1.1346469	1.1321805	1.1283350	1.1203114	1.1176491	1.1137476	1.1085057	1.1011858	1.0935442	1.0909216	1.0842109	1.0781319	1.0744340	1.0681001	1.0626850	1.0564020	1.0521146	1.0473447	1.0412892	1.0367606	1.0328429	1.0247595	1.0211135	1.0158404	1.0101480	1.0063851	1.0010167
N0774	NO	1.0255897	1.0369747	1.0225170	1.0305779	1.0349000	1.0246437	1.0225099	1.0144476	1.0097899	1.0104640	0.9952576	0.9958190	0.9864103	0.9763892	0.9736547	0.9657977	0.9588938	0.9567751	0.9475062	0.9444241	0.9390342	0.9293816	0.9261403	0.9214287	0.9143656	0.9101621	0.9032485	0.8984302	0.8932556	0.8848449	0.8809414	0.8741181	0.8678492	0.8637812	0.8567907	0.8522404	0.8460621	0.8411167	0.8363388	0.8307065	0.8260309	0.8216584	0.8150110	0.8102722	0.8048965	0.8001836	0.7958454	0.7908098
N0775	NO	1.0685897	1.0671320	1.0593746	1.0680246	1.0744872	1.0672977	1.0612895	1.0570717	1.0557927	1.0555296	1.0428722	1.0401492	1.0321819	1.0213113	1.0180545	1.0104723	1.0045317	1.0016962	0.9941554	0.9889117	0.9842973	0.9748892	0.9718305	0.9656892	0.9588104	0.9542992	0.9483090	0.9423041	0.9362872	0.9288973	0.9238713	0.9182173	0.9114944	0.9071023	0.8997418	0.8937388	0.8877143	0.8837665	0.8785501	0.8732305	0.8686694	0.8636185	0.8564972	0.8521701	0.8465562	0.8417384	0.8370851	0.8322966
N0776	NO	1.2367787	1.2497782	1.2229180	1.2472291	1.2606604	1.2334719	1.2369499	1.2308867	1.2278931	1.2343582	1.2208779	1.2265551	1.2174742	1.2039208	1.2058580	1.1980491	1.1923583	1.1927408	1.1795568	1.1775913	1.1745704	1.1623352	1.1611789	1.1551272	1.1470947	1.1444827	1.1386837	1.1333781	1.1267376	1.1166635	1.1136370	1.1068100	1.1007206	1.0973240	1.0889912	1.0839055	1.0782089	1.0722737	1.0681809	1.0614679	1.0572188	1.0523124	1.0444393	1.0390639	1.0341144	1.0279170	1.0248092	1.0187767
N0777	NO	1.0052900	1.0021007	1.0000665	1.0102615	1.0065161	0.9999884	0.9929761	0.9907297	0.9876172	0.9830465	0.9735070	0.9731964	0.9641568	0.9557732	0.9516357	0.9441798	0.9420344	0.9377434	0.9292004	0.9267435	0.9229871	0.9145749	0.9110295	0.9058515	0.8999956	0.8955784	0.8898235	0.8849585	0.8787065	0.8724339	0.8678607	0.8622797	0.8570762	0.8524637	0.8466305	0.8420330	0.8351825	0.8308759	0.8266514	0.8206538	0.8170186	0.8126665	0.8061090	0.8028165	0.7979151	0.7930810	0.7891667	0.7843359
N0778	NO	1.0439152	1.0421113	1.0383337	1.0375216	1.0474679	1.0383229	1.0379100	1.0324960	1.0275546	1.0290126	1.0173457	1.0163090	1.0083392	1.0002534	0.9960495	0.9876232	0.9847678	0.9820452	0.9736887	0.9708613	0.9662591	0.9584938	0.9552455	0.9498129	0.9435754	0.9381272	0.9333700	0.9283440	0.9214456	0.9136446	0.9100031	0.9037454	0.8980397	0.8925046	0.8862851	0.8803684	0.8753308	0.8710117	0.8667445	0.8603888	0.8559677	0.8514090	0.8449939	0.8406990	0.8353138	0.8302153	0.8261951	0.8213199
N0779	NO	0.9538702	0.9558953	0.9504209	0.9533237	0.9584130	0.9506105	0.9429415	0.9399081	0.9367495	0.9362499	0.9265954	0.9245211	0.9170156	0.9099921	0.9060059	0.8997014	0.8952621	0.8928527	0.8857609	0.8827567	0.8773464	0.8689119	0.8649834	0.8600059	0.8553229	0.8506403	0.8454672	0.8407314	0.8343846	0.8283267	0.8250960	0.8201985	0.8143289	0.8099236	0.8039570	0.7993417	0.7936977	0.7895786	0.7852914	0.7799166	0.7757142	0.7721323	0.7667662	0.7626159	0.7584903	0.7539120	0.7498556	0.7453537
N0780	NO	1.1978168	1.1986434	1.1931484	1.2075005	1.2071317	1.1992648	1.1950588	1.1877100	1.1901639	1.1979022	1.1847512	1.1853771	1.1753547	1.1674614	1.1655684	1.1569810	1.1527410	1.1522336	1.1456678	1.1409788	1.1356020	1.1258531	1.1233476	1.1203525	1.1134075	1.1093186	1.1034908	1.0995818	1.0929723	1.0834873	1.0811651	1.0757792	1.0700942	1.0667880	1.0595021	1.0537524	1.0473645	1.0436664	1.0393214	1.0324520	1.0298474	1.0244260	1.0170070	1.0133278	1.0083313	1.0019643	0.9979329	0.9936018
N0781	NO	0.9850824	0.9863690	0.9774054	0.9813173	0.9827724	0.9727498	0.9696920	0.9666666	0.9587854	0.9611906	0.9491153	0.9467223	0.9410515	0.9327970	0.9300553	0.9232248	0.9183517	0.9159756	0.9102228	0.9070481	0.9014843	0.8943316	0.8894293	0.8845676	0.8781371	0.8743349	0.8690865	0.8640203	0.8581774	0.8519681	0.8469927	0.8417290	0.8361962	0.8315833	0.8254221	0.8200577	0.8145252	0.8104257	0.8052553	0.7999204	0.7956861	0.7915506	0.7852193	0.7817955	0.7768251	0.7720639	0.7675955	0.7626354
N0782	NO	1.1146474	1.1193957	1.1087734	1.1132662	1.1179903	1.1152693	1.1144211	1.1097014	1.1038125	1.1051294	1.0927503	1.0921938	1.0846996	1.0758966	1.0715672	1.0652181	1.0608478	1.0580227	1.0490532	1.0473782	1.0414242	1.0311254	1.0285411	1.0244210	1.0175757	1.0138242	1.0092341	1.0038803	0.9973564	0.9904042	0.9843168	0.9782738	0.9725089	0.9676940	0.9605058	0.9555402	0.9482623	0.9429232	0.9376918	0.9317892	0.9273694	0.9226618	0.9164876	0.9121145	0.9059259	0.9004663	0.8959453	0.8897312
N0783	NO	0.9205581	0.9196099	0.9122429	0.9159023	0.9192724	0.9124393	0.9087743	0.9037796	0.9011137	0.9008054	0.8915011	0.8872595	0.8802049	0.8737818	0.8687240	0.8631357	0.8608497	0.8578509	0.8512548	0.8475986	0.8426025	0.8362124	0.8314342	0.8269669	0.8220725	0.8167069	0.8124828	0.8082547	0.8036340	0.7981730	0.7937998	0.7894427	0.7840405	0.7793904	0.7743089	0.7704079	0.7644740	0.7607288	0.7561698	0.7521038	0.7482337	0.7443789	0.7395761	0.7357104	0.7311546	0.7274868	0.7240228	0.7196733
N0784	NO	1.0590012	1.0624244	1.0522628	1.0614729	1.0678141	1.0584171	1.0553854	1.0515037	1.0493544	1.0471766	1.0355552	1.0331361	1.0209997	1.0144098	1.0114589	1.0051204	0.9999439	0.9969220	0.9885726	0.9854165	0.9812603	0.9714868	0.9684148	0.9641738	0.9582458	0.9526777	0.9480187	0.9424655	0.9360275	0.9288675	0.9246335	0.9186472	0.9136077	0.9094315	0.9022355	0.8972467	0.8910093	0.8876278	0.8837430	0.8781462	0.8733991	0.8693811	0.8629411	0.8584666	0.8537219	0.8490078	0.8447015	0.8402629
N0785	NO	1.0556461	1.0602931	1.0695393	1.0651071	1.0569875	1.0553038	1.0498071	1.0483723	1.0473216	1.0452207	1.0422025	1.0317149	1.0260155	1.0189116	1.0131092	1.0091342	1.0044074	0.9978952	0.9937893	0.9896753	0.9829125	0.9767499	0.9703604	0.9660109	0.9602495	0.9564159	0.9500781	0.9431955	0.9373745	0.9305725	0.9244125	0.9195914	0.9122725	0.9077762	0.9022405	0.8968426	0.8903605	0.8856474	0.8799925	0.8760623	0.8697914	0.8653826	0.8600917	0.8547965	0.8501283	0.8447353	0.8395466	0.8347604
N0786	NO	1.1209359	1.1178381	1.1252632	1.1217418	1.1167877	1.1118805	1.1073563	1.1083043	1.1034191	1.1014521	1.0986363	1.0898349	1.0860870	1.0794584	1.0719616	1.0685031	1.0656585	1.0593634	1.0554272	1.0507530	1.0424644	1.0354562	1.0297797	1.0245419	1.0190203	1.0175012	1.0102966	1.0027106	0.9975786	0.9907697	0.9845902	0.9787145	0.9717588	0.9674369	0.9613439	0.9564017	0.9494524	0.9450407	0.9385636	0.9338263	0.9281394	0.9239200	0.9188257	0.9138073	0.9089531	0.9037770	0.8985040	0.8935118
N0787	NO	1.0740716	1.0744686	1.0880278	1.0792289	1.0741875	1.0669985	1.0627341	1.0613070	1.0580260	1.0553834	1.0548468	1.0434043	1.0376554	1.0290296	1.0224493	1.0183606	1.0126815	1.0055382	1.0031538	0.9968373	0.9908944	0.9867156	0.9784333	0.9735177	0.9695451	0.9650981	0.9581879	0.9504184	0.9444916	0.9381379	0.9308574	0.9246518	0.9178322	0.9139212	0.9076700	0.9027349	0.8957171	0.8907195	0.8841615	0.8806183	0.8743758	0.8695976	0.8647774	0.8592830	0.8539310	0.8484771	0.8438093	0.8385789
N0788	NO	1.1117854	1.1152124	1.1271992	1.1263294	1.1141607	1.1062655	1.1058261	1.1022866	1.0986264	1.0978235	1.0959928	1.0876119	1.0803800	1.0718236	1.0693896	1.0657772	1.0594511	1.0512943	1.0485504	1.0436125	1.0348990	1.0292243	1.0236952	1.0173752	1.0121596	1.0098717	1.0033135	0.9949993	0.9889737	0.9832889	0.9756086	0.9700397	0.9632639	0.9583158	0.9515548	0.9467922	0.9402367	0.9343154	0.9280118	0.9235651	0.9178221	0.9131525	0.9080344	0.9025486	0.8978251	0.8918645	0.8867159	0.8813754
N0789	NO	1.0112015	1.0176690	1.0234489	1.0246022	1.0128088	1.0086294	1.0024633	0.9974701	0.9937678	0.9947426	0.9921274	0.9830462	0.9757288	0.9715397	0.9644792	0.9608585	0.9560314	0.9491497	0.9437430	0.9399738	0.9333795	0.9297404	0.9223922	0.9174949	0.9116844	0.9081889	0.9015839	0.8946372	0.8890651	0.8841945	0.8771951	0.8718365	0.8659177	0.8616953	0.8560408	0.8521352	0.8459980	0.8406896	0.8345572	0.8306845	0.8255215	0.8212986	0.8167026	0.8112295	0.8071113	0.8024291	0.7978501	0.7932243
N0790	NO	0.9237309	0.9253954	0.9385043	0.9351444	0.9253732	0.9197721	0.9128158	0.9102652	0.9091266	0.9060658	0.9040641	0.8950703	0.8906721	0.8841053	0.8775989	0.8734112	0.8694364	0.8655375	0.8623558	0.8572730	0.8516434	0.8462391	0.8392526	0.8348262	0.8308544	0.8264951	0.8211933	0.8144602	0.8098224	0.8052500	0.7997765	0.7944946	0.7881722	0.7845864	0.7791755	0.7745214	0.7688407	0.7641352	0.7588409	0.7544699	0.7501925	0.7462189	0.7412798	0.7369907	0.7323610	0.7274876	0.7235631	0.7191066
N0791	NO	0.8680857	0.8694541	0.8729298	0.8678811	0.8612815	0.8545626	0.8518624	0.8496965	0.8450774	0.8435864	0.8399599	0.8341000	0.8306017	0.8239535	0.8187721	0.8157621	0.8119169	0.8071066	0.8022999	0.7980630	0.7930277	0.7877325	0.7817993	0.7776315	0.7737485	0.7710462	0.7657935	0.7600294	0.7545220	0.7502729	0.7449406	0.7404201	0.7339855	0.7305784	0.7262467	0.7212401	0.7165236	0.7120987	0.7073336	0.7036185	0.6986078	0.6949538	0.6908032	0.6860615	0.6828102	0.6782168	0.6742232	0.6698805
N0792	NO	0.8655965	0.8661360	0.8690650	0.8678356	0.8585937	0.8589488	0.8498126	0.8469786	0.8472185	0.8413405	0.8416477	0.8359854	0.8314403	0.8245329	0.8200666	0.8180133	0.8140356	0.8083556	0.8046995	0.8001760	0.7936227	0.7899702	0.7845353	0.7798240	0.7764398	0.7734416	0.7682446	0.7630206	0.7576151	0.7535273	0.7486405	0.7433352	0.7379395	0.7343763	0.7294422	0.7254477	0.7202001	0.7162639	0.7114136	0.7072938	0.7032337	0.6989071	0.6948735	0.6906682	0.6866115	0.6831470	0.6791943	0.6749244
N0793	NO	0.9779671	0.9778567	0.9814667	0.9800466	0.9716294	0.9641613	0.9627266	0.9605705	0.9556931	0.9551152	0.9508289	0.9440829	0.9434623	0.9336607	0.9281710	0.9266168	0.9222748	0.9170913	0.9137449	0.9112622	0.9057498	0.9028637	0.8972321	0.8933027	0.8894228	0.8858037	0.8799722	0.8742466	0.8701240	0.8654392	0.8612807	0.8565074	0.8507280	0.8483155	0.8437700	0.8397632	0.8344663	0.8299323	0.8254965	0.8217956	0.8174944	0.8139709	0.8100658	0.8056855	0.8017521	0.7972282	0.7938740	0.7897568
N0794	NO	1.0541239	1.0489056	1.0661073	1.0661888	1.0526243	1.0515108	1.0476215	1.0408800	1.0440986	1.0415311	1.0407832	1.0345086	1.0305593	1.0237417	1.0185125	1.0135667	1.0105906	1.0050870	1.0024532	0.9966449	0.9908442	0.9865387	0.9807129	0.9771070	0.9737395	0.9705744	0.9658310	0.9568584	0.9511864	0.9473243	0.9399652	0.9349530	0.9295614	0.9248232	0.9196471	0.9140523	0.9074851	0.9036999	0.8978419	0.8936327	0.8892537	0.8846000	0.8796209	0.8738590	0.8692691	0.8641061	0.8595014	0.8542932
N0795	NO	1.1126634	1.1165550	1.1189702	1.1183312	1.1084765	1.1050160	1.1011252	1.1067497	1.1019167	1.0998752	1.0976701	1.0921048	1.0883871	1.0753572	1.0715725	1.0682125	1.0636051	1.0591586	1.0552593	1.0487372	1.0421762	1.0368125	1.0304475	1.0238719	1.0210130	1.0173795	1.0120864	1.0058782	0.9996303	0.9938020	0.9869848	0.9813423	0.9745101	0.9708933	0.9646480	0.9599794	0.9537005	0.9479053	0.9425430	0.9383036	0.9319364	0.9281650	0.9228591	0.9184355	0.9138432	0.9079008	0.9026212	0.8977008
N0796	NO	0.9752414	0.9739736	0.9870147	0.9817048	0.9758343	0.9695055	0.9625043	0.9614168	0.9570299	0.9544542	0.9512522	0.9445034	0.9395134	0.9328259	0.9271706	0.9210454	0.9171538	0.9121726	0.9086137	0.9033993	0.8973769	0.8919966	0.8852689	0.8815982	0.8760412	0.8720218	0.8663912	0.8594083	0.8541534	0.8481756	0.8419433	0.8376446	0.8317233	0.8277073	0.8221229	0.8171042	0.8111403	0.8057784	0.8002489	0.7958652	0.7910259	0.7868156	0.7821780	0.7775161	0.7732401	0.7680074	0.7632434	0.7588950
N0797	NO	0.9421792	0.9435066	0.9516875	0.9467427	0.9372694	0.9314480	0.9270988	0.9249998	0.9200414	0.9160664	0.9138768	0.9067362	0.9022712	0.8952750	0.8900112	0.8859442	0.8816050	0.8763230	0.8731661	0.8665293	0.8610477	0.8562636	0.8498504	0.8453797	0.8404937	0.8373680	0.8314569	0.8250332	0.8201624	0.8153048	0.8099929	0.8046955	0.7986122	0.7940269	0.7896318	0.7853894	0.7791489	0.7745185	0.7688183	0.7646173	0.7597500	0.7563124	0.7515678	0.7471346	0.7429118	0.7383007	0.7344580	0.7297692
N0798	NO	1.0520874	1.0500051	1.0604174	1.0577674	1.0433953	1.0416484	1.0408596	1.0362933	1.0332016	1.0321023	1.0301356	1.0193597	1.0185853	1.0086062	1.0011570	0.9971677	0.9942068	0.9869108	0.9830487	0.9772966	0.9709728	0.9657478	0.9609849	0.9558477	0.9506102	0.9460368	0.9399940	0.9334373	0.9272704	0.9219261	0.9157025	0.9107381	0.9032094	0.8991961	0.8937191	0.8887579	0.8819888	0.8779113	0.8712633	0.8678060	0.8625079	0.8581061	0.8530006	0.8483043	0.8436195	0.8386668	0.8342049	0.8296481
N0799	NO	1.2260787	1.2310935	1.2516232	1.2492218	1.2283864	1.2272847	1.2241987	1.2202845	1.2234769	1.2174798	1.2223879	1.2143288	1.2076156	1.1999648	1.1938367	1.1891356	1.1856465	1.1793921	1.1745629	1.1722550	1.1638539	1.1568224	1.1488564	1.1426497	1.1375498	1.1358266	1.1281042	1.1199155	1.1149886	1.1079030	1.1013165	1.0953581	1.0886233	1.0854280	1.0785356	1.0740429	1.0658476	1.0606567	1.0533224	1.0496367	1.0437779	1.0385447	1.0332878	1.0269537	1.0231478	1.0172178	1.0115638	1.0062422
N0800	NO	0.7767398	0.7665508	0.7630683	0.7520066	0.7382594	0.7248275	0.7146158	0.7047830	0.6984371	0.6916357	0.6842992	0.6770644	0.6707894	0.6621217	0.6540819	0.6495941	0.6434726	0.6377665	0.6333565	0.6276397	0.6215713	0.6157771	0.6095539	0.6047243	0.6000122	0.5955123	0.5896327	0.5845900	0.5797635	0.5744920	0.5694984	0.5648016	0.5601866	0.5560642	0.5513418	0.5472861	0.5429050	0.5384171	0.5339977	0.5304445	0.5266629	0.5233115	0.5193018	0.5155404	0.5122218	0.5086107	0.5052589	0.5014666
N0801	NO	0.7344891	0.7236066	0.7171791	0.7046835	0.6901593	0.6804330	0.6699541	0.6597345	0.6516201	0.6459419	0.6402189	0.6317337	0.6253778	0.6178254	0.6111525	0.6059949	0.6008329	0.5957969	0.5904262	0.5855696	0.5796442	0.5753343	0.5699576	0.5651573	0.5612171	0.5567763	0.5518519	0.5473450	0.5433046	0.5394176	0.5348403	0.5303150	0.5256751	0.5219679	0.5174112	0.5137435	0.5097671	0.5064974	0.5022761	0.4990371	0.4955695	0.4925681	0.4889835	0.4856335	0.4821757	0.4789073	0.4761127	0.4727613
N0802	NO	0.8111068	0.8024200	0.7961243	0.7822936	0.7658885	0.7552007	0.7440537	0.7379906	0.7292576	0.7213615	0.7150462	0.7075440	0.6998168	0.6919031	0.6849325	0.6785327	0.6729946	0.6662906	0.6608809	0.6556839	0.6500175	0.6444278	0.6373147	0.6320319	0.6273203	0.6229886	0.6169183	0.6115370	0.6063794	0.6009443	0.5955373	0.5907413	0.5857426	0.5813301	0.5768348	0.5728406	0.5674673	0.5634556	0.5586002	0.5546793	0.5506177	0.5470082	0.5425826	0.5389576	0.5352769	0.5312288	0.5278467	0.5242360
N0803	NO	0.6550517	0.6430193	0.6320359	0.6234376	0.6106271	0.5985711	0.5890692	0.5804404	0.5733925	0.5674158	0.5606759	0.5519997	0.5456348	0.5387940	0.5326288	0.5284677	0.5231642	0.5178678	0.5126624	0.5078537	0.5031722	0.4982241	0.4928702	0.4880881	0.4842088	0.4804169	0.4756750	0.4712228	0.4668058	0.4620741	0.4581571	0.4540159	0.4495292	0.4457169	0.4418859	0.4378466	0.4339947	0.4304818	0.4263925	0.4230050	0.4192239	0.4163027	0.4126960	0.4094596	0.4062105	0.4030033	0.3997872	0.3965369
N0804	NO	0.7994213	0.7824483	0.7797087	0.7686357	0.7551454	0.7458339	0.7362270	0.7282342	0.7214684	0.7135084	0.7071908	0.6992583	0.6944156	0.6856765	0.6794105	0.6742742	0.6688141	0.6618354	0.6576490	0.6519368	0.6454504	0.6396653	0.6333644	0.6277210	0.6228499	0.6185753	0.6130489	0.6073291	0.6025522	0.5971612	0.5919318	0.5869939	0.5811800	0.5771622	0.5724139	0.5681624	0.5628946	0.5580970	0.5537033	0.5494772	0.5451851	0.5412993	0.5374547	0.5329970	0.5287815	0.5248531	0.5210599	0.5168213
N0805	NO	0.8236251	0.8101395	0.8048310	0.7881059	0.7768972	0.7642496	0.7495161	0.7420583	0.7324238	0.7257129	0.7186343	0.7085848	0.7017119	0.6950679	0.6855090	0.6809905	0.6738924	0.6659762	0.6613275	0.6551105	0.6479239	0.6419121	0.6352699	0.6295674	0.6243633	0.6194478	0.6138501	0.6070729	0.6018705	0.5970454	0.5905936	0.5856817	0.5801573	0.5759658	0.5712048	0.5660243	0.5610106	0.5565399	0.5514970	0.5475214	0.5428965	0.5387707	0.5347176	0.5303665	0.5265203	0.5227307	0.5183785	0.5144744
N0806	NO	0.8626956	0.8575338	0.8576611	0.8498194	0.8381889	0.8333956	0.8246523	0.8205355	0.8142580	0.8118473	0.8076380	0.8007205	0.7946012	0.7876222	0.7838439	0.7799562	0.7749553	0.7699404	0.7655618	0.7596427	0.7542204	0.7493758	0.7439052	0.7393574	0.7349803	0.7314981	0.7255749	0.7204202	0.7155638	0.7100887	0.7048275	0.7003983	0.6946978	0.6909460	0.6865878	0.6820052	0.6767673	0.6722561	0.6678820	0.6638075	0.6590919	0.6553396	0.6510791	0.6468804	0.6428739	0.6384557	0.6344124	0.6306110
N0807	NO	0.9558238	0.9568933	0.9646283	0.9673374	0.9580868	0.9529036	0.9512252	0.9439706	0.9455637	0.9380172	0.9391435	0.9329821	0.9258320	0.9203794	0.9149311	0.9118173	0.9083776	0.9017819	0.8999704	0.8965331	0.8889407	0.8858236	0.8795885	0.8743107	0.8696487	0.8663009	0.8606359	0.8545966	0.8503610	0.8448806	0.8397434	0.8343093	0.8297036	0.8261161	0.8204243	0.8162298	0.8099567	0.8054308	0.8012187	0.7965170	0.7916009	0.7866969	0.7826215	0.7787396	0.7744414	0.7700191	0.7657548	0.7605264
N0808	NO	0.8277686	0.8167690	0.8187931	0.8071820	0.7927110	0.7835252	0.7729205	0.7672818	0.7609509	0.7537402	0.7492598	0.7396757	0.7337548	0.7277996	0.7203443	0.7155083	0.7089391	0.7030300	0.6980882	0.6924515	0.6859528	0.6810135	0.6743258	0.6689572	0.6639286	0.6591448	0.6535273	0.6473724	0.6426044	0.6373025	0.6316428	0.6268348	0.6211931	0.6165713	0.6116050	0.6069648	0.6018864	0.5977488	0.5932256	0.5890476	0.5849119	0.5808344	0.5766253	0.5727751	0.5691817	0.5648946	0.5610024	0.5571949
N0809	NO	0.8783644	0.8663939	0.8643023	0.8529114	0.8365860	0.8253706	0.8118881	0.8026807	0.7955794	0.7862558	0.7802070	0.7712455	0.7629446	0.7545527	0.7475916	0.7412045	0.7343687	0.7282841	0.7224707	0.7158717	0.7095655	0.7035048	0.6975194	0.6912596	0.6864686	0.6814513	0.6752882	0.6689135	0.6634972	0.6584740	0.6524175	0.6464777	0.6409222	0.6364248	0.6310889	0.6259028	0.6200133	0.6152233	0.6101453	0.6055785	0.6006334	0.5961893	0.5910710	0.5863326	0.5822092	0.5772941	0.5726131	0.5678434
N0810	NO	0.7926064	0.7891307	0.7928650	0.7867565	0.7788161	0.7754763	0.7689785	0.7660313	0.7617210	0.7584487	0.7552798	0.7493488	0.7468787	0.7405509	0.7344303	0.7317401	0.7253640	0.7203207	0.7150661	0.7101251	0.7045491	0.7012315	0.6949322	0.6901910	0.6855035	0.6821122	0.6769137	0.6714423	0.6665172	0.6620767	0.6570476	0.6526244	0.6470324	0.6431891	0.6382173	0.6342180	0.6294085	0.6250209	0.6202963	0.6163646	0.6121378	0.6080408	0.6035488	0.5988464	0.5948761	0.5902226	0.5856496	0.5819117
N0811	NO	0.6988918	0.6951978	0.6959405	0.6917004	0.6846246	0.6788602	0.6729192	0.6697862	0.6642967	0.6602902	0.6595975	0.6529684	0.6488457	0.6432762	0.6378192	0.6344028	0.6295288	0.6248645	0.6206935	0.6156110	0.6103191	0.6059569	0.6011385	0.5965214	0.5927911	0.5886207	0.5833169	0.5784795	0.5738945	0.5697054	0.5650051	0.5604010	0.5556948	0.5521109	0.5473807	0.5431679	0.5387148	0.5346679	0.5304134	0.5266691	0.5220988	0.5189241	0.5146638	0.5108646	0.5073780	0.5031809	0.4993554	0.4954838
N0812	NO	0.8444948	0.8331658	0.8295196	0.8189700	0.8036709	0.7935383	0.7828422	0.7739711	0.7652521	0.7575673	0.7511932	0.7442716	0.7377123	0.7292414	0.7217213	0.7149003	0.7095639	0.7023636	0.6969185	0.6913798	0.6847526	0.6785432	0.6721905	0.6659023	0.6610249	0.6561611	0.6500343	0.6438830	0.6389161	0.6331335	0.6271034	0.6223879	0.6165781	0.6118743	0.6068945	0.6021532	0.5974581	0.5929862	0.5882723	0.5841768	0.5797082	0.5761133	0.5718455	0.5681174	0.5641280	0.5602307	0.5564979	0.5526686
N0813	NO	0.8729959	0.8726492	0.8785882	0.8763572	0.8657287	0.8625319	0.8580580	0.8542881	0.8494178	0.8467550	0.8418497	0.8374887	0.8329449	0.8242964	0.8197500	0.8155004	0.8119578	0.8058289	0.8010260	0.7972989	0.7913673	0.7862570	0.7808770	0.7767179	0.7737814	0.7706295	0.7656893	0.7610502	0.7565992	0.7523085	0.7478499	0.7433054	0.7382436	0.7358938	0.7310684	0.7272896	0.7222923	0.7182620	0.7138495	0.7101681	0.7051958	0.7012717	0.6966748	0.6925311	0.6883621	0.6834997	0.6797583	0.6752924
N0814	NO	0.7874876	0.7792368	0.7726219	0.7610942	0.7473328	0.7365187	0.7269108	0.7176855	0.7093387	0.7021365	0.6944011	0.6864874	0.6797473	0.6717764	0.6642746	0.6584873	0.6528807	0.6472875	0.6418749	0.6358863	0.6298641	0.6238027	0.6176009	0.6123704	0.6073937	0.6035230	0.5977879	0.5915430	0.5871034	0.5814652	0.5759712	0.5716984	0.5663043	0.5622826	0.5574484	0.5531980	0.5484039	0.5441126	0.5400745	0.5360961	0.5321070	0.5283451	0.5244341	0.5205351	0.5168995	0.5133061	0.5099683	0.5062119
N0815	NO	0.9799021	0.9849323	0.9943821	0.9950660	0.9838152	0.9769168	0.9728964	0.9688483	0.9672800	0.9639667	0.9612769	0.9540272	0.9483100	0.9406243	0.9356841	0.9325777	0.9287541	0.9219536	0.9198862	0.9149264	0.9084771	0.9027707	0.8963271	0.8909329	0.8872781	0.8837481	0.8775392	0.8708481	0.8652130	0.8596943	0.8538800	0.8484671	0.8419701	0.8386319	0.8338702	0.8291752	0.8228465	0.8178526	0.8120872	0.8081281	0.8025891	0.7985089	0.7936318	0.7897384	0.7854219	0.7801427	0.7760196	0.7720000
N0816	NO	0.8631021	0.8670175	0.8685029	0.8649808	0.8596023	0.8534157	0.8489246	0.8458994	0.8455235	0.8433326	0.8384982	0.8338829	0.8290517	0.8232133	0.8184550	0.8160068	0.8128202	0.8072396	0.8037405	0.7989390	0.7937758	0.7886106	0.7831419	0.7798209	0.7762583	0.7724929	0.7675748	0.7622019	0.7577725	0.7526711	0.7475601	0.7427470	0.7379888	0.7337302	0.7293460	0.7248956	0.7196384	0.7162622	0.7113823	0.7075745	0.7029582	0.6987573	0.6946138	0.6908785	0.6871148	0.6827307	0.6790414	0.6748587
N0817	NO	0.9978297	0.9979129	1.0058160	1.0107286	0.9988783	0.9888954	0.9871370	0.9851830	0.9834253	0.9806286	0.9780251	0.9728172	0.9661548	0.9605419	0.9547672	0.9513899	0.9461327	0.9406863	0.9365400	0.9324579	0.9268460	0.9223803	0.9163008	0.9115539	0.9083553	0.9032336	0.8973296	0.8916260	0.8857126	0.8808880	0.8742902	0.8693694	0.8633056	0.8596529	0.8547188	0.8506416	0.8451808	0.8402638	0.8348962	0.8302521	0.8259068	0.8218615	0.8172414	0.8133691	0.8091442	0.8046174	0.8002857	0.7953718
N0818	NO	0.8974537	0.8963796	0.8969997	0.8950945	0.8900841	0.8875055	0.8830163	0.8760806	0.8734304	0.8731946	0.8704042	0.8654120	0.8587001	0.8543040	0.8486280	0.8448560	0.8406255	0.8366660	0.8326480	0.8278044	0.8223658	0.8186843	0.8125203	0.8091052	0.8050496	0.8008353	0.7958487	0.7898397	0.7858610	0.7805654	0.7755951	0.7713131	0.7657272	0.7617047	0.7576057	0.7528600	0.7481338	0.7433305	0.7381362	0.7353964	0.7314059	0.7278426	0.7232568	0.7192560	0.7151408	0.7105253	0.7072935	0.7038764
N0819	NO	0.8148491	0.8151032	0.8107475	0.8113725	0.8092526	0.8026197	0.7976606	0.7981424	0.7901510	0.7863140	0.7829530	0.7754522	0.7733133	0.7690132	0.7646182	0.7599970	0.7545674	0.7491503	0.7448711	0.7399586	0.7345595	0.7315772	0.7275041	0.7225510	0.7190747	0.7137771	0.7087784	0.7037642	0.6997137	0.6938232	0.6898243	0.6848379	0.6792822	0.6750212	0.6708302	0.6662688	0.6623708	0.6573069	0.6530706	0.6488559	0.6439509	0.6398412	0.6365744	0.6319786	0.6276692	0.6243138	0.6201718	0.6165400
N0820	NO	0.8938031	0.8874058	0.8838043	0.8837610	0.8785077	0.8692188	0.8585887	0.8592858	0.8532885	0.8449952	0.8397545	0.8325376	0.8273331	0.8216864	0.8170884	0.8117043	0.8061932	0.7995669	0.7954565	0.7888623	0.7831573	0.7782574	0.7721047	0.7672018	0.7632698	0.7579010	0.7522664	0.7462087	0.7415392	0.7350683	0.7300089	0.7235625	0.7186232	0.7129722	0.7085736	0.7033684	0.6984001	0.6929959	0.6883332	0.6837083	0.6777467	0.6732049	0.6689324	0.6639171	0.6597872	0.6555117	0.6510506	0.6465155
N0821	NO	0.9143373	0.9158542	0.9096211	0.9128544	0.9123486	0.9054878	0.8999979	0.8992147	0.8935314	0.8909981	0.8860441	0.8787180	0.8757095	0.8720926	0.8672118	0.8622178	0.8574446	0.8524492	0.8489321	0.8435891	0.8391591	0.8356239	0.8300416	0.8261565	0.8234926	0.8173652	0.8117504	0.8069271	0.8028647	0.7969494	0.7925364	0.7870736	0.7816973	0.7769778	0.7726859	0.7676212	0.7626456	0.7575281	0.7529151	0.7484117	0.7435776	0.7391152	0.7351731	0.7302833	0.7257111	0.7213861	0.7171669	0.7128439
N0822	NO	1.0850561	1.0859063	1.0811212	1.0872786	1.0950310	1.0878166	1.0785911	1.0844449	1.0787017	1.0691512	1.0675236	1.0602108	1.0548882	1.0535822	1.0491323	1.0426418	1.0373697	1.0315289	1.0287347	1.0207162	1.0159259	1.0138528	1.0094779	1.0036044	1.0007159	0.9935821	0.9877296	0.9813318	0.9779679	0.9707218	0.9656395	0.9584383	0.9533514	0.9469830	0.9424260	0.9359601	0.9311975	0.9250283	0.9200517	0.9150201	0.9078457	0.9026859	0.8982812	0.8920598	0.8865756	0.8822410	0.8770655	0.8719008
N0823	NO	0.8596092	0.8590343	0.8577721	0.8585987	0.8579944	0.8500741	0.8444412	0.8420371	0.8395174	0.8347155	0.8303374	0.8236456	0.8202173	0.8157865	0.8111026	0.8066204	0.8021606	0.7967420	0.7933629	0.7878045	0.7829767	0.7792480	0.7751357	0.7703878	0.7673604	0.7626297	0.7576855	0.7528890	0.7489803	0.7432737	0.7389294	0.7339376	0.7291646	0.7247884	0.7205007	0.7161409	0.7123413	0.7075557	0.7036312	0.6999663	0.6950316	0.6914276	0.6875115	0.6826064	0.6790462	0.6757284	0.6719447	0.6682538
N0824	NO	0.9511917	0.9563232	0.9436389	0.9512350	0.9534774	0.9380237	0.9370708	0.9395106	0.9292547	0.9308144	0.9236803	0.9148150	0.9140105	0.9065856	0.9018501	0.8970339	0.8908910	0.8863380	0.8827037	0.8779410	0.8708438	0.8674536	0.8624101	0.8580269	0.8530868	0.8481725	0.8431809	0.8374474	0.8336737	0.8265303	0.8220546	0.8181741	0.8122150	0.8073145	0.8028719	0.7974966	0.7934974	0.7879122	0.7834859	0.7803552	0.7741729	0.7688968	0.7659703	0.7606153	0.7568628	0.7526990	0.7487474	0.7445048
N0825	NO	0.8387461	0.8389804	0.8340384	0.8332658	0.8307427	0.8226154	0.8155885	0.8127475	0.8085010	0.8041357	0.7982519	0.7891296	0.7871159	0.7816473	0.7775565	0.7723662	0.7670720	0.7599694	0.7563736	0.7498167	0.7442452	0.7406912	0.7345459	0.7308989	0.7258009	0.7200499	0.7151803	0.7102320	0.7045082	0.6986932	0.6932876	0.6878604	0.6822857	0.6780039	0.6734836	0.6687021	0.6637934	0.6581295	0.6536236	0.6497004	0.6440930	0.6396790	0.6356707	0.6306507	0.6265886	0.6225098	0.6184552	0.6145476
N0826	NO	1.0472615	1.0547714	1.0486916	1.0514197	1.0606544	1.0496566	1.0426319	1.0453997	1.0375385	1.0310192	1.0287895	1.0186481	1.0173931	1.0129650	1.0068791	1.0005581	0.9940645	0.9869469	0.9841757	0.9769983	0.9708364	0.9682171	0.9625354	0.9571776	0.9526330	0.9472153	0.9403797	0.9341248	0.9289360	0.9221052	0.9163647	0.9099545	0.9038581	0.8988733	0.8944068	0.8880606	0.8831619	0.8773236	0.8716637	0.8683282	0.8618295	0.8567189	0.8526030	0.8463295	0.8419813	0.8374779	0.8319269	0.8285204
N0827	NO	1.1315966	1.1447845	1.1342421	1.1400805	1.1380205	1.1286798	1.1257772	1.1262774	1.1229814	1.1162627	1.1161981	1.1010437	1.0994728	1.0937070	1.0881082	1.0810704	1.0751780	1.0657693	1.0642066	1.0570672	1.0505393	1.0468299	1.0416231	1.0351374	1.0305200	1.0233494	1.0162997	1.0109746	1.0059695	0.9978523	0.9926974	0.9852455	0.9782165	0.9726541	0.9660308	0.9599708	0.9552066	0.9483087	0.9438075	0.9385422	0.9311166	0.9252359	0.9212035	0.9149368	0.9098450	0.9050065	0.8997240	0.8945512
N0828	NO	0.8465114	0.8419929	0.8392938	0.8414366	0.8391988	0.8310258	0.8237451	0.8234719	0.8185526	0.8140539	0.8106175	0.8045259	0.8010254	0.7963695	0.7924702	0.7883468	0.7828597	0.7770617	0.7729496	0.7683810	0.7635351	0.7593249	0.7545869	0.7509084	0.7472489	0.7418715	0.7369326	0.7320827	0.7278798	0.7217401	0.7170984	0.7123482	0.7071496	0.7024179	0.6979198	0.6933953	0.6889289	0.6845566	0.6797630	0.6758624	0.6704443	0.6665407	0.6621881	0.6574486	0.6536742	0.6498727	0.6460906	0.6416832
N0829	NO	0.9334071	0.9337132	0.9256317	0.9272689	0.9335100	0.9238682	0.9166522	0.9125165	0.9094586	0.9058678	0.9031353	0.8929458	0.8884680	0.8839679	0.8798462	0.8721020	0.8691700	0.8636818	0.8611841	0.8532975	0.8471204	0.8422505	0.8382169	0.8323606	0.8286276	0.8224676	0.8169986	0.8103899	0.8061025	0.7998583	0.7957889	0.7895557	0.7833794	0.7791846	0.7748452	0.7691498	0.7638425	0.7584014	0.7544095	0.7499812	0.7447088	0.7402396	0.7355552	0.7304108	0.7262000	0.7220566	0.7179132	0.7139071
N0830	NO	0.9112192	0.9134917	0.9055177	0.9107835	0.9097825	0.9013488	0.8968164	0.8948081	0.8916072	0.8850815	0.8820606	0.8766577	0.8733603	0.8681680	0.8632262	0.8573155	0.8534000	0.8495784	0.8450516	0.8390157	0.8345938	0.8315382	0.8260217	0.8213144	0.8173299	0.8123121	0.8071716	0.8020835	0.7978727	0.7921239	0.7885898	0.7831253	0.7784352	0.7734163	0.7686007	0.7636275	0.7595086	0.7543123	0.7503328	0.7463700	0.7407289	0.7365768	0.7325147	0.7276149	0.7236857	0.7201436	0.7157736	0.7116910
N0831	NO	0.8641100	0.8638123	0.8601242	0.8631836	0.8650255	0.8562087	0.8510289	0.8499845	0.8465821	0.8407259	0.8388969	0.8305182	0.8284608	0.8245177	0.8198884	0.8152515	0.8113930	0.8064067	0.8020106	0.7960917	0.7915554	0.7894079	0.7843930	0.7797782	0.7762611	0.7708231	0.7664422	0.7618288	0.7576482	0.7521217	0.7476328	0.7424010	0.7369856	0.7319912	0.7279515	0.7226725	0.7189274	0.7140564	0.7103425	0.7062223	0.7006271	0.6967402	0.6929178	0.6879826	0.6841613	0.6808938	0.6767128	0.6729069
N0832	NO	1.0231305	1.0178587	1.0162294	1.0297277	1.0322506	1.0193146	1.0141813	1.0170168	1.0098588	1.0067772	0.9999251	0.9919182	0.9911501	0.9858229	0.9831120	0.9782630	0.9700696	0.9641427	0.9615631	0.9560493	0.9501536	0.9487075	0.9451329	0.9387439	0.9360397	0.9304761	0.9241686	0.9187157	0.9157637	0.9082257	0.9039617	0.8975965	0.8922333	0.8875250	0.8834991	0.8776883	0.8733147	0.8675923	0.8625290	0.8592213	0.8534979	0.8488321	0.8446739	0.8388913	0.8342249	0.8302305	0.8254293	0.8209345
N0833	NO	0.9469702	0.9423999	0.9366764	0.9441877	0.9479784	0.9380623	0.9240111	0.9262074	0.9242641	0.9224421	0.9145057	0.9085343	0.9020896	0.8994176	0.8946177	0.8896532	0.8862677	0.8785833	0.8754519	0.8687671	0.8651375	0.8610098	0.8556035	0.8496385	0.8467630	0.8411030	0.8355829	0.8293359	0.8248509	0.8189507	0.8143327	0.8086005	0.8025149	0.7978598	0.7928206	0.7873766	0.7827071	0.7774137	0.7723126	0.7669207	0.7613652	0.7567118	0.7522377	0.7470454	0.7423365	0.7375662	0.7327728	0.7276493
N0834	NO	0.8767152	0.8696114	0.8696731	0.8685223	0.8701966	0.8646975	0.8572330	0.8541487	0.8498781	0.8444204	0.8401060	0.8348439	0.8301449	0.8269528	0.8204401	0.8163035	0.8125776	0.8057899	0.8030789	0.7965772	0.7912411	0.7881631	0.7830826	0.7779108	0.7743607	0.7691691	0.7632613	0.7592071	0.7547741	0.7487874	0.7443260	0.7388277	0.7338333	0.7292838	0.7249091	0.7200151	0.7153531	0.7104901	0.7064356	0.7026136	0.6969846	0.6926757	0.6885759	0.6838263	0.6798943	0.6763086	0.6721503	0.6682765
N0835	NO	0.8982895	0.8920787	0.8943546	0.8943340	0.8959965	0.8865906	0.8775160	0.8802717	0.8747491	0.8689111	0.8645182	0.8577965	0.8533379	0.8474892	0.8411832	0.8374060	0.8333374	0.8258156	0.8235567	0.8166518	0.8113488	0.8076297	0.8011481	0.7968295	0.7929842	0.7870517	0.7823236	0.7767447	0.7733078	0.7666554	0.7614547	0.7563369	0.7511826	0.7450165	0.7410007	0.7359523	0.7319605	0.7263087	0.7218366	0.7175853	0.7120793	0.7083423	0.7041048	0.6986371	0.6942873	0.6902366	0.6865286	0.6824100
N0836	NO	0.8902239	0.8834624	0.8813525	0.8867716	0.8821779	0.8767405	0.8713863	0.8707411	0.8670275	0.8601682	0.8584975	0.8516757	0.8470374	0.8433857	0.8395875	0.8330437	0.8293964	0.8241251	0.8208572	0.8147222	0.8093281	0.8058152	0.8022591	0.7974130	0.7935113	0.7879897	0.7831042	0.7785324	0.7742769	0.7688472	0.7639570	0.7588401	0.7542632	0.7491329	0.7444459	0.7402023	0.7353203	0.7306154	0.7268795	0.7230856	0.7171961	0.7132895	0.7091336	0.7041866	0.7002128	0.6966300	0.6930232	0.6888552
N0837	NO	0.8977181	0.8950642	0.8922388	0.8904621	0.8859668	0.8800304	0.8753679	0.8747846	0.8714783	0.8633592	0.8586907	0.8528702	0.8481004	0.8456434	0.8410642	0.8329978	0.8295701	0.8235319	0.8205661	0.8147162	0.8084520	0.8052359	0.7992629	0.7938285	0.7916849	0.7861524	0.7809227	0.7768334	0.7710562	0.7656503	0.7609988	0.7548658	0.7498889	0.7449138	0.7405351	0.7355194	0.7305819	0.7257890	0.7219858	0.7177377	0.7123319	0.7081337	0.7042729	0.6994338	0.6949213	0.6916703	0.6876103	0.6834090
N0838	NO	1.2054062	1.2114917	1.1977546	1.2078925	1.2135700	1.2019050	1.1966679	1.2047687	1.1993874	1.1925912	1.1905506	1.1803386	1.1797000	1.1775317	1.1696808	1.1638651	1.1613052	1.1541829	1.1519461	1.1440927	1.1379199	1.1348300	1.1300938	1.1238983	1.1209549	1.1130641	1.1076638	1.1010146	1.0963118	1.0887783	1.0847332	1.0771087	1.0713613	1.0671500	1.0613441	1.0557222	1.0500853	1.0427407	1.0400753	1.0349700	1.0270591	1.0220652	1.0170771	1.0108348	1.0059040	1.0019729	0.9963735	0.9915126
N0839	NO	1.0549228	1.0527707	1.0547972	1.0641272	1.0612947	1.0548503	1.0479925	1.0481107	1.0442919	1.0407249	1.0386083	1.0307391	1.0237935	1.0176884	1.0158499	1.0103306	1.0038179	0.9980713	0.9934000	0.9867365	0.9810019	0.9771694	0.9722760	0.9679852	0.9611973	0.9563966	0.9525934	0.9464332	0.9413329	0.9358934	0.9309417	0.9268030	0.9196036	0.9135530	0.9098091	0.9046325	0.9004127	0.8962334	0.8907253	0.8864898	0.8809215	0.8764927	0.8717368	0.8661480	0.8614205	0.8578485	0.8532502	0.8486339
N0840	NO	1.0416868	1.0367801	1.0382938	1.0387486	1.0374331	1.0331362	1.0317292	1.0241699	1.0210898	1.0180362	1.0131360	1.0039284	0.9985093	0.9927759	0.9886717	0.9823523	0.9755999	0.9700552	0.9640784	0.9587706	0.9521756	0.9493587	0.9425120	0.9393654	0.9325510	0.9268525	0.9224258	0.9159949	0.9095781	0.9049866	0.8994927	0.8938164	0.8874073	0.8820150	0.8772502	0.8710155	0.8680575	0.8630977	0.8566769	0.8519971	0.8460565	0.8415152	0.8358426	0.8304684	0.8255554	0.8221432	0.8174418	0.8128330
N0841	NO	0.9032154	0.9003505	0.9026265	0.9006379	0.8973716	0.8909042	0.8855302	0.8841869	0.8779092	0.8716911	0.8684065	0.8604015	0.8545318	0.8494724	0.8453603	0.8398211	0.8345955	0.8283265	0.8226644	0.8168607	0.8118572	0.8083282	0.8021340	0.7978890	0.7914306	0.7868433	0.7825643	0.7777224	0.7731608	0.7678392	0.7626238	0.7578863	0.7522593	0.7472656	0.7426496	0.7375915	0.7337997	0.7290471	0.7232799	0.7191416	0.7142652	0.7104583	0.7059540	0.7006280	0.6959821	0.6924981	0.6883125	0.6839350
N0842	NO	0.8755113	0.8757459	0.8735691	0.8708560	0.8686530	0.8643902	0.8570788	0.8541701	0.8468418	0.8428410	0.8413020	0.8353684	0.8285342	0.8237699	0.8186938	0.8164778	0.8102816	0.8031244	0.7978092	0.7930759	0.7883605	0.7846789	0.7786274	0.7749866	0.7688364	0.7654136	0.7605672	0.7545264	0.7496940	0.7450377	0.7395561	0.7344159	0.7288383	0.7234529	0.7188946	0.7138742	0.7094607	0.7056037	0.6997536	0.6953354	0.6899960	0.6858932	0.6810440	0.6759579	0.6718565	0.6678072	0.6628309	0.6584403
N0843	NO	1.0176235	1.0170889	1.0243140	1.0246330	1.0207918	1.0150450	1.0083128	1.0080130	1.0007932	0.9973413	0.9958451	0.9870542	0.9816520	0.9766726	0.9721450	0.9691566	0.9609275	0.9553226	0.9501507	0.9446700	0.9393203	0.9365618	0.9306296	0.9258239	0.9190660	0.9139528	0.9099796	0.9020637	0.8974307	0.8917949	0.8850278	0.8816370	0.8736668	0.8686743	0.8637807	0.8575433	0.8547003	0.8495729	0.8427322	0.8381658	0.8320228	0.8274052	0.8218311	0.8159213	0.8113019	0.8074710	0.8029960	0.7982773
N0844	NO	0.8912518	0.8916391	0.8929566	0.8901237	0.8844125	0.8791847	0.8746070	0.8712226	0.8655666	0.8621590	0.8621138	0.8535365	0.8463447	0.8403077	0.8367383	0.8339839	0.8277000	0.8222575	0.8163235	0.8116366	0.8061616	0.8021982	0.7975525	0.7926044	0.7866937	0.7820526	0.7786156	0.7727017	0.7681274	0.7632595	0.7578889	0.7529607	0.7472847	0.7426816	0.7384661	0.7330512	0.7285654	0.7242932	0.7201997	0.7162024	0.7108606	0.7071630	0.7026659	0.6973720	0.6933674	0.6901311	0.6857189	0.6814883
N0845	NO	0.8678941	0.8537008	0.8408103	0.8283198	0.8132303	0.7950060	0.7830946	0.7722548	0.7598364	0.7479653	0.7406730	0.7299980	0.7217847	0.7140667	0.7075449	0.7012804	0.6940315	0.6877722	0.6814368	0.6761656	0.6708882	0.6658511	0.6603314	0.6563021	0.6510848	0.6460487	0.6420388	0.6366637	0.6324067	0.6279531	0.6230031	0.6186559	0.6137630	0.6090174	0.6044002	0.5997070	0.5958734	0.5914645	0.5867946	0.5830112	0.5779316	0.5736599	0.5691202	0.5645000	0.5600160	0.5558267	0.5513881	0.5469574
N0846	NO	0.7955985	0.7870713	0.7801467	0.7740277	0.7608885	0.7491675	0.7410190	0.7314650	0.7242967	0.7181050	0.7118319	0.7030672	0.6971363	0.6913849	0.6858375	0.6794091	0.6725084	0.6660745	0.6605613	0.6550947	0.6490719	0.6443812	0.6386787	0.6337711	0.6280159	0.6231897	0.6193630	0.6134312	0.6087233	0.6038903	0.5986094	0.5942005	0.5889032	0.5843090	0.5800396	0.5755168	0.5715942	0.5673648	0.5625660	0.5585670	0.5544335	0.5505097	0.5466026	0.5424416	0.5384850	0.5349462	0.5308331	0.5274572
N0847	NO	0.9997401	0.9921205	0.9945853	1.0014336	0.9969796	0.9846461	0.9836676	0.9803569	0.9740918	0.9706973	0.9665447	0.9611454	0.9554352	0.9476303	0.9429558	0.9382799	0.9330198	0.9260437	0.9195648	0.9162153	0.9111749	0.9069355	0.9003232	0.8960234	0.8897943	0.8846672	0.8792428	0.8726767	0.8683233	0.8628234	0.8574241	0.8526442	0.8469718	0.8415743	0.8365083	0.8307546	0.8267310	0.8226817	0.8168583	0.8121514	0.8067577	0.8016512	0.7975928	0.7922410	0.7878586	0.7835686	0.7791894	0.7749681
N0848	NO	0.8247846	0.8102288	0.8018363	0.7925955	0.7813526	0.7675433	0.7572132	0.7477082	0.7390679	0.7300816	0.7219732	0.7127790	0.7049991	0.6968423	0.6893314	0.6825945	0.6747181	0.6673294	0.6606473	0.6541598	0.6473809	0.6417826	0.6345398	0.6284050	0.6209288	0.6153899	0.6101063	0.6041383	0.5978621	0.5920906	0.5859144	0.5808743	0.5746809	0.5696190	0.5647207	0.5588838	0.5541267	0.5489208	0.5437235	0.5387664	0.5341643	0.5297786	0.5249959	0.5202444	0.5155910	0.5114293	0.5068023	0.5024726
N0849	NO	0.9245165	0.9156402	0.9195091	0.9176126	0.9094142	0.8984280	0.8958833	0.8924538	0.8841173	0.8828199	0.8771012	0.8669879	0.8644685	0.8569061	0.8512665	0.8454108	0.8397732	0.8344337	0.8270053	0.8205069	0.8152158	0.8096831	0.8034185	0.7985344	0.7908812	0.7858521	0.7807071	0.7742829	0.7688942	0.7636780	0.7565402	0.7508296	0.7450099	0.7392455	0.7340719	0.7282619	0.7232721	0.7184118	0.7127771	0.7074268	0.7023262	0.6964649	0.6911824	0.6854725	0.6798925	0.6755351	0.6701961	0.6655446
N0850	NO	0.6956832	0.6939689	0.6951280	0.6890842	0.6866599	0.6791492	0.6756001	0.6724044	0.6672960	0.6647088	0.6615765	0.6557592	0.6518315	0.6467174	0.6420695	0.6374587	0.6325766	0.6274401	0.6225014	0.6172023	0.6120606	0.6075604	0.6024212	0.5984215	0.5935081	0.5884119	0.5841735	0.5782243	0.5735316	0.5690599	0.5642525	0.5597045	0.5545439	0.5500147	0.5456136	0.5406576	0.5365710	0.5327907	0.5283056	0.5239670	0.5197088	0.5158626	0.5118318	0.5074495	0.5036740	0.4997887	0.4958559	0.4920146
N0851	NO	0.8926759	0.8886479	0.8886172	0.8918041	0.8871058	0.8771561	0.8747730	0.8719481	0.8688868	0.8643705	0.8608359	0.8551531	0.8503946	0.8448201	0.8401945	0.8378460	0.8325164	0.8275323	0.8215402	0.8170352	0.8114589	0.8080825	0.8024969	0.7987460	0.7939080	0.7890348	0.7860132	0.7808791	0.7763547	0.7725259	0.7674406	0.7635046	0.7582949	0.7539018	0.7495866	0.7447878	0.7411372	0.7379737	0.7330912	0.7292543	0.7247747	0.7213317	0.7175108	0.7133174	0.7091655	0.7060621	0.7023169	0.6983325
N0852	NO	0.8843356	0.8718433	0.8601239	0.8533123	0.8415887	0.8288463	0.8187129	0.8068888	0.7972935	0.7883165	0.7790440	0.7696889	0.7608331	0.7525851	0.7452775	0.7388718	0.7300217	0.7227358	0.7141460	0.7076247	0.7000136	0.6940121	0.6880451	0.6807030	0.6744775	0.6681360	0.6620472	0.6558796	0.6494769	0.6439019	0.6376653	0.6318514	0.6263526	0.6201127	0.6140731	0.6090637	0.6036981	0.5989107	0.5936370	0.5885150	0.5834188	0.5785951	0.5738854	0.5687549	0.5641246	0.5600520	0.5556000	0.5506200
N0853	NO	0.9676864	0.9740106	0.9761044	0.9696546	0.9697054	0.9607784	0.9574122	0.9573064	0.9478296	0.9450387	0.9400135	0.9327264	0.9260892	0.9222252	0.9169686	0.9110830	0.9056542	0.8995883	0.8944646	0.8885741	0.8827644	0.8785717	0.8729404	0.8686665	0.8618424	0.8566040	0.8521839	0.8458802	0.8403419	0.8357542	0.8303218	0.8261866	0.8202392	0.8156822	0.8111654	0.8050655	0.8008944	0.7963288	0.7910658	0.7866839	0.7811450	0.7770563	0.7717664	0.7668136	0.7626905	0.7591813	0.7542813	0.7500379
[truncated: 192 more rows]
[truncated: 1,002 more columns]
