# Supplementary material for: Organic resources from Madagascar: Dataset of chemical and near-infrared spectroscopy measurements
Source: Data Brief. 2022 Jun 2;43:108350. doi: 10.1016/j.dib.2022.108350 (PMC9194856; doi:10.1016/j.dib.2022.108350)
Supplement: Supplementary file 2 [file mmc2.xlsx]

## Sheet: MADA_ASD_STD_ON_XDS
sample_name	standardized	400_nm	402_nm	404_nm	406_nm	408_nm	410_nm	412_nm	414_nm	416_nm	418_nm	420_nm	422_nm	424_nm	426_nm	428_nm	430_nm	432_nm	434_nm	436_nm	438_nm	440_nm	442_nm	444_nm	446_nm	448_nm	450_nm	452_nm	454_nm	456_nm	458_nm	460_nm	462_nm	464_nm	466_nm	468_nm	470_nm	472_nm	474_nm	476_nm	478_nm	480_nm	482_nm	484_nm	486_nm	488_nm	490_nm	492_nm	494_nm
N0001	YES	0.5538257	0.5826073	0.6157877	0.6392634	0.6717115	0.6994563	0.7227176	0.7351156	0.7526172	0.7620724	0.7774590	0.7820895	0.7861605	0.7909309	0.7919949	0.7962357	0.7984355	0.8035455	0.8026665	0.8046132	0.8040237	0.8040036	0.8058205	0.8070912	0.8054674	0.8063890	0.8049436	0.8076087	0.8068963	0.8067777	0.8063675	0.8043502	0.8057010	0.8030863	0.8003765	0.8004854	0.7995597	0.7977175	0.7957147	0.7937751	0.7933517	0.7910132	0.7897675	0.7870766	0.7855379	0.7844220	0.7821576	0.7801960
N0002	YES	0.8458969	0.8785648	0.9069465	0.9291933	0.9525349	1.0028142	1.0139641	1.0208620	1.0416598	1.0521039	1.0655704	1.0678891	1.0694246	1.0751622	1.0671885	1.0711793	1.0719365	1.0770211	1.0732493	1.0680430	1.0648688	1.0671566	1.0648195	1.0643849	1.0586915	1.0559112	1.0514073	1.0533026	1.0492980	1.0482398	1.0444779	1.0397840	1.0386685	1.0310521	1.0298276	1.0265381	1.0230926	1.0199332	1.0164859	1.0131602	1.0129025	1.0093478	1.0075439	1.0032219	1.0004287	0.9982464	0.9954262	0.9918007
N0003	YES	0.9049647	0.9267566	0.9507855	0.9727815	0.9979820	1.0396836	1.0552702	1.0672956	1.0765982	1.0863115	1.1048752	1.1039152	1.1017100	1.1129133	1.1032877	1.1062764	1.1091448	1.1145396	1.1119795	1.1080148	1.1061202	1.1098778	1.1095867	1.1079910	1.1041808	1.1024437	1.0979605	1.1021242	1.0957669	1.0960367	1.0934678	1.0896212	1.0905443	1.0841726	1.0814296	1.0801573	1.0767986	1.0738560	1.0704154	1.0666634	1.0666713	1.0635858	1.0616795	1.0566704	1.0550790	1.0534443	1.0496434	1.0466917
N0004	YES	0.6994704	0.7422397	0.7742313	0.8027503	0.8303038	0.8661019	0.8883948	0.8965147	0.9141231	0.9235428	0.9395828	0.9443427	0.9449999	0.9478973	0.9434840	0.9444848	0.9410282	0.9434538	0.9393965	0.9360765	0.9311118	0.9303064	0.9284016	0.9246086	0.9185420	0.9151808	0.9096633	0.9097493	0.9046669	0.9022655	0.8980036	0.8927703	0.8920982	0.8851961	0.8818751	0.8799798	0.8767771	0.8738894	0.8703259	0.8677213	0.8668057	0.8631241	0.8610237	0.8574887	0.8556170	0.8529707	0.8497114	0.8470127
N0005	YES	0.5223156	0.5637354	0.5972329	0.6285070	0.6624492	0.6887494	0.7159480	0.7269232	0.7447882	0.7564209	0.7680749	0.7747983	0.7762721	0.7832994	0.7819719	0.7864631	0.7848615	0.7881857	0.7874119	0.7882891	0.7879168	0.7862471	0.7867894	0.7857190	0.7828364	0.7824104	0.7803729	0.7804900	0.7791384	0.7785793	0.7772800	0.7732783	0.7730338	0.7699695	0.7675925	0.7662026	0.7649997	0.7612640	0.7594514	0.7571481	0.7552730	0.7529566	0.7502334	0.7482265	0.7459546	0.7434087	0.7415629	0.7391208
N0006	YES	0.5082780	0.5490417	0.5792047	0.6150383	0.6427097	0.6636294	0.6911715	0.7000363	0.7187653	0.7258806	0.7357730	0.7432176	0.7435057	0.7496533	0.7492222	0.7532443	0.7511296	0.7539363	0.7525696	0.7547717	0.7537231	0.7522448	0.7519652	0.7515701	0.7506102	0.7505445	0.7484227	0.7480446	0.7472811	0.7465600	0.7455121	0.7425450	0.7419037	0.7397611	0.7367738	0.7356280	0.7349574	0.7314237	0.7304428	0.7269894	0.7240984	0.7216525	0.7194690	0.7166352	0.7142891	0.7117305	0.7093338	0.7068693
N0007	YES	0.5013024	0.5455291	0.5758827	0.6065066	0.6359553	0.6601475	0.6859912	0.6940871	0.7112851	0.7206348	0.7308524	0.7390308	0.7379932	0.7438641	0.7441899	0.7482499	0.7462255	0.7484322	0.7465549	0.7479767	0.7470028	0.7452099	0.7463073	0.7459684	0.7441220	0.7438111	0.7420862	0.7414659	0.7407649	0.7395406	0.7384750	0.7358066	0.7353007	0.7331598	0.7301861	0.7291141	0.7279583	0.7245814	0.7233141	0.7200031	0.7176229	0.7149357	0.7124574	0.7099435	0.7074512	0.7047837	0.7025002	0.6996472
N0008	YES	0.6119253	0.6535715	0.6826614	0.7118368	0.7369015	0.7644836	0.7879982	0.7985231	0.8132693	0.8244485	0.8333207	0.8406283	0.8409017	0.8503335	0.8489602	0.8519151	0.8510565	0.8557630	0.8560994	0.8578837	0.8564890	0.8575965	0.8580794	0.8580814	0.8563415	0.8562551	0.8543401	0.8547004	0.8543741	0.8549322	0.8543180	0.8507038	0.8509116	0.8487908	0.8473952	0.8462765	0.8446125	0.8414917	0.8396601	0.8360610	0.8343756	0.8310468	0.8286222	0.8256286	0.8235288	0.8209159	0.8181576	0.8156186
N0009	YES	0.5966381	0.6394466	0.6663854	0.6968386	0.7263858	0.7532567	0.7764241	0.7871018	0.8024306	0.8115676	0.8242902	0.8288460	0.8280656	0.8379097	0.8353075	0.8375553	0.8366557	0.8415263	0.8407460	0.8415654	0.8397040	0.8395697	0.8399754	0.8395130	0.8374270	0.8376253	0.8351890	0.8354144	0.8346368	0.8353062	0.8351643	0.8321304	0.8322577	0.8296214	0.8280187	0.8262104	0.8252395	0.8221734	0.8204408	0.8166360	0.8142938	0.8115066	0.8087189	0.8056319	0.8032286	0.7999573	0.7969443	0.7939020
N0010	YES	0.5367126	0.5773976	0.6061119	0.6358453	0.6677639	0.6914357	0.7164558	0.7267703	0.7420340	0.7533579	0.7638068	0.7715780	0.7720640	0.7794023	0.7787691	0.7833778	0.7820426	0.7854275	0.7846439	0.7864574	0.7860383	0.7854799	0.7871170	0.7864383	0.7850779	0.7852978	0.7844401	0.7858399	0.7848948	0.7849959	0.7848517	0.7817019	0.7820840	0.7804068	0.7779507	0.7773677	0.7763650	0.7730350	0.7715471	0.7680981	0.7660102	0.7632901	0.7602207	0.7577287	0.7546279	0.7513695	0.7483092	0.7453541
N0011	YES	0.5906294	0.6266973	0.6587278	0.6883622	0.7168173	0.7427259	0.7647970	0.7739207	0.7900594	0.8019960	0.8121971	0.8183043	0.8184189	0.8255364	0.8218762	0.8258795	0.8243781	0.8274952	0.8279742	0.8282107	0.8273802	0.8267888	0.8274928	0.8279449	0.8261818	0.8264734	0.8246344	0.8255259	0.8256095	0.8259647	0.8267828	0.8243608	0.8247508	0.8234621	0.8215031	0.8210706	0.8200247	0.8162785	0.8155278	0.8117330	0.8099833	0.8078690	0.8044099	0.8022005	0.7995624	0.7959919	0.7932830	0.7897948
N0012	YES	0.5396905	0.5832005	0.6140864	0.6427041	0.6720923	0.6959749	0.7190403	0.7283565	0.7448205	0.7560641	0.7646787	0.7712441	0.7727800	0.7790216	0.7769815	0.7820306	0.7792776	0.7818100	0.7807258	0.7824520	0.7810191	0.7805544	0.7805582	0.7802494	0.7782250	0.7783744	0.7770236	0.7779403	0.7763971	0.7757025	0.7749993	0.7721397	0.7724747	0.7703186	0.7677480	0.7662180	0.7647409	0.7613237	0.7597269	0.7561124	0.7539174	0.7509085	0.7476346	0.7447314	0.7414693	0.7383870	0.7354122	0.7324697
N0013	YES	0.5551396	0.5933805	0.6232464	0.6569993	0.6854275	0.7092727	0.7331245	0.7428120	0.7603849	0.7699875	0.7811399	0.7889837	0.7898461	0.7971704	0.7954636	0.8001447	0.7989457	0.8026035	0.8021671	0.8037921	0.8020445	0.8024673	0.8042823	0.8043258	0.8032507	0.8037443	0.8024096	0.8041733	0.8046433	0.8049445	0.8056999	0.8033379	0.8041567	0.8028883	0.8014719	0.8006940	0.7997171	0.7970506	0.7962183	0.7923366	0.7905974	0.7884174	0.7857260	0.7828013	0.7803509	0.7771075	0.7740723	0.7713063
N0014	YES	0.5911636	0.6304467	0.6620376	0.6834180	0.7176636	0.7434900	0.7666835	0.7773621	0.7929741	0.8027614	0.8148476	0.8207004	0.8208097	0.8291629	0.8279948	0.8325212	0.8304765	0.8344834	0.8340750	0.8357719	0.8340241	0.8338896	0.8345026	0.8348442	0.8336391	0.8339757	0.8327640	0.8334691	0.8329532	0.8336325	0.8338133	0.8317014	0.8321865	0.8301362	0.8291249	0.8285744	0.8271776	0.8243552	0.8231105	0.8194945	0.8177630	0.8155911	0.8124887	0.8094378	0.8070673	0.8040612	0.8010619	0.7977986
N0015	YES	0.6164493	0.6568037	0.6825593	0.7139329	0.7400269	0.7627196	0.7866732	0.7929912	0.8096393	0.8207822	0.8299093	0.8371063	0.8351514	0.8438802	0.8424783	0.8455343	0.8435161	0.8482629	0.8471730	0.8487741	0.8468941	0.8480487	0.8480052	0.8467089	0.8448429	0.8442682	0.8421502	0.8421685	0.8405338	0.8406721	0.8405471	0.8372190	0.8367085	0.8333135	0.8315688	0.8298800	0.8280914	0.8242263	0.8221223	0.8178402	0.8156075	0.8123112	0.8091497	0.8059232	0.8030310	0.7996753	0.7964945	0.7935033
N0016	YES	0.6461216	0.6927751	0.7183026	0.7468390	0.7746339	0.8003592	0.8249566	0.8309730	0.8460687	0.8601843	0.8698964	0.8773874	0.8764898	0.8863932	0.8830995	0.8867003	0.8854350	0.8889897	0.8885210	0.8899477	0.8888431	0.8895698	0.8901593	0.8908850	0.8890405	0.8879756	0.8868971	0.8890867	0.8876019	0.8883325	0.8884323	0.8855657	0.8857411	0.8836433	0.8835528	0.8822865	0.8812968	0.8785833	0.8780435	0.8736223	0.8723767	0.8692048	0.8662145	0.8631673	0.8605883	0.8577502	0.8550411	0.8520034
N0017	YES	0.6118409	0.6532403	0.6780689	0.7100499	0.7375786	0.7640190	0.7903935	0.7930049	0.8117592	0.8228119	0.8311908	0.8399321	0.8384218	0.8460889	0.8450615	0.8455867	0.8455288	0.8489208	0.8488737	0.8514327	0.8491121	0.8496596	0.8496826	0.8494983	0.8487334	0.8483319	0.8478489	0.8489278	0.8472414	0.8491942	0.8489187	0.8464091	0.8486221	0.8459631	0.8448000	0.8440651	0.8424013	0.8405207	0.8387294	0.8353642	0.8334073	0.8304787	0.8275985	0.8239373	0.8216712	0.8187209	0.8152321	0.8123829
N0018	YES	0.6725694	0.7122960	0.7416567	0.7665513	0.8003923	0.8237957	0.8449890	0.8550946	0.8701292	0.8832667	0.8926145	0.8978974	0.8983535	0.9081352	0.9048703	0.9088812	0.9067560	0.9115052	0.9100695	0.9110723	0.9100471	0.9111307	0.9114750	0.9115481	0.9103167	0.9100465	0.9079908	0.9092469	0.9083830	0.9089555	0.9098924	0.9061812	0.9057429	0.9042434	0.9034350	0.9026296	0.9011531	0.8985305	0.8980092	0.8945321	0.8927649	0.8902686	0.8873089	0.8840484	0.8818296	0.8785030	0.8762409	0.8732423
N0019	YES	0.6521681	0.6974914	0.7297215	0.7488326	0.7796650	0.8117595	0.8352367	0.8428292	0.8557327	0.8690188	0.8795865	0.8865080	0.8867194	0.8963293	0.8929844	0.8978374	0.8959963	0.9009217	0.9012611	0.9028419	0.9023284	0.9028643	0.9040161	0.9038243	0.9017805	0.9010193	0.8993308	0.8997247	0.8987285	0.8985069	0.8984102	0.8949646	0.8953513	0.8926458	0.8907455	0.8894245	0.8887013	0.8850025	0.8838826	0.8798720	0.8782548	0.8759499	0.8727111	0.8699685	0.8675113	0.8645439	0.8618481	0.8594071
N0020	YES	0.6284764	0.6712286	0.6965748	0.7208028	0.7478390	0.7752770	0.7994921	0.8056613	0.8205364	0.8329020	0.8420528	0.8490925	0.8464591	0.8563661	0.8517869	0.8548334	0.8524412	0.8572452	0.8564245	0.8567597	0.8553758	0.8557547	0.8559057	0.8555889	0.8538610	0.8543307	0.8528584	0.8542815	0.8531448	0.8534729	0.8535202	0.8512192	0.8518769	0.8504875	0.8488182	0.8480350	0.8470957	0.8435383	0.8421860	0.8384835	0.8365077	0.8333027	0.8297917	0.8260643	0.8240741	0.8203627	0.8170993	0.8134841
N0021	YES	0.5899314	0.6334388	0.6613456	0.6894623	0.7172777	0.7422876	0.7688723	0.7766598	0.7918451	0.8028618	0.8137868	0.8195872	0.8198630	0.8279753	0.8264343	0.8306345	0.8291215	0.8346710	0.8337712	0.8350986	0.8347520	0.8350926	0.8355185	0.8351830	0.8339769	0.8333757	0.8317063	0.8321314	0.8307233	0.8306317	0.8306383	0.8269807	0.8272557	0.8244299	0.8224792	0.8211196	0.8192554	0.8155923	0.8146968	0.8100244	0.8077753	0.8050272	0.8020117	0.7987424	0.7965571	0.7934815	0.7908372	0.7876031
N0022	YES	0.6172156	0.6617784	0.6891836	0.7160712	0.7458728	0.7689416	0.7960373	0.8044065	0.8207948	0.8320450	0.8420632	0.8498481	0.8492231	0.8590287	0.8579323	0.8614749	0.8611271	0.8658235	0.8666207	0.8684301	0.8678531	0.8678225	0.8696567	0.8705100	0.8700668	0.8693312	0.8680829	0.8695910	0.8686556	0.8690475	0.8700054	0.8667030	0.8674821	0.8659429	0.8648363	0.8638148	0.8631967	0.8602501	0.8590562	0.8559502	0.8544906	0.8523670	0.8495703	0.8469335	0.8449631	0.8427590	0.8408206	0.8381775
N0023	YES	0.6183027	0.6599123	0.6878623	0.7148296	0.7425461	0.7687393	0.7901759	0.8022340	0.8169709	0.8280229	0.8382181	0.8428528	0.8422695	0.8511520	0.8485518	0.8520476	0.8499663	0.8544754	0.8551146	0.8557206	0.8545716	0.8539344	0.8539861	0.8548579	0.8531861	0.8526308	0.8510767	0.8517168	0.8511543	0.8514601	0.8515846	0.8486103	0.8495767	0.8474374	0.8461151	0.8447393	0.8431007	0.8398740	0.8382016	0.8345008	0.8322363	0.8295314	0.8259297	0.8228146	0.8201764	0.8168949	0.8137202	0.8103133
N0024	YES	0.5732190	0.6146329	0.6424537	0.6718493	0.7029803	0.7295303	0.7532713	0.7661268	0.7798078	0.7925610	0.8047578	0.8122862	0.8127311	0.8222168	0.8208330	0.8259967	0.8251936	0.8306838	0.8311974	0.8329627	0.8325334	0.8334514	0.8345222	0.8349667	0.8340451	0.8345435	0.8331751	0.8344752	0.8338730	0.8339633	0.8348994	0.8322092	0.8329390	0.8306921	0.8286007	0.8279464	0.8269075	0.8238627	0.8221338	0.8188794	0.8171684	0.8147427	0.8119771	0.8098304	0.8080398	0.8052181	0.8028758	0.8003039
N0025	YES	0.6475466	0.6921021	0.7180539	0.7452484	0.7756760	0.8020968	0.8271430	0.8362883	0.8487382	0.8616584	0.8729883	0.8807161	0.8802837	0.8897929	0.8873087	0.8921590	0.8902332	0.8950370	0.8955884	0.8975052	0.8967734	0.8973367	0.8984156	0.8985556	0.8973710	0.8968413	0.8951769	0.8959158	0.8945054	0.8954138	0.8959349	0.8920456	0.8924341	0.8898277	0.8891513	0.8880988	0.8874975	0.8840694	0.8830867	0.8793955	0.8773286	0.8749206	0.8715703	0.8684459	0.8662549	0.8630451	0.8603337	0.8577376
N0026	YES	0.5645924	0.6059948	0.6351699	0.6641397	0.6949190	0.7219283	0.7447636	0.7538502	0.7682989	0.7812764	0.7919267	0.7989333	0.7995151	0.8078528	0.8064098	0.8109440	0.8090568	0.8134792	0.8134781	0.8157737	0.8148108	0.8145980	0.8163177	0.8159893	0.8147963	0.8148648	0.8129895	0.8137390	0.8138097	0.8139313	0.8133831	0.8107397	0.8103188	0.8078914	0.8062073	0.8048245	0.8037589	0.8008622	0.7997656	0.7962996	0.7946706	0.7924575	0.7904164	0.7876680	0.7857935	0.7832897	0.7809040	0.7786269
N0027	YES	0.5977393	0.6386868	0.6663320	0.6952870	0.7271389	0.7526893	0.7777087	0.7848945	0.8002167	0.8107403	0.8227433	0.8295400	0.8300056	0.8382336	0.8362638	0.8396462	0.8375098	0.8427032	0.8423352	0.8431101	0.8418477	0.8423694	0.8432523	0.8436126	0.8427004	0.8432751	0.8424481	0.8438694	0.8433132	0.8444802	0.8458321	0.8436386	0.8442984	0.8431858	0.8424887	0.8414450	0.8404185	0.8375427	0.8370216	0.8333818	0.8316005	0.8291550	0.8256758	0.8232009	0.8205674	0.8172985	0.8144892	0.8109981
N0028	YES	0.5991649	0.6414694	0.6691282	0.6999549	0.7274057	0.7545402	0.7786211	0.7879240	0.8025532	0.8149925	0.8270193	0.8330420	0.8318057	0.8413974	0.8390443	0.8442001	0.8424505	0.8469790	0.8480271	0.8486422	0.8475698	0.8471378	0.8481474	0.8479736	0.8460794	0.8459076	0.8451407	0.8458061	0.8442744	0.8443055	0.8445496	0.8418282	0.8423279	0.8398160	0.8378805	0.8370119	0.8352903	0.8320640	0.8314099	0.8272640	0.8254240	0.8231198	0.8203292	0.8175566	0.8153625	0.8122616	0.8096200	0.8064545
N0029	YES	0.4978045	0.5424286	0.5755769	0.6077657	0.6378708	0.6645152	0.6916904	0.7029133	0.7200859	0.7286628	0.7400126	0.7481990	0.7516087	0.7588909	0.7595793	0.7644830	0.7633788	0.7675847	0.7672766	0.7707167	0.7708890	0.7703877	0.7720643	0.7721646	0.7709805	0.7722487	0.7714542	0.7716420	0.7715921	0.7715207	0.7718610	0.7693876	0.7695597	0.7678860	0.7653788	0.7653362	0.7639975	0.7614442	0.7605807	0.7581714	0.7565611	0.7543232	0.7520711	0.7503773	0.7482669	0.7461110	0.7437036	0.7417058
N0030	YES	0.5301855	0.5701243	0.6002935	0.6300681	0.6631300	0.6866036	0.7116992	0.7205007	0.7376905	0.7497569	0.7602074	0.7672043	0.7697013	0.7763372	0.7760358	0.7809301	0.7785978	0.7831185	0.7825278	0.7849076	0.7847298	0.7842579	0.7850058	0.7854019	0.7837424	0.7843765	0.7834473	0.7844902	0.7839464	0.7841766	0.7840694	0.7813873	0.7817350	0.7798715	0.7776146	0.7774017	0.7763265	0.7734090	0.7720710	0.7689717	0.7669892	0.7646679	0.7616696	0.7592757	0.7565557	0.7535032	0.7511543	0.7483578
N0031	YES	0.6496384	0.6952150	0.7174271	0.7451605	0.7778385	0.8033578	0.8247849	0.8365064	0.8492767	0.8615220	0.8714422	0.8760474	0.8766049	0.8866355	0.8846619	0.8890972	0.8856443	0.8920608	0.8915339	0.8940239	0.8929917	0.8927462	0.8935933	0.8947275	0.8928843	0.8921344	0.8898362	0.8916301	0.8907548	0.8907611	0.8906252	0.8871564	0.8870406	0.8848758	0.8835021	0.8829366	0.8816175	0.8778214	0.8763936	0.8725875	0.8701913	0.8678020	0.8643898	0.8610885	0.8582083	0.8554235	0.8528126	0.8499076
N0032	YES	0.6168767	0.6569153	0.6751760	0.6992001	0.7345174	0.7686482	0.7870560	0.7925978	0.8034037	0.8170701	0.8326700	0.8376981	0.8396435	0.8468336	0.8416627	0.8482490	0.8482383	0.8541114	0.8536591	0.8537370	0.8524799	0.8530058	0.8549001	0.8558496	0.8526716	0.8550371	0.8531366	0.8548961	0.8550123	0.8534902	0.8527693	0.8508766	0.8525103	0.8518119	0.8498644	0.8486844	0.8471603	0.8437335	0.8427045	0.8387022	0.8360621	0.8343904	0.8309997	0.8277572	0.8258160	0.8227602	0.8197014	0.8160170
N0033	YES	0.6113820	0.6466919	0.6688281	0.6971503	0.7319995	0.7630987	0.7788289	0.7890583	0.7958554	0.8086036	0.8225242	0.8288335	0.8308151	0.8349968	0.8308522	0.8383527	0.8381689	0.8434581	0.8418633	0.8409257	0.8405997	0.8402788	0.8410249	0.8424862	0.8385066	0.8402632	0.8384695	0.8400601	0.8405401	0.8391834	0.8381733	0.8366973	0.8383378	0.8369641	0.8346971	0.8333274	0.8313192	0.8277503	0.8271571	0.8229812	0.8204924	0.8186665	0.8157279	0.8126819	0.8110387	0.8077255	0.8046865	0.8011104
N0034	YES	0.5622936	0.5988297	0.6217805	0.6484696	0.6834074	0.7144554	0.7335980	0.7436109	0.7545807	0.7660651	0.7810881	0.7877253	0.7890362	0.7947623	0.7907256	0.7961072	0.7964555	0.8003448	0.7978716	0.7988688	0.7966561	0.7954789	0.7968630	0.7975152	0.7942446	0.7960203	0.7942513	0.7957209	0.7970375	0.7950549	0.7949911	0.7928278	0.7937788	0.7932473	0.7907870	0.7896149	0.7880025	0.7848009	0.7841520	0.7800188	0.7779075	0.7762287	0.7731985	0.7702814	0.7678397	0.7647775	0.7616554	0.7581167
N0035	YES	0.5627407	0.5993138	0.6262249	0.6525675	0.6911971	0.7202191	0.7376590	0.7492110	0.7595397	0.7723191	0.7868654	0.7935666	0.7968514	0.8009827	0.7971281	0.8034801	0.8029262	0.8099035	0.8073595	0.8067943	0.8061659	0.8049950	0.8062770	0.8063928	0.8028488	0.8038527	0.8014129	0.8023115	0.8028892	0.8005990	0.7993616	0.7966722	0.7968630	0.7962775	0.7925892	0.7916746	0.7899145	0.7861699	0.7861330	0.7819598	0.7792333	0.7784896	0.7756409	0.7736398	0.7722017	0.7689947	0.7667452	0.7639276
N0036	YES	0.5278828	0.5685692	0.5943365	0.6213993	0.6541855	0.6828034	0.7034566	0.7141457	0.7239552	0.7370294	0.7488573	0.7572891	0.7602085	0.7657222	0.7617153	0.7694877	0.7687638	0.7738763	0.7716058	0.7730416	0.7730449	0.7713447	0.7728052	0.7741953	0.7702951	0.7726207	0.7709458	0.7722031	0.7726158	0.7703279	0.7700448	0.7680938	0.7684100	0.7676385	0.7646460	0.7634285	0.7617568	0.7587635	0.7581857	0.7547682	0.7521565	0.7505053	0.7474716	0.7448026	0.7422771	0.7399341	0.7373746	0.7343115
N0037	YES	0.6214499	0.6581611	0.6808118	0.7053880	0.7389711	0.7716618	0.7886051	0.7978988	0.8077817	0.8217667	0.8357868	0.8428432	0.8440123	0.8514976	0.8459046	0.8534324	0.8536540	0.8598738	0.8604873	0.8595189	0.8594402	0.8598952	0.8623376	0.8641305	0.8598040	0.8625427	0.8602626	0.8617566	0.8622397	0.8604928	0.8592083	0.8568362	0.8579355	0.8575237	0.8553640	0.8541325	0.8524302	0.8488020	0.8482156	0.8437804	0.8415133	0.8400824	0.8366894	0.8345838	0.8326379	0.8300802	0.8277459	0.8245084
N0038	YES	0.5631288	0.5997354	0.6186773	0.6476031	0.6839566	0.7141935	0.7335645	0.7430362	0.7522647	0.7671466	0.7809551	0.7894523	0.7930293	0.7975493	0.7937018	0.8016130	0.8020512	0.8077167	0.8063528	0.8058879	0.8062354	0.8056916	0.8074428	0.8090371	0.8063828	0.8091322	0.8079103	0.8097737	0.8116882	0.8110967	0.8113164	0.8094649	0.8110502	0.8112429	0.8087710	0.8079363	0.8065014	0.8036535	0.8031149	0.7992105	0.7969651	0.7950416	0.7920419	0.7893779	0.7874696	0.7841551	0.7810155	0.7777870
N0039	YES	0.5987069	0.6391499	0.6563009	0.6790935	0.7175030	0.7473243	0.7656701	0.7763612	0.7848094	0.7974381	0.8112212	0.8194075	0.8214943	0.8263103	0.8221563	0.8290167	0.8295467	0.8363700	0.8347155	0.8353228	0.8342203	0.8339816	0.8360776	0.8380159	0.8344821	0.8375222	0.8354585	0.8375869	0.8385240	0.8373333	0.8378154	0.8365500	0.8387152	0.8387465	0.8374110	0.8357736	0.8343713	0.8313120	0.8308801	0.8272570	0.8251323	0.8236544	0.8204651	0.8175995	0.8163972	0.8132161	0.8106918	0.8075441
N0040	YES	0.6099551	0.6470926	0.6681462	0.6916653	0.7309211	0.7624791	0.7809562	0.7874272	0.7952734	0.8105080	0.8231023	0.8294967	0.8332633	0.8403453	0.8346288	0.8418496	0.8416228	0.8478536	0.8477719	0.8472652	0.8476686	0.8473474	0.8494802	0.8508296	0.8479183	0.8505453	0.8497416	0.8514050	0.8525216	0.8513425	0.8508796	0.8485809	0.8504137	0.8508234	0.8490321	0.8479504	0.8469958	0.8442199	0.8435665	0.8391929	0.8375120	0.8362714	0.8330260	0.8306367	0.8291708	0.8261650	0.8234724	0.8201271
N0041	YES	0.6053805	0.6408797	0.6642577	0.6903282	0.7255263	0.7574691	0.7766612	0.7830545	0.7930338	0.8094134	0.8231896	0.8306607	0.8321819	0.8381717	0.8331044	0.8406797	0.8422925	0.8487464	0.8482984	0.8494263	0.8480652	0.8475599	0.8496847	0.8516258	0.8485473	0.8501102	0.8480172	0.8492325	0.8499393	0.8484088	0.8475314	0.8448198	0.8470134	0.8460330	0.8435999	0.8425132	0.8402934	0.8374159	0.8361849	0.8323103	0.8302640	0.8283446	0.8257253	0.8230376	0.8211935	0.8187297	0.8160675	0.8133445
N0042	YES	0.5861647	0.6231046	0.6455311	0.6733228	0.7111721	0.7389194	0.7547665	0.7670948	0.7744934	0.7883649	0.8014812	0.8085968	0.8110643	0.8160495	0.8116758	0.8179359	0.8177610	0.8240441	0.8220904	0.8227066	0.8214268	0.8205768	0.8228939	0.8237539	0.8211795	0.8239467	0.8217471	0.8238485	0.8252825	0.8241118	0.8248315	0.8231544	0.8246658	0.8245782	0.8223682	0.8216550	0.8201767	0.8166419	0.8160895	0.8123965	0.8098850	0.8084026	0.8050395	0.8022197	0.8001791	0.7961923	0.7937022	0.7897881
N0043	YES	0.5154614	0.5590761	0.5798284	0.6098474	0.6486387	0.6780566	0.6974971	0.7075958	0.7191302	0.7327987	0.7462811	0.7546222	0.7568364	0.7616037	0.7587507	0.7650422	0.7646192	0.7691269	0.7678134	0.7690179	0.7676378	0.7656100	0.7669692	0.7670132	0.7633730	0.7649063	0.7620361	0.7613324	0.7611431	0.7581042	0.7562073	0.7531006	0.7526937	0.7511562	0.7468444	0.7447474	0.7430102	0.7389555	0.7376859	0.7333750	0.7303533	0.7283281	0.7249216	0.7220277	0.7194470	0.7165626	0.7135052	0.7101129
N0044	YES	0.5903342	0.6250299	0.6471751	0.6723328	0.7116867	0.7395242	0.7578146	0.7691163	0.7790443	0.7919945	0.8056322	0.8127971	0.8153954	0.8208558	0.8173996	0.8255242	0.8255545	0.8327900	0.8336757	0.8333380	0.8334007	0.8332039	0.8357071	0.8372815	0.8350219	0.8382693	0.8367622	0.8384147	0.8399065	0.8382657	0.8385862	0.8369268	0.8389443	0.8388723	0.8367404	0.8360591	0.8345150	0.8316463	0.8319198	0.8286368	0.8272151	0.8263106	0.8238976	0.8219135	0.8212108	0.8191759	0.8172611	0.8148824
N0045	YES	0.5860829	0.6258867	0.6504948	0.6749558	0.7076371	0.7389253	0.7566459	0.7697854	0.7806236	0.7930061	0.8079134	0.8168187	0.8205537	0.8248942	0.8215871	0.8293948	0.8315517	0.8381822	0.8380485	0.8399853	0.8402543	0.8404621	0.8432671	0.8454319	0.8430026	0.8452605	0.8441261	0.8465038	0.8478051	0.8466247	0.8460417	0.8442649	0.8463592	0.8460248	0.8434911	0.8433068	0.8419079	0.8393952	0.8392330	0.8357025	0.8342748	0.8333277	0.8311463	0.8293132	0.8285934	0.8265744	0.8248776	0.8224550
N0046	YES	0.5990500	0.6317822	0.6593747	0.6890295	0.7215869	0.7531092	0.7734533	0.7836058	0.7952650	0.8094431	0.8221444	0.8296226	0.8325717	0.8382339	0.8336065	0.8417090	0.8429080	0.8479766	0.8485028	0.8487627	0.8465964	0.8455182	0.8465405	0.8473795	0.8431086	0.8445439	0.8405138	0.8410010	0.8405554	0.8377258	0.8362908	0.8337845	0.8335637	0.8313450	0.8277889	0.8259733	0.8234909	0.8191680	0.8181044	0.8138740	0.8107551	0.8089425	0.8057138	0.8025235	0.8005415	0.7973373	0.7942195	0.7905097
N0047	YES	0.6380112	0.6730198	0.6961484	0.7234550	0.7577007	0.7920094	0.8094342	0.8194960	0.8296692	0.8460003	0.8622377	0.8676723	0.8704521	0.8799655	0.8741948	0.8843584	0.8856764	0.8936203	0.8946125	0.8966280	0.8969346	0.8992869	0.9029238	0.9059680	0.9019660	0.9064445	0.9060318	0.9093390	0.9107585	0.9105964	0.9108705	0.9098429	0.9119744	0.9123698	0.9112374	0.9107470	0.9096094	0.9073191	0.9080909	0.9053558	0.9045472	0.9042805	0.9019707	0.8999922	0.8997753	0.8979889	0.8965701	0.8942611
N0048	YES	0.6057834	0.6418029	0.6683772	0.6908894	0.7302778	0.7605641	0.7787421	0.7917727	0.8008189	0.8164877	0.8325093	0.8385682	0.8431543	0.8493657	0.8459249	0.8553975	0.8564843	0.8640854	0.8657201	0.8669396	0.8681685	0.8692874	0.8720066	0.8753347	0.8719834	0.8757429	0.8738932	0.8767047	0.8785948	0.8766242	0.8773072	0.8762216	0.8775177	0.8775911	0.8760164	0.8753959	0.8750350	0.8724093	0.8725275	0.8690692	0.8677319	0.8672038	0.8649766	0.8626130	0.8624817	0.8600364	0.8582377	0.8563567
N0049	YES	0.4409526	0.4812549	0.5059260	0.5378625	0.5752416	0.5989711	0.6233101	0.6354721	0.6505005	0.6613566	0.6736127	0.6808533	0.6859724	0.6902528	0.6884600	0.6948819	0.6942383	0.6974114	0.6963869	0.6981226	0.6978145	0.6957441	0.6965564	0.6971571	0.6939372	0.6948553	0.6920820	0.6913500	0.6914859	0.6882446	0.6862147	0.6838896	0.6837918	0.6824490	0.6781276	0.6766691	0.6746911	0.6706437	0.6695091	0.6650986	0.6615503	0.6594498	0.6569800	0.6541893	0.6513190	0.6485273	0.6455891	0.6425261
N0050	YES	0.5433019	0.5783393	0.6085185	0.6399965	0.6704326	0.7046689	0.7229334	0.7345623	0.7485706	0.7609581	0.7767653	0.7852697	0.7866564	0.7947780	0.7879356	0.7962955	0.7986420	0.8037142	0.8029794	0.8029309	0.8023592	0.8028365	0.8037294	0.8046159	0.8014037	0.8026237	0.8009310	0.8017608	0.8022319	0.8006400	0.7987761	0.7965770	0.7974893	0.7958477	0.7928001	0.7916726	0.7898175	0.7864891	0.7857589	0.7825056	0.7805163	0.7788151	0.7767694	0.7741641	0.7726692	0.7698980	0.7672904	0.7650298
N0051	YES	0.5418944	0.5823416	0.6050270	0.6340926	0.6692514	0.7025630	0.7223293	0.7318853	0.7442725	0.7569034	0.7714280	0.7808179	0.7833619	0.7902506	0.7883481	0.7963108	0.7981728	0.8042743	0.8043877	0.8067557	0.8075958	0.8074539	0.8098754	0.8123750	0.8101434	0.8131897	0.8115599	0.8141456	0.8154007	0.8149936	0.8153074	0.8141264	0.8153802	0.8151358	0.8133727	0.8124800	0.8115647	0.8086867	0.8088895	0.8051903	0.8034115	0.8028519	0.8007064	0.7996843	0.7988305	0.7965648	0.7950009	0.7929174
N0052	YES	0.5183436	0.5597550	0.5795147	0.6102391	0.6443737	0.6718166	0.6921262	0.7019697	0.7144237	0.7255343	0.7393560	0.7471253	0.7499592	0.7538455	0.7521306	0.7594476	0.7589244	0.7631192	0.7621405	0.7627455	0.7624983	0.7611033	0.7622788	0.7632143	0.7599798	0.7627224	0.7606060	0.7603727	0.7610859	0.7586000	0.7573103	0.7542489	0.7546378	0.7535794	0.7498602	0.7484815	0.7465037	0.7426864	0.7419512	0.7378046	0.7354149	0.7332395	0.7299110	0.7274008	0.7250302	0.7222494	0.7198600	0.7165678
N0053	YES	0.5112118	0.5469275	0.5746335	0.6041728	0.6401694	0.6702472	0.6926857	0.7050991	0.7160132	0.7276957	0.7414196	0.7495371	0.7533641	0.7577552	0.7544224	0.7616095	0.7614976	0.7652978	0.7643223	0.7649084	0.7642058	0.7626938	0.7634609	0.7638865	0.7601185	0.7618816	0.7590637	0.7593652	0.7593564	0.7568497	0.7547764	0.7524117	0.7520421	0.7506151	0.7472390	0.7456769	0.7441822	0.7412930	0.7401078	0.7361026	0.7332510	0.7312170	0.7286776	0.7264698	0.7245674	0.7220923	0.7196740	0.7168646
N0054	YES	0.6476328	0.6804677	0.7070330	0.7347116	0.7688358	0.8067084	0.8194816	0.8332604	0.8407040	0.8539872	0.8712763	0.8787752	0.8803197	0.8886132	0.8829158	0.8923771	0.8931516	0.8994254	0.9005171	0.9001956	0.9007931	0.9022003	0.9034436	0.9064181	0.9024040	0.9049196	0.9027178	0.9038596	0.9047117	0.9033372	0.9023610	0.9008153	0.9017982	0.9006056	0.8996096	0.8978646	0.8971226	0.8946924	0.8942117	0.8904232	0.8890889	0.8882018	0.8857667	0.8832322	0.8830147	0.8799349	0.8780549	0.8753835
N0055	YES	0.5673873	0.6135510	0.6264942	0.6651238	0.6956982	0.7247848	0.7579908	0.7602347	0.7769532	0.7869679	0.7993370	0.8066805	0.8055742	0.8100676	0.8108590	0.8093730	0.8113458	0.8150749	0.8096397	0.8104080	0.8109855	0.8082216	0.8071745	0.8062856	0.8026977	0.8018335	0.7983921	0.7987439	0.7964091	0.7929764	0.7906899	0.7864212	0.7863823	0.7810007	0.7783292	0.7764730	0.7739696	0.7704256	0.7677871	0.7640280	0.7626349	0.7589425	0.7560192	0.7538119	0.7510489	0.7484532	0.7450714	0.7421018
N0056	YES	0.5238178	0.5667726	0.5902303	0.6257536	0.6568950	0.6914724	0.7172560	0.7232413	0.7418225	0.7547808	0.7692348	0.7774785	0.7780874	0.7867530	0.7857786	0.7893332	0.7935352	0.7974824	0.7947590	0.7969016	0.7988513	0.7988187	0.7994397	0.8000198	0.7982661	0.8004965	0.8001184	0.8011583	0.8011180	0.7997843	0.7987494	0.7972285	0.7992793	0.7957110	0.7951238	0.7939360	0.7933553	0.7904938	0.7888169	0.7863882	0.7847165	0.7820257	0.7799734	0.7778779	0.7766899	0.7746846	0.7719274	0.7695023
N0057	YES	0.5459343	0.5892576	0.6034475	0.6429482	0.6711699	0.7005975	0.7317535	0.7324744	0.7532654	0.7653965	0.7763474	0.7866918	0.7845480	0.7922124	0.7951245	0.7950056	0.7994189	0.8041523	0.8005983	0.8046760	0.8063669	0.8055723	0.8073411	0.8073555	0.8069942	0.8084553	0.8078942	0.8105566	0.8097754	0.8100303	0.8097781	0.8073009	0.8099977	0.8069304	0.8059416	0.8059810	0.8045872	0.8025872	0.8017335	0.7984213	0.7979352	0.7948518	0.7928378	0.7916998	0.7900575	0.7885307	0.7856706	0.7837134
N0058	YES	0.5987598	0.6468795	0.6529708	0.6992568	0.7290478	0.7550972	0.7876887	0.7859139	0.8047098	0.8185356	0.8281155	0.8372697	0.8348652	0.8408663	0.8430722	0.8417077	0.8445530	0.8494505	0.8445751	0.8487362	0.8483541	0.8460746	0.8467067	0.8453470	0.8418993	0.8427351	0.8401590	0.8411806	0.8383754	0.8364183	0.8348256	0.8311410	0.8326531	0.8276933	0.8258657	0.8242039	0.8216079	0.8178689	0.8160059	0.8114516	0.8100917	0.8063817	0.8029266	0.8016084	0.7986510	0.7962781	0.7927572	0.7889531
N0059	YES	0.5922763	0.6400208	0.6590549	0.6941246	0.7275192	0.7594391	0.7868701	0.7910502	0.8092065	0.8242739	0.8354297	0.8430202	0.8446008	0.8511828	0.8521904	0.8529956	0.8564221	0.8627201	0.8605520	0.8625394	0.8633075	0.8632501	0.8634415	0.8638688	0.8609252	0.8627878	0.8610491	0.8624189	0.8615299	0.8607631	0.8591974	0.8569694	0.8584594	0.8542383	0.8545579	0.8536287	0.8515518	0.8485472	0.8473046	0.8434779	0.8416759	0.8383616	0.8352472	0.8333338	0.8316092	0.8292321	0.8264993	0.8240852
N0060	YES	0.5968172	0.6398516	0.6541139	0.6923744	0.7246523	0.7560470	0.7796315	0.7839638	0.8041995	0.8150094	0.8292723	0.8356685	0.8359928	0.8453040	0.8466127	0.8492498	0.8518122	0.8586217	0.8563479	0.8588828	0.8611171	0.8616249	0.8617626	0.8641008	0.8620545	0.8648334	0.8644118	0.8662702	0.8666369	0.8653277	0.8647831	0.8642037	0.8660885	0.8628623	0.8635726	0.8628265	0.8621760	0.8594749	0.8586142	0.8559583	0.8550439	0.8531263	0.8507992	0.8490475	0.8482618	0.8463357	0.8443301	0.8424445
N0061	YES	0.5829523	0.6218840	0.6485375	0.6806965	0.7187798	0.7492411	0.7749706	0.7796580	0.7958437	0.8075598	0.8230178	0.8264127	0.8280788	0.8309677	0.8270397	0.8268403	0.8266317	0.8305307	0.8251383	0.8233678	0.8231444	0.8182448	0.8153087	0.8136225	0.8069165	0.8060383	0.8018893	0.7995014	0.7977262	0.7931120	0.7897843	0.7860553	0.7843205	0.7796649	0.7767450	0.7736914	0.7719885	0.7681319	0.7666596	0.7632614	0.7614006	0.7592932	0.7567475	0.7548367	0.7533287	0.7509646	0.7487686	0.7461441
N0062	YES	0.4585204	0.5014992	0.5232411	0.5610318	0.5926538	0.6192011	0.6481064	0.6545469	0.6754315	0.6829161	0.6961892	0.7030506	0.7042757	0.7100229	0.7114558	0.7144414	0.7151471	0.7184616	0.7151999	0.7183228	0.7204201	0.7191131	0.7192295	0.7200004	0.7186310	0.7214531	0.7205274	0.7216319	0.7215915	0.7199581	0.7194294	0.7184179	0.7199795	0.7176082	0.7162468	0.7161938	0.7153055	0.7131249	0.7123362	0.7095102	0.7080709	0.7058718	0.7042022	0.7029995	0.7013557	0.6997653	0.6974244	0.6950840
N0063	YES	0.4922053	0.5418893	0.5563850	0.5984306	0.6297410	0.6540370	0.6863407	0.6915989	0.7101908	0.7219242	0.7344723	0.7434477	0.7441914	0.7502593	0.7537923	0.7556848	0.7582878	0.7628460	0.7591004	0.7630310	0.7652689	0.7645761	0.7657143	0.7665103	0.7651701	0.7679716	0.7675213	0.7691838	0.7688913	0.7682697	0.7675451	0.7653109	0.7672712	0.7641529	0.7634743	0.7626382	0.7612892	0.7593489	0.7585965	0.7559749	0.7550433	0.7524901	0.7500786	0.7488985	0.7473143	0.7456340	0.7430052	0.7410576
N0064	YES	0.5447032	0.5908775	0.6082780	0.6471968	0.6786324	0.7074803	0.7382608	0.7406337	0.7597739	0.7749152	0.7862706	0.7945676	0.7965044	0.8018646	0.8014733	0.8037101	0.8073919	0.8119959	0.8087668	0.8106227	0.8115996	0.8107600	0.8106704	0.8102617	0.8069152	0.8082083	0.8062870	0.8073981	0.8059123	0.8041266	0.8024203	0.7997729	0.8000019	0.7955562	0.7943088	0.7925344	0.7909390	0.7879812	0.7861835	0.7825351	0.7803647	0.7772478	0.7750345	0.7729042	0.7707117	0.7676608	0.7642574	0.7613782
N0065	YES	0.5173817	0.5631716	0.5830923	0.6216910	0.6547421	0.6838116	0.7137209	0.7175319	0.7388338	0.7492070	0.7634206	0.7731468	0.7733480	0.7795455	0.7822168	0.7856639	0.7892054	0.7948571	0.7913769	0.7953256	0.7979903	0.7972455	0.7984555	0.8004035	0.7997906	0.8020056	0.8012308	0.8038016	0.8046411	0.8036753	0.8035048	0.8019229	0.8033559	0.8010256	0.8004726	0.7992666	0.7990527	0.7968174	0.7961239	0.7930995	0.7922804	0.7903588	0.7885365	0.7870545	0.7860156	0.7838726	0.7811182	0.7789395
N0066	YES	0.4677952	0.5154887	0.5353505	0.5743805	0.6067860	0.6339245	0.6639507	0.6686095	0.6907948	0.7010305	0.7145236	0.7218676	0.7227157	0.7275578	0.7295837	0.7313457	0.7318410	0.7354797	0.7317042	0.7342259	0.7345622	0.7327257	0.7329898	0.7329031	0.7314692	0.7329060	0.7308706	0.7308777	0.7303035	0.7280998	0.7265982	0.7244803	0.7249938	0.7218060	0.7198922	0.7188979	0.7179548	0.7148032	0.7131970	0.7093608	0.7073743	0.7046755	0.7025282	0.7006184	0.6983725	0.6960706	0.6928743	0.6904215
N0067	YES	0.5456064	0.5916020	0.6088527	0.6492379	0.6788440	0.7097253	0.7390636	0.7413720	0.7611387	0.7727885	0.7859389	0.7918072	0.7932336	0.7981021	0.7988397	0.8003293	0.8020837	0.8065956	0.8023621	0.8048153	0.8047569	0.8032643	0.8026579	0.8018257	0.7990487	0.7986551	0.7970023	0.7969708	0.7958716	0.7932078	0.7911281	0.7876343	0.7880874	0.7837455	0.7813401	0.7795682	0.7783707	0.7743829	0.7726259	0.7690033	0.7671574	0.7640029	0.7613806	0.7587109	0.7564563	0.7535143	0.7501873	0.7475650
N0068	YES	0.2669975	0.3208489	0.3462489	0.3906271	0.4292144	0.4517304	0.4906908	0.5012370	0.5270951	0.5374076	0.5518360	0.5619719	0.5668349	0.5686346	0.5732070	0.5763005	0.5761490	0.5797127	0.5757604	0.5806460	0.5814117	0.5769504	0.5778919	0.5772731	0.5755093	0.5765982	0.5746849	0.5740491	0.5735164	0.5708153	0.5690604	0.5665790	0.5669991	0.5649480	0.5604474	0.5601395	0.5588932	0.5556979	0.5545219	0.5514895	0.5490130	0.5462968	0.5443474	0.5428358	0.5396543	0.5381395	0.5353609	0.5325334
N0069	YES	0.4241992	0.4739149	0.4922220	0.5355452	0.5699468	0.5954674	0.6273790	0.6354594	0.6568050	0.6683046	0.6810627	0.6916921	0.6952118	0.7018615	0.7050037	0.7073933	0.7099936	0.7152774	0.7126977	0.7177917	0.7195747	0.7192073	0.7214030	0.7230102	0.7223267	0.7256272	0.7249081	0.7263485	0.7266420	0.7259620	0.7255461	0.7236058	0.7252047	0.7230766	0.7217783	0.7212458	0.7209035	0.7184725	0.7176333	0.7148741	0.7136257	0.7112677	0.7092811	0.7080786	0.7063482	0.7042877	0.7014952	0.6987002
N0070	YES	0.4554763	0.4990514	0.5178671	0.5549554	0.5895872	0.6132398	0.6454451	0.6507803	0.6701245	0.6783023	0.6910088	0.6997336	0.7000250	0.7048056	0.7057507	0.7071602	0.7072893	0.7104983	0.7058389	0.7089863	0.7087574	0.7052551	0.7047725	0.7036166	0.7003330	0.7000946	0.6979287	0.6966109	0.6956404	0.6922016	0.6901121	0.6866485	0.6867718	0.6833784	0.6796680	0.6780984	0.6763980	0.6729859	0.6707671	0.6673149	0.6647157	0.6619671	0.6597731	0.6578758	0.6552533	0.6528268	0.6499816	0.6471242
N0071	YES	0.4666292	0.5092238	0.5270750	0.5659485	0.5996845	0.6229365	0.6524034	0.6575351	0.6778677	0.6873313	0.6991971	0.7085407	0.7103711	0.7147999	0.7172572	0.7185737	0.7201256	0.7242560	0.7208035	0.7242357	0.7261011	0.7235472	0.7242531	0.7251983	0.7231527	0.7250424	0.7239606	0.7242722	0.7242022	0.7224390	0.7214832	0.7193886	0.7202163	0.7173358	0.7155080	0.7153485	0.7142990	0.7112300	0.7099990	0.7068874	0.7055627	0.7027404	0.7009665	0.6994061	0.6977823	0.6964658	0.6935115	0.6909906
N0072	YES	0.5763475	0.6198323	0.6333963	0.6724995	0.7022455	0.7318630	0.7619829	0.7663614	0.7859952	0.7969126	0.8113542	0.8188477	0.8204613	0.8276299	0.8280786	0.8318540	0.8354664	0.8428391	0.8423722	0.8455759	0.8482727	0.8504961	0.8519798	0.8544507	0.8547567	0.8582923	0.8592744	0.8623734	0.8634106	0.8642733	0.8648647	0.8639933	0.8672197	0.8656352	0.8678568	0.8682704	0.8687540	0.8675347	0.8683522	0.8665968	0.8669094	0.8659465	0.8652299	0.8646120	0.8655118	0.8647147	0.8634876	0.8630842
N0073	YES	0.5769773	0.6139936	0.6295237	0.6683092	0.7028802	0.7332083	0.7575299	0.7601232	0.7804107	0.7913898	0.8074203	0.8135130	0.8132309	0.8204793	0.8213761	0.8237118	0.8267905	0.8326038	0.8304543	0.8321741	0.8336468	0.8332788	0.8342865	0.8352721	0.8327610	0.8346911	0.8344972	0.8355017	0.8346552	0.8341612	0.8330867	0.8317221	0.8332847	0.8297938	0.8296856	0.8280969	0.8273789	0.8247857	0.8231127	0.8198933	0.8182518	0.8155566	0.8133379	0.8118039	0.8102545	0.8080552	0.8056560	0.8028482
N0074	YES	0.4925937	0.5366485	0.5569317	0.5996091	0.6308572	0.6589132	0.6876832	0.6921196	0.7129451	0.7242646	0.7362135	0.7456658	0.7468697	0.7525862	0.7556034	0.7584909	0.7607750	0.7644677	0.7621430	0.7661278	0.7673473	0.7664840	0.7671143	0.7682454	0.7670547	0.7696164	0.7693331	0.7709961	0.7704734	0.7692940	0.7684882	0.7666178	0.7678648	0.7652714	0.7635170	0.7627110	0.7619983	0.7589878	0.7578014	0.7547576	0.7532440	0.7507367	0.7485633	0.7465515	0.7446323	0.7424067	0.7397059	0.7376666
N0075	YES	0.5477657	0.5908522	0.6065336	0.6450149	0.6780222	0.7082132	0.7359546	0.7415876	0.7589132	0.7681410	0.7829268	0.7913564	0.7925285	0.7980086	0.7989109	0.8016273	0.8049245	0.8103152	0.8073170	0.8096548	0.8124510	0.8116199	0.8130687	0.8136621	0.8127640	0.8154619	0.8143996	0.8164663	0.8161601	0.8157602	0.8158337	0.8144460	0.8159817	0.8142858	0.8132367	0.8128173	0.8118253	0.8095399	0.8091971	0.8060389	0.8048955	0.8027427	0.8011273	0.8003035	0.7990258	0.7971606	0.7952086	0.7935284
N0076	YES	0.6300517	0.6741189	0.6920646	0.7258046	0.7590209	0.7888134	0.8150634	0.8227567	0.8387309	0.8514655	0.8671143	0.8743498	0.8735804	0.8805264	0.8817832	0.8822417	0.8866169	0.8921987	0.8898295	0.8932900	0.8953207	0.8959062	0.8961679	0.8973336	0.8945018	0.8963566	0.8948560	0.8968110	0.8958659	0.8947441	0.8941525	0.8919184	0.8935879	0.8902200	0.8901508	0.8883806	0.8880287	0.8855796	0.8838211	0.8808286	0.8796554	0.8768521	0.8739744	0.8721591	0.8709015	0.8684392	0.8653869	0.8630133
N0077	YES	0.5077748	0.5514731	0.5702401	0.6073179	0.6437963	0.6695524	0.6979894	0.7030181	0.7217236	0.7342856	0.7477481	0.7553288	0.7576964	0.7621223	0.7652619	0.7683611	0.7710899	0.7753652	0.7729654	0.7766003	0.7792479	0.7781466	0.7798463	0.7806448	0.7794949	0.7821502	0.7820019	0.7842347	0.7846103	0.7836534	0.7835253	0.7820269	0.7839156	0.7818127	0.7803833	0.7803797	0.7800974	0.7775165	0.7772059	0.7743874	0.7736283	0.7718946	0.7703046	0.7689461	0.7678661	0.7659686	0.7640292	0.7622574
N0078	YES	0.5071637	0.5550599	0.5701685	0.6112958	0.6403589	0.6694387	0.6999462	0.7050148	0.7242373	0.7351716	0.7484987	0.7559103	0.7585421	0.7643814	0.7655621	0.7682634	0.7711003	0.7756631	0.7721692	0.7758810	0.7780530	0.7771578	0.7778083	0.7789467	0.7772238	0.7796512	0.7796364	0.7809489	0.7808686	0.7792720	0.7788482	0.7768945	0.7784027	0.7753530	0.7737688	0.7732788	0.7721806	0.7696413	0.7682855	0.7656646	0.7641530	0.7613815	0.7592398	0.7575302	0.7553173	0.7528487	0.7504555	0.7481378
N0079	YES	0.5264561	0.5724033	0.5859271	0.6258542	0.6598553	0.6860964	0.7128365	0.7188816	0.7369193	0.7473813	0.7601406	0.7675913	0.7682739	0.7739519	0.7751863	0.7779859	0.7804461	0.7836948	0.7806380	0.7834874	0.7851306	0.7840828	0.7836573	0.7847033	0.7826921	0.7843277	0.7833238	0.7850074	0.7840754	0.7826812	0.7815179	0.7793272	0.7804938	0.7773210	0.7761346	0.7748203	0.7734707	0.7708265	0.7690345	0.7659032	0.7645575	0.7617164	0.7593525	0.7570564	0.7550485	0.7528139	0.7502477	0.7474746
N0080	YES	0.5703902	0.6169952	0.6300281	0.6728213	0.7037274	0.7322187	0.7610545	0.7634431	0.7791995	0.7907692	0.8065658	0.8146274	0.8151276	0.8218803	0.8243126	0.8264707	0.8294132	0.8349350	0.8321716	0.8354544	0.8372955	0.8375810	0.8380193	0.8391407	0.8366972	0.8389877	0.8380710	0.8401946	0.8394144	0.8388374	0.8384662	0.8373260	0.8398017	0.8367382	0.8369859	0.8359851	0.8353281	0.8331035	0.8325955	0.8299604	0.8291098	0.8273041	0.8260267	0.8242405	0.8235007	0.8222754	0.8201057	0.8185166
N0081	YES	0.6554937	0.6976355	0.7057883	0.7445970	0.7702205	0.8012215	0.8294755	0.8302892	0.8453152	0.8574618	0.8706756	0.8764191	0.8733979	0.8814442	0.8800629	0.8796147	0.8831431	0.8868324	0.8826490	0.8852571	0.8854027	0.8859600	0.8852676	0.8844527	0.8824461	0.8829805	0.8808547	0.8819603	0.8795245	0.8787519	0.8772874	0.8741890	0.8753917	0.8710921	0.8706614	0.8692957	0.8676140	0.8651140	0.8627534	0.8588800	0.8569500	0.8533182	0.8508818	0.8490556	0.8469321	0.8444669	0.8414094	0.8391775
N0082	YES	0.5219119	0.5706309	0.5840833	0.6265289	0.6591248	0.6822562	0.7124509	0.7160431	0.7384278	0.7509013	0.7614081	0.7716611	0.7731330	0.7760915	0.7798888	0.7812147	0.7845204	0.7890004	0.7851657	0.7882395	0.7892885	0.7876787	0.7886882	0.7883846	0.7862864	0.7879198	0.7856994	0.7875936	0.7864987	0.7846236	0.7833956	0.7804542	0.7818679	0.7782223	0.7758036	0.7750152	0.7729579	0.7698805	0.7683748	0.7643936	0.7628105	0.7596226	0.7567673	0.7544807	0.7517366	0.7492334	0.7459722	0.7429029
N0083	YES	0.5334222	0.5764696	0.5901320	0.6323079	0.6643986	0.6892676	0.7201228	0.7256686	0.7435417	0.7531698	0.7675737	0.7755409	0.7761765	0.7811444	0.7833858	0.7862584	0.7889585	0.7943562	0.7905613	0.7934161	0.7954637	0.7937741	0.7947972	0.7951864	0.7933569	0.7954285	0.7942396	0.7960803	0.7956837	0.7940028	0.7934116	0.7910784	0.7923069	0.7897064	0.7887915	0.7870249	0.7862885	0.7835166	0.7828605	0.7796104	0.7779167	0.7760115	0.7737963	0.7721660	0.7702644	0.7679317	0.7655615	0.7635315
N0084	YES	0.5109022	0.5502170	0.5725786	0.6077665	0.6410602	0.6653469	0.6936352	0.6987091	0.7189082	0.7296381	0.7425676	0.7500786	0.7506393	0.7556137	0.7574376	0.7603804	0.7616367	0.7657462	0.7628273	0.7649994	0.7667602	0.7651995	0.7649269	0.7653454	0.7633030	0.7658737	0.7646061	0.7647567	0.7639666	0.7624029	0.7611125	0.7588618	0.7595379	0.7561318	0.7543055	0.7522143	0.7510062	0.7483803	0.7465246	0.7432546	0.7407042	0.7373868	0.7350473	0.7324201	0.7299200	0.7274451	0.7241654	0.7215965
N0085	YES	0.6170709	0.6617631	0.6775890	0.7151482	0.7497745	0.7776325	0.8047845	0.8089269	0.8272231	0.8412411	0.8530341	0.8608221	0.8611297	0.8675830	0.8681501	0.8703379	0.8728907	0.8779716	0.8761625	0.8787416	0.8805261	0.8807481	0.8811030	0.8826047	0.8800527	0.8818503	0.8809558	0.8831722	0.8830141	0.8811862	0.8809238	0.8783886	0.8798459	0.8767712	0.8771199	0.8755893	0.8751453	0.8719621	0.8714218	0.8682896	0.8671216	0.8652653	0.8614692	0.8599933	0.8587426	0.8560137	0.8537532	0.8519235
N0086	YES	0.5983334	0.6375326	0.6597854	0.6870059	0.7254616	0.7511825	0.7757098	0.7831194	0.8001502	0.8143761	0.8260437	0.8307736	0.8346919	0.8440779	0.8442989	0.8463849	0.8471533	0.8528377	0.8531796	0.8544620	0.8572444	0.8586074	0.8598387	0.8600677	0.8590444	0.8601758	0.8589652	0.8609569	0.8599838	0.8612687	0.8598438	0.8580471	0.8588876	0.8569358	0.8548441	0.8542644	0.8529726	0.8515122	0.8497060	0.8465927	0.8450640	0.8426675	0.8392848	0.8379784	0.8366727	0.8344536	0.8310817	0.8294439
N0087	YES	0.6351717	0.6737702	0.6975356	0.7317185	0.7650598	0.7860058	0.8111611	0.8173538	0.8341779	0.8457728	0.8582612	0.8658447	0.8648676	0.8748441	0.8723882	0.8741222	0.8746539	0.8810122	0.8800848	0.8796117	0.8816923	0.8839993	0.8838812	0.8838293	0.8811263	0.8818415	0.8800452	0.8810911	0.8801543	0.8808084	0.8790906	0.8772901	0.8764983	0.8747779	0.8721464	0.8710556	0.8704924	0.8684117	0.8669226	0.8641227	0.8624577	0.8594223	0.8572522	0.8555000	0.8546461	0.8519245	0.8487991	0.8473710
N0088	YES	0.4838567	0.5275803	0.5480878	0.5840502	0.6218555	0.6427343	0.6710061	0.6797912	0.7002031	0.7125050	0.7245862	0.7335919	0.7359775	0.7433214	0.7439847	0.7482523	0.7484192	0.7533398	0.7519840	0.7542654	0.7561449	0.7558210	0.7568933	0.7574310	0.7554360	0.7577542	0.7565258	0.7575100	0.7573133	0.7571431	0.7559500	0.7542498	0.7537872	0.7524920	0.7490357	0.7484336	0.7473824	0.7449927	0.7435214	0.7410763	0.7390182	0.7359652	0.7331252	0.7321603	0.7299286	0.7272020	0.7241296	0.7223698
N0089	YES	0.5300968	0.5700982	0.5940108	0.6266825	0.6610327	0.6837614	0.7117316	0.7202206	0.7401556	0.7520516	0.7640949	0.7705125	0.7737215	0.7805410	0.7800658	0.7843991	0.7848366	0.7895560	0.7894606	0.7910998	0.7930256	0.7929407	0.7932240	0.7938966	0.7914800	0.7921473	0.7920755	0.7937368	0.7937347	0.7938629	0.7922574	0.7907256	0.7908473	0.7888570	0.7858967	0.7853580	0.7840340	0.7825319	0.7805263	0.7779509	0.7763420	0.7739966	0.7720181	0.7702454	0.7691255	0.7669381	0.7637798	0.7623352
N0090	YES	0.5514907	0.5908524	0.6153607	0.6454502	0.6822421	0.7022207	0.7266782	0.7356009	0.7538386	0.7654643	0.7765993	0.7847092	0.7875301	0.7952058	0.7939717	0.7953952	0.7966977	0.8027830	0.8007615	0.8024327	0.8037500	0.8035358	0.8048736	0.8040712	0.8020005	0.8028754	0.8017455	0.8027246	0.8027816	0.8030581	0.8011320	0.7990807	0.7991436	0.7973554	0.7934486	0.7933744	0.7918369	0.7893396	0.7878479	0.7846695	0.7829586	0.7800716	0.7772564	0.7759882	0.7742219	0.7713416	0.7685149	0.7665891
N0091	YES	0.5040379	0.5411157	0.5696769	0.6007941	0.6368650	0.6624646	0.6877928	0.6965602	0.7157769	0.7266072	0.7390619	0.7455574	0.7471601	0.7532521	0.7535388	0.7564431	0.7561446	0.7604553	0.7593132	0.7600919	0.7611003	0.7604055	0.7604816	0.7599751	0.7574167	0.7584316	0.7575877	0.7573010	0.7575419	0.7575164	0.7556009	0.7541676	0.7537147	0.7519472	0.7492257	0.7478490	0.7477242	0.7457014	0.7444694	0.7419934	0.7399907	0.7377213	0.7361354	0.7350249	0.7339979	0.7319525	0.7288531	0.7277653
N0092	YES	0.5026228	0.5472266	0.5700513	0.6049186	0.6417199	0.6635311	0.6907701	0.7019820	0.7199291	0.7343241	0.7461005	0.7529050	0.7568260	0.7625291	0.7634463	0.7688678	0.7689952	0.7746285	0.7748257	0.7757457	0.7773234	0.7780639	0.7791295	0.7792164	0.7783160	0.7793413	0.7791750	0.7802854	0.7806475	0.7806625	0.7800439	0.7793462	0.7796395	0.7781991	0.7756459	0.7757157	0.7755705	0.7746396	0.7733576	0.7718971	0.7715936	0.7700109	0.7686942	0.7679437	0.7673896	0.7658900	0.7638322	0.7625847
N0093	YES	0.4301659	0.4726275	0.4988621	0.5301575	0.5685822	0.5884761	0.6183904	0.6256487	0.6458838	0.6557865	0.6653001	0.6740382	0.6776693	0.6828552	0.6833545	0.6855524	0.6859419	0.6894309	0.6877480	0.6899680	0.6905844	0.6888319	0.6904503	0.6901759	0.6882665	0.6891195	0.6875209	0.6870956	0.6870518	0.6865746	0.6851289	0.6835494	0.6840078	0.6825414	0.6787809	0.6782596	0.6772220	0.6748284	0.6734295	0.6700591	0.6681154	0.6656968	0.6634992	0.6625638	0.6598346	0.6578714	0.6547105	0.6525458
N0094	YES	0.4621072	0.4984245	0.5235641	0.5589459	0.5960128	0.6168169	0.6467328	0.6544580	0.6730472	0.6851770	0.6975388	0.7054973	0.7096999	0.7148814	0.7170727	0.7206553	0.7197167	0.7252916	0.7243215	0.7268282	0.7285658	0.7278831	0.7293839	0.7304524	0.7289594	0.7304974	0.7295082	0.7298646	0.7302908	0.7306196	0.7293082	0.7278847	0.7280732	0.7269434	0.7234712	0.7232974	0.7224563	0.7210543	0.7190630	0.7161865	0.7145043	0.7123337	0.7099569	0.7086948	0.7068850	0.7051561	0.7022309	0.7000960
N0129	YES	0.8054518	0.8440011	0.8641564	0.8793291	0.9161972	0.9525769	0.9748687	0.9775152	0.9882143	1.0049000	1.0153508	1.0265100	1.0201447	1.0305434	1.0338291	1.0367719	1.0399044	1.0462095	1.0457721	1.0481215	1.0509796	1.0539945	1.0560247	1.0591974	1.0551666	1.0588019	1.0597230	1.0636019	1.0644306	1.0666807	1.0681440	1.0668479	1.0681624	1.0675788	1.0681232	1.0665388	1.0697006	1.0674733	1.0649149	1.0622580	1.0633990	1.0634919	1.0623790	1.0581675	1.0588799	1.0572476	1.0562292	1.0548810
N0130	YES	0.8610402	0.8905160	0.9146088	0.9398074	0.9665847	1.0082594	1.0354987	1.0273753	1.0453382	1.0634755	1.0713042	1.0857677	1.0738772	1.0841132	1.0877740	1.0900598	1.0988649	1.1050001	1.1035770	1.1076277	1.1092861	1.1137278	1.1157244	1.1195173	1.1170138	1.1218369	1.1221918	1.1278651	1.1256244	1.1320655	1.1314207	1.1310995	1.1342667	1.1308432	1.1345103	1.1352520	1.1361980	1.1352732	1.1328012	1.1297473	1.1327673	1.1337830	1.1322502	1.1302675	1.1295999	1.1292379	1.1267983	1.1264026
N0131	YES	0.8226461	0.8672382	0.8895521	0.9026194	0.9364567	0.9742401	0.9931098	0.9974509	1.0058547	1.0241635	1.0364614	1.0454626	1.0410008	1.0503466	1.0507005	1.0569825	1.0576516	1.0652071	1.0639442	1.0681930	1.0716159	1.0728651	1.0749562	1.0795569	1.0752641	1.0808243	1.0817536	1.0852053	1.0857882	1.0894238	1.0904485	1.0908444	1.0909179	1.0905051	1.0922298	1.0913247	1.0948132	1.0923288	1.0903100	1.0871110	1.0891252	1.0907958	1.0884817	1.0853206	1.0865741	1.0845989	1.0831423	1.0831375
N0132	YES	0.7745675	0.7957314	0.8259539	0.8429838	0.8797201	0.9192953	0.9373588	0.9399480	0.9548203	0.9697078	0.9874045	0.9952325	0.9884068	1.0028141	1.0027655	1.0065105	1.0101761	1.0152169	1.0182910	1.0206183	1.0221589	1.0275090	1.0282680	1.0338755	1.0306860	1.0350244	1.0384725	1.0423495	1.0422181	1.0462425	1.0452559	1.0477147	1.0496000	1.0473353	1.0503190	1.0491761	1.0520704	1.0524032	1.0490127	1.0472212	1.0493083	1.0494090	1.0492324	1.0456243	1.0468068	1.0458866	1.0443581	1.0448463
N0133	YES	0.8312379	0.8759163	0.8960837	0.8998148	0.9440120	0.9799179	0.9963027	0.9965871	1.0114195	1.0322690	1.0373228	1.0480318	1.0433207	1.0537896	1.0555900	1.0578694	1.0599444	1.0658662	1.0679154	1.0698575	1.0726432	1.0735174	1.0776179	1.0789703	1.0741266	1.0789230	1.0787098	1.0834136	1.0807844	1.0859554	1.0874294	1.0867350	1.0870013	1.0867243	1.0880816	1.0861081	1.0878232	1.0859594	1.0840559	1.0795327	1.0813837	1.0815492	1.0788772	1.0762136	1.0756205	1.0745280	1.0731450	1.0706388
N0134	YES	0.7226134	0.7533330	0.7819772	0.8007972	0.8322387	0.8698803	0.8945881	0.9024802	0.9141414	0.9284304	0.9427943	0.9510747	0.9479366	0.9574982	0.9588710	0.9645079	0.9677128	0.9733471	0.9734131	0.9772092	0.9783768	0.9814135	0.9847060	0.9895387	0.9871809	0.9905478	0.9919734	0.9961166	0.9954434	0.9994769	0.9995143	0.9994903	1.0009872	0.9994714	1.0027767	1.0011851	1.0030770	1.0019367	1.0002667	0.9983507	1.0002155	0.9988757	0.9988359	0.9960054	0.9966007	0.9954501	0.9948317	0.9937316
N0135	YES	0.4369213	0.4776943	0.5060523	0.5389174	0.5736541	0.5945632	0.6269552	0.6320181	0.6498851	0.6585857	0.6706523	0.6786443	0.6800948	0.6859642	0.6891798	0.6918128	0.6923379	0.6953517	0.6933882	0.6965243	0.6963981	0.6936841	0.6957963	0.6963962	0.6950020	0.6968492	0.6951850	0.6949092	0.6950185	0.6933394	0.6933674	0.6904011	0.6914775	0.6906416	0.6869915	0.6874932	0.6859164	0.6834958	0.6823693	0.6797245	0.6773816	0.6749878	0.6737559	0.6718049	0.6698574	0.6680401	0.6658798	0.6640409
N0136	YES	0.5024271	0.5438050	0.5717816	0.6036130	0.6356368	0.6589871	0.6892159	0.6925598	0.7099502	0.7190222	0.7314844	0.7389879	0.7398949	0.7464436	0.7492724	0.7536411	0.7547064	0.7574564	0.7562012	0.7596289	0.7596729	0.7576521	0.7585384	0.7606554	0.7592902	0.7609769	0.7600164	0.7608271	0.7607555	0.7599843	0.7594216	0.7568299	0.7579693	0.7559345	0.7529877	0.7529878	0.7520508	0.7492574	0.7481637	0.7461860	0.7447519	0.7422221	0.7407787	0.7383972	0.7365991	0.7343790	0.7326545	0.7309650
N0137	YES	0.4966027	0.5381077	0.5621119	0.5952994	0.6275832	0.6504570	0.6795158	0.6821586	0.7003493	0.7069579	0.7198851	0.7275236	0.7276838	0.7331080	0.7349181	0.7399870	0.7402723	0.7421066	0.7407565	0.7431549	0.7432030	0.7407827	0.7407462	0.7420413	0.7405629	0.7435705	0.7412522	0.7414876	0.7415866	0.7404203	0.7400900	0.7366465	0.7379504	0.7365496	0.7328609	0.7332973	0.7316194	0.7295747	0.7284839	0.7258409	0.7241889	0.7216704	0.7200253	0.7181745	0.7160593	0.7144406	0.7126780	0.7104765
N0138	YES	0.4305547	0.4727145	0.4990762	0.5334883	0.5635774	0.5883360	0.6185942	0.6232443	0.6408644	0.6506666	0.6622261	0.6694014	0.6711473	0.6774538	0.6794747	0.6831120	0.6830754	0.6856315	0.6836901	0.6864624	0.6864494	0.6841893	0.6856936	0.6863632	0.6844544	0.6866422	0.6846319	0.6839186	0.6840844	0.6824813	0.6818117	0.6792628	0.6796950	0.6777868	0.6740176	0.6740052	0.6724749	0.6698564	0.6678839	0.6654305	0.6630245	0.6605888	0.6592503	0.6573510	0.6552774	0.6532606	0.6513746	0.6489916
N0139	YES	0.5878552	0.6257501	0.6491714	0.6796736	0.7088860	0.7425724	0.7663574	0.7682371	0.7836185	0.7936177	0.8064277	0.8138058	0.8131183	0.8234518	0.8248732	0.8285887	0.8298416	0.8334174	0.8338212	0.8354895	0.8360170	0.8359051	0.8362628	0.8392113	0.8368376	0.8397238	0.8385326	0.8385803	0.8398229	0.8394597	0.8400806	0.8372992	0.8384312	0.8374613	0.8352664	0.8349512	0.8338638	0.8316863	0.8302855	0.8285190	0.8270248	0.8251183	0.8234869	0.8211696	0.8202505	0.8183202	0.8168461	0.8149377
N0140	YES	0.5637030	0.5968425	0.6281310	0.6558563	0.6856683	0.7115476	0.7376887	0.7399243	0.7545416	0.7662877	0.7778013	0.7856762	0.7848303	0.7915065	0.7926056	0.7951193	0.7959601	0.7996163	0.7985557	0.7991201	0.7989879	0.7971344	0.7973862	0.7980840	0.7953093	0.7969987	0.7942004	0.7950294	0.7942246	0.7928414	0.7921910	0.7884898	0.7888900	0.7868152	0.7836024	0.7827765	0.7806240	0.7776889	0.7752175	0.7722036	0.7695198	0.7670096	0.7648880	0.7614511	0.7591866	0.7564673	0.7537038	0.7509261
N0141	YES	0.5202966	0.5583101	0.5837112	0.6161795	0.6480911	0.6742387	0.7028558	0.7081465	0.7224880	0.7314047	0.7444999	0.7524915	0.7526244	0.7594648	0.7616118	0.7648323	0.7668130	0.7694950	0.7683312	0.7710643	0.7707421	0.7676042	0.7687130	0.7701375	0.7686387	0.7703467	0.7682844	0.7693869	0.7683440	0.7678961	0.7670916	0.7635088	0.7644963	0.7619565	0.7586733	0.7586303	0.7560858	0.7535750	0.7520924	0.7493917	0.7473618	0.7442145	0.7418462	0.7386692	0.7367471	0.7344825	0.7320984	0.7299186
N0142	YES	0.6129807	0.6548612	0.6818740	0.7082384	0.7414455	0.7678050	0.7950640	0.7964653	0.8103618	0.8218166	0.8365142	0.8420281	0.8411229	0.8517013	0.8512476	0.8542846	0.8567795	0.8601916	0.8599175	0.8619859	0.8635186	0.8620760	0.8630993	0.8654221	0.8642126	0.8664554	0.8641828	0.8656781	0.8649235	0.8655418	0.8659624	0.8620242	0.8636547	0.8612919	0.8597879	0.8600289	0.8588026	0.8563595	0.8548273	0.8528464	0.8515312	0.8491803	0.8474011	0.8445327	0.8443528	0.8420678	0.8404220	0.8390236
N0143	YES	0.6008418	0.6432223	0.6762219	0.7075123	0.7399236	0.7715109	0.7965273	0.8020352	0.8172612	0.8288651	0.8432382	0.8506516	0.8491135	0.8581177	0.8585346	0.8612803	0.8634393	0.8662205	0.8667100	0.8678977	0.8673413	0.8661461	0.8669350	0.8687248	0.8660116	0.8672732	0.8655766	0.8656580	0.8646240	0.8644974	0.8642327	0.8602586	0.8614160	0.8595839	0.8579639	0.8584089	0.8573238	0.8546106	0.8533145	0.8516107	0.8502332	0.8482009	0.8476280	0.8450397	0.8446555	0.8425888	0.8412177	0.8404605
N0144	YES	0.4952520	0.5368570	0.5726381	0.6087317	0.6399613	0.6684902	0.6999083	0.7062176	0.7300342	0.7410005	0.7559956	0.7630318	0.7654214	0.7747821	0.7759555	0.7822387	0.7857023	0.7882583	0.7889056	0.7902762	0.7916369	0.7915044	0.7918490	0.7946120	0.7928280	0.7944410	0.7931148	0.7936304	0.7948026	0.7947473	0.7940565	0.7917621	0.7928298	0.7909966	0.7881742	0.7881141	0.7874046	0.7851527	0.7841853	0.7822801	0.7807749	0.7794670	0.7784314	0.7764325	0.7754207	0.7731766	0.7716914	0.7697680
N0145	YES	0.6092536	0.6466592	0.6817560	0.7068879	0.7400957	0.7676136	0.7969347	0.7994577	0.8138079	0.8262863	0.8396357	0.8466179	0.8456444	0.8563843	0.8567379	0.8601841	0.8622648	0.8647419	0.8655922	0.8676677	0.8671737	0.8665930	0.8672577	0.8686699	0.8671550	0.8686031	0.8661413	0.8665893	0.8663085	0.8655323	0.8653162	0.8618453	0.8628893	0.8609186	0.8586092	0.8584554	0.8569262	0.8542492	0.8525573	0.8508769	0.8491514	0.8461124	0.8443690	0.8418835	0.8406945	0.8382047	0.8361874	0.8347667
N0146	YES	0.6537206	0.6901089	0.7176874	0.7481544	0.7797499	0.8129804	0.8410313	0.8419476	0.8578402	0.8671305	0.8842111	0.8914514	0.8887854	0.8982421	0.9003213	0.9018862	0.9041739	0.9077926	0.9073545	0.9079560	0.9082128	0.9080050	0.9085623	0.9100322	0.9072896	0.9081768	0.9064328	0.9062783	0.9056316	0.9052964	0.9049821	0.9005374	0.9013113	0.8991162	0.8971710	0.8967661	0.8950899	0.8927374	0.8919097	0.8900539	0.8881813	0.8858697	0.8845593	0.8812587	0.8814824	0.8789413	0.8770695	0.8758142
N0147	YES	0.5573806	0.6003095	0.6290879	0.6579542	0.6961431	0.7235683	0.7525032	0.7587026	0.7738464	0.7869725	0.7985895	0.8056211	0.8062685	0.8139333	0.8150494	0.8172113	0.8201935	0.8244923	0.8228871	0.8254535	0.8244942	0.8225474	0.8232728	0.8242647	0.8218784	0.8233199	0.8209465	0.8216826	0.8207244	0.8198986	0.8196326	0.8160108	0.8171934	0.8149283	0.8120947	0.8120575	0.8093626	0.8069337	0.8053948	0.8031493	0.8017324	0.7991887	0.7984619	0.7956944	0.7940088	0.7919243	0.7899069	0.7879038
N0148	YES	0.6310164	0.6682513	0.7028993	0.7311175	0.7603901	0.7937756	0.8222160	0.8254119	0.8399091	0.8520151	0.8676704	0.8741481	0.8716670	0.8846934	0.8840465	0.8876335	0.8893422	0.8920731	0.8933344	0.8949353	0.8955067	0.8950710	0.8951729	0.8973003	0.8948275	0.8966211	0.8944556	0.8954627	0.8946362	0.8940660	0.8939400	0.8901096	0.8913608	0.8895198	0.8869897	0.8865824	0.8848858	0.8837382	0.8823858	0.8802161	0.8784662	0.8761100	0.8750996	0.8716242	0.8711520	0.8686565	0.8666142	0.8648514
N0149	YES	0.6039932	0.6439657	0.6745408	0.7023762	0.7349766	0.7660956	0.7929467	0.7965341	0.8132854	0.8216467	0.8376873	0.8431692	0.8410832	0.8492105	0.8501168	0.8523196	0.8531319	0.8558451	0.8555849	0.8573274	0.8555263	0.8541587	0.8542771	0.8551938	0.8518482	0.8523687	0.8490446	0.8492992	0.8475028	0.8459824	0.8453416	0.8414620	0.8419394	0.8393099	0.8368462	0.8365817	0.8343688	0.8317980	0.8297169	0.8278342	0.8258892	0.8240653	0.8223650	0.8193454	0.8187107	0.8169624	0.8151715	0.8131925
N0150	YES	0.6330274	0.6666717	0.7001585	0.7295840	0.7587377	0.7917805	0.8176625	0.8208683	0.8362597	0.8463398	0.8605519	0.8673739	0.8658028	0.8763655	0.8756270	0.8787863	0.8798431	0.8835849	0.8843527	0.8855114	0.8838853	0.8833675	0.8829548	0.8846670	0.8803113	0.8825564	0.8802147	0.8793999	0.8785822	0.8779638	0.8771372	0.8727178	0.8729949	0.8711081	0.8684723	0.8681980	0.8665771	0.8642759	0.8620521	0.8593871	0.8574224	0.8551172	0.8529984	0.8501547	0.8492029	0.8462269	0.8450284	0.8429928
N0151	YES	0.5781670	0.6197021	0.6499380	0.6850534	0.7187994	0.7472881	0.7748338	0.7775847	0.7933756	0.8074585	0.8188154	0.8277404	0.8262586	0.8346784	0.8348307	0.8380647	0.8390851	0.8417832	0.8407217	0.8413326	0.8409304	0.8386263	0.8384687	0.8386263	0.8346797	0.8356602	0.8325093	0.8322680	0.8295696	0.8281847	0.8281172	0.8240944	0.8242445	0.8212688	0.8178638	0.8174657	0.8147569	0.8119779	0.8096101	0.8071091	0.8052214	0.8019632	0.8002704	0.7975652	0.7960544	0.7932526	0.7912061	0.7891393
N0152	YES	0.5654814	0.6102807	0.6398405	0.6740081	0.7048792	0.7298076	0.7622968	0.7623964	0.7789078	0.7883112	0.8029780	0.8097291	0.8074736	0.8157131	0.8163948	0.8186051	0.8205795	0.8241252	0.8224620	0.8241263	0.8237157	0.8223753	0.8212008	0.8217503	0.8192471	0.8195771	0.8171391	0.8166351	0.8155053	0.8147096	0.8137864	0.8096828	0.8100824	0.8071741	0.8043501	0.8039420	0.8016685	0.7989841	0.7967590	0.7944017	0.7925987	0.7895176	0.7884192	0.7859697	0.7850282	0.7825323	0.7806871	0.7788038
N0153	YES	0.6321041	0.6705632	0.7011274	0.7320177	0.7634571	0.7925674	0.8233098	0.8260665	0.8401247	0.8514387	0.8636779	0.8733201	0.8707326	0.8823579	0.8818012	0.8860369	0.8883542	0.8912144	0.8910627	0.8940946	0.8943352	0.8948826	0.8947658	0.8971141	0.8959638	0.8970860	0.8957389	0.8969463	0.8958439	0.8959593	0.8954839	0.8920415	0.8935963	0.8908653	0.8890341	0.8888428	0.8872159	0.8856593	0.8835655	0.8816888	0.8801619	0.8773994	0.8757368	0.8727291	0.8720565	0.8695502	0.8676097	0.8655891
N0154	YES	0.6317356	0.6722019	0.7033067	0.7322745	0.7663292	0.7955956	0.8235407	0.8260481	0.8405829	0.8520989	0.8656253	0.8719550	0.8706656	0.8809361	0.8814516	0.8837711	0.8846523	0.8889908	0.8896195	0.8915762	0.8914849	0.8912300	0.8911803	0.8930686	0.8902371	0.8915322	0.8889447	0.8904742	0.8892875	0.8889485	0.8883431	0.8846919	0.8855540	0.8829544	0.8803750	0.8805940	0.8791173	0.8766475	0.8743890	0.8728284	0.8706351	0.8680289	0.8665941	0.8632807	0.8621308	0.8596060	0.8574508	0.8557773
N0155	YES	0.5317740	0.5676121	0.5993733	0.6304674	0.6627418	0.6883907	0.7181476	0.7234452	0.7404705	0.7511805	0.7657255	0.7718218	0.7724384	0.7798620	0.7809647	0.7849301	0.7855083	0.7882800	0.7859865	0.7878671	0.7874005	0.7850821	0.7853017	0.7864522	0.7845981	0.7860526	0.7840936	0.7847817	0.7845657	0.7840527	0.7839631	0.7812864	0.7822067	0.7803826	0.7773111	0.7772396	0.7761432	0.7741171	0.7717233	0.7692977	0.7675263	0.7649721	0.7633206	0.7602805	0.7582681	0.7553328	0.7530529	0.7501523
N0156	YES	0.5325149	0.5691708	0.6023087	0.6373355	0.6657929	0.6923790	0.7191699	0.7256833	0.7424067	0.7532261	0.7652546	0.7721561	0.7720140	0.7792699	0.7803159	0.7845272	0.7847784	0.7865772	0.7857965	0.7877775	0.7866306	0.7844554	0.7849692	0.7863151	0.7836528	0.7849417	0.7827723	0.7838046	0.7834313	0.7828934	0.7832806	0.7795480	0.7801194	0.7787050	0.7760082	0.7759000	0.7745375	0.7719842	0.7701977	0.7677195	0.7658088	0.7634808	0.7612234	0.7579252	0.7561823	0.7532384	0.7506753	0.7481496
N0157	YES	0.5362462	0.5773029	0.6075764	0.6367939	0.6681314	0.6959808	0.7254412	0.7321773	0.7484962	0.7588931	0.7707173	0.7773112	0.7776337	0.7857351	0.7857338	0.7895488	0.7902884	0.7917898	0.7902260	0.7930557	0.7922374	0.7903316	0.7902722	0.7915847	0.7891333	0.7907091	0.7887142	0.7893420	0.7893308	0.7880425	0.7880612	0.7851933	0.7861919	0.7841265	0.7814260	0.7814627	0.7800558	0.7775779	0.7756382	0.7733226	0.7713042	0.7686756	0.7667872	0.7640263	0.7618594	0.7586861	0.7560691	0.7534657
N0158	YES	0.5637992	0.6000117	0.6292600	0.6596352	0.6934485	0.7211421	0.7512575	0.7571465	0.7735536	0.7840853	0.7939723	0.8031393	0.8034493	0.8119693	0.8131377	0.8163539	0.8187893	0.8233129	0.8216273	0.8237679	0.8233750	0.8235969	0.8236175	0.8257024	0.8240000	0.8253443	0.8236266	0.8251487	0.8246000	0.8251205	0.8255551	0.8228315	0.8238338	0.8221256	0.8194239	0.8192738	0.8182263	0.8158018	0.8142996	0.8119498	0.8104007	0.8072574	0.8056301	0.8029070	0.8019438	0.7994588	0.7966219	0.7946957
N0159	YES	0.5412842	0.5788121	0.6111439	0.6419405	0.6746191	0.7005534	0.7298817	0.7318921	0.7489617	0.7580480	0.7710789	0.7789351	0.7783228	0.7860565	0.7873401	0.7907135	0.7932409	0.7957386	0.7948632	0.7972009	0.7965361	0.7954170	0.7956690	0.7974440	0.7960641	0.7973027	0.7950743	0.7957751	0.7954950	0.7948211	0.7941662	0.7904191	0.7911379	0.7890664	0.7857528	0.7857572	0.7838065	0.7816015	0.7792777	0.7764973	0.7746291	0.7716371	0.7702564	0.7670832	0.7647789	0.7621833	0.7598053	0.7576677
N0160	YES	0.5091315	0.5507835	0.5782559	0.6131608	0.6484785	0.6748122	0.7012357	0.7088327	0.7244165	0.7335511	0.7472808	0.7556931	0.7564129	0.7647166	0.7667538	0.7718028	0.7734625	0.7760540	0.7743002	0.7774133	0.7773325	0.7766588	0.7770220	0.7786903	0.7767079	0.7785956	0.7774689	0.7790642	0.7787333	0.7780488	0.7776811	0.7750748	0.7758321	0.7737768	0.7710525	0.7712311	0.7698878	0.7673776	0.7657923	0.7630994	0.7613161	0.7586403	0.7568789	0.7540427	0.7522728	0.7496461	0.7471163	0.7446380
N0161	YES	0.4611643	0.5033393	0.5331475	0.5671101	0.6060846	0.6272432	0.6605741	0.6675112	0.6847208	0.6953706	0.7082341	0.7159556	0.7181669	0.7245414	0.7277018	0.7317421	0.7327414	0.7358339	0.7329285	0.7367710	0.7369891	0.7344538	0.7355455	0.7361758	0.7359225	0.7373042	0.7349870	0.7354754	0.7344586	0.7337437	0.7335086	0.7293385	0.7304093	0.7284486	0.7246042	0.7244893	0.7230126	0.7205903	0.7185112	0.7155404	0.7132939	0.7102739	0.7084749	0.7059119	0.7038597	0.7016073	0.6990745	0.6967952
N0162	YES	0.5704623	0.6105528	0.6433088	0.6710038	0.7027959	0.7319492	0.7583560	0.7617914	0.7784864	0.7901742	0.8025334	0.8099341	0.8090705	0.8168927	0.8170305	0.8198913	0.8220253	0.8261406	0.8248743	0.8267192	0.8266938	0.8259018	0.8264452	0.8282009	0.8266294	0.8283375	0.8264346	0.8273046	0.8274447	0.8272412	0.8274949	0.8252928	0.8263400	0.8251233	0.8228378	0.8224190	0.8207933	0.8186196	0.8169435	0.8145611	0.8123617	0.8099036	0.8078171	0.8045890	0.8035333	0.8003286	0.7980109	0.7955346
N0163	YES	0.4501964	0.4957614	0.5273842	0.5586516	0.5935267	0.6168832	0.6457415	0.6513731	0.6706824	0.6817775	0.6931738	0.7010584	0.7030215	0.7090917	0.7127458	0.7167173	0.7177833	0.7203370	0.7194409	0.7226971	0.7222656	0.7203291	0.7215703	0.7235433	0.7224669	0.7241893	0.7225325	0.7227476	0.7226681	0.7220444	0.7216226	0.7188395	0.7193822	0.7173246	0.7139252	0.7141675	0.7127667	0.7103090	0.7086946	0.7064041	0.7039028	0.7009136	0.6994171	0.6966848	0.6947197	0.6926509	0.6905964	0.6878371
N0164	YES	0.5091873	0.5499483	0.5800005	0.6138287	0.6442580	0.6697698	0.6995778	0.7033556	0.7193462	0.7284484	0.7409844	0.7501196	0.7500265	0.7570409	0.7598105	0.7635930	0.7650126	0.7671193	0.7652140	0.7675117	0.7674571	0.7656662	0.7667759	0.7676292	0.7657427	0.7678835	0.7669588	0.7675529	0.7673635	0.7670904	0.7666289	0.7634065	0.7646204	0.7631083	0.7600570	0.7599893	0.7586288	0.7562606	0.7547659	0.7523832	0.7504047	0.7475276	0.7457907	0.7429902	0.7409468	0.7382596	0.7356034	0.7334751
N0165	YES	0.4922957	0.5378656	0.5621822	0.5980995	0.6325096	0.6595051	0.6922606	0.6949084	0.7108725	0.7226551	0.7355838	0.7437913	0.7450230	0.7528195	0.7557221	0.7594699	0.7616554	0.7652866	0.7643955	0.7673460	0.7670500	0.7656738	0.7671923	0.7687228	0.7675277	0.7697813	0.7686818	0.7699255	0.7691750	0.7687814	0.7684421	0.7654998	0.7666321	0.7648743	0.7620689	0.7623472	0.7607852	0.7582959	0.7566785	0.7544346	0.7525883	0.7496676	0.7481524	0.7451990	0.7435086	0.7412500	0.7385722	0.7366506
N0166	YES	0.5436668	0.5843224	0.6129380	0.6447365	0.6757137	0.7026919	0.7331721	0.7357152	0.7531483	0.7642269	0.7759268	0.7845662	0.7823238	0.7909631	0.7935518	0.7971691	0.7993172	0.8033178	0.8030482	0.8065826	0.8056417	0.8050377	0.8059542	0.8084311	0.8075248	0.8094154	0.8078824	0.8094093	0.8091213	0.8096126	0.8098440	0.8067387	0.8081265	0.8064513	0.8039550	0.8037183	0.8023967	0.7999861	0.7979438	0.7958129	0.7937737	0.7913808	0.7901001	0.7873970	0.7859344	0.7829187	0.7809328	0.7784429
N0167	YES	0.5772697	0.6189161	0.6437908	0.6788092	0.7100891	0.7389948	0.7687048	0.7701948	0.7856626	0.7988350	0.8098021	0.8167421	0.8159826	0.8260564	0.8265571	0.8296933	0.8326833	0.8352301	0.8352053	0.8379993	0.8374299	0.8374749	0.8388134	0.8403333	0.8385222	0.8400821	0.8390958	0.8402764	0.8390926	0.8391666	0.8393185	0.8361789	0.8384828	0.8361371	0.8337619	0.8340299	0.8325107	0.8304866	0.8285919	0.8264767	0.8249675	0.8216841	0.8201015	0.8172175	0.8163288	0.8137897	0.8117054	0.8097126
N0168	YES	0.5931439	0.6309433	0.6589012	0.6869558	0.7205175	0.7462966	0.7745383	0.7797351	0.7916006	0.8039471	0.8151647	0.8213515	0.8209740	0.8285738	0.8301753	0.8328857	0.8329911	0.8376419	0.8363941	0.8381183	0.8384594	0.8365137	0.8376821	0.8390052	0.8370850	0.8390034	0.8365990	0.8374813	0.8373635	0.8363292	0.8371978	0.8335091	0.8350158	0.8335100	0.8307325	0.8305900	0.8291636	0.8266466	0.8245538	0.8216456	0.8202404	0.8174031	0.8152490	0.8120841	0.8106140	0.8076789	0.8051244	0.8021778
N0169	YES	0.5872834	0.6267881	0.6509073	0.6810105	0.7130386	0.7406503	0.7678385	0.7715188	0.7885048	0.7985860	0.8092259	0.8176106	0.8157126	0.8244186	0.8260077	0.8304030	0.8314666	0.8359048	0.8348046	0.8364725	0.8365959	0.8356643	0.8364907	0.8378238	0.8365080	0.8379098	0.8358678	0.8377236	0.8373051	0.8370872	0.8375136	0.8346325	0.8362517	0.8350220	0.8319207	0.8326895	0.8312768	0.8291012	0.8267466	0.8246485	0.8227409	0.8199669	0.8182302	0.8149776	0.8138451	0.8112269	0.8083416	0.8063228
N0170	YES	0.5843117	0.6220577	0.6497867	0.6846988	0.7158232	0.7403489	0.7716488	0.7714353	0.7867910	0.7979050	0.8105380	0.8154374	0.8157059	0.8243408	0.8254397	0.8289729	0.8314827	0.8342166	0.8345174	0.8368664	0.8370842	0.8355159	0.8366690	0.8394123	0.8369560	0.8387511	0.8368618	0.8379205	0.8378342	0.8376226	0.8378169	0.8347651	0.8363094	0.8346662	0.8327751	0.8325214	0.8312796	0.8288203	0.8269979	0.8248671	0.8232412	0.8210516	0.8194829	0.8169818	0.8157587	0.8138116	0.8117483	0.8101835
N0171	YES	0.5611495	0.5970204	0.6269791	0.6559937	0.6871342	0.7174324	0.7477497	0.7511014	0.7674714	0.7787601	0.7940801	0.7998108	0.8006184	0.8098125	0.8121513	0.8147386	0.8171485	0.8218816	0.8213638	0.8224356	0.8225005	0.8227818	0.8243126	0.8265614	0.8237515	0.8252491	0.8243840	0.8259146	0.8250226	0.8251581	0.8247496	0.8218710	0.8231868	0.8211296	0.8179550	0.8178984	0.8156927	0.8139988	0.8118212	0.8096752	0.8071600	0.8046917	0.8025127	0.7994797	0.7980779	0.7954106	0.7931458	0.7908673
N0172	YES	0.4449758	0.4874153	0.5190338	0.5516958	0.5853587	0.6100729	0.6426272	0.6482043	0.6659928	0.6777498	0.6901972	0.6974667	0.6987400	0.7058492	0.7078692	0.7111479	0.7110668	0.7125605	0.7110093	0.7142672	0.7136732	0.7113198	0.7121877	0.7129647	0.7112339	0.7120607	0.7097906	0.7094240	0.7090988	0.7074583	0.7065635	0.7031105	0.7038440	0.7018737	0.6984558	0.6984655	0.6967444	0.6937993	0.6918072	0.6890743	0.6864494	0.6835671	0.6820239	0.6795952	0.6772692	0.6749143	0.6726092	0.6699995
N0173	YES	0.4232901	0.4653307	0.4943989	0.5293790	0.5649676	0.5871357	0.6193639	0.6289400	0.6468530	0.6572586	0.6695054	0.6765425	0.6785806	0.6827029	0.6853858	0.6887194	0.6878537	0.6906187	0.6887568	0.6911814	0.6913555	0.6877772	0.6888282	0.6886255	0.6864755	0.6871493	0.6846911	0.6840522	0.6832358	0.6817219	0.6809435	0.6772627	0.6775583	0.6761315	0.6712094	0.6713803	0.6694856	0.6663268	0.6647962	0.6618114	0.6594805	0.6570104	0.6553494	0.6530194	0.6502618	0.6482134	0.6457442	0.6432515
N0174	YES	0.5480800	0.5908871	0.6182320	0.6533685	0.6856915	0.7148995	0.7406366	0.7455556	0.7611829	0.7728540	0.7871068	0.7931347	0.7929882	0.8025469	0.8038258	0.8071297	0.8093402	0.8129864	0.8123566	0.8145300	0.8148652	0.8141020	0.8142110	0.8156011	0.8143391	0.8163442	0.8144741	0.8157808	0.8156407	0.8152884	0.8158295	0.8125458	0.8135088	0.8120993	0.8091646	0.8094198	0.8078645	0.8058451	0.8045251	0.8021407	0.8001918	0.7974964	0.7960609	0.7934815	0.7924153	0.7898443	0.7877223	0.7851903
N0175	YES	0.3717250	0.4152510	0.4472238	0.4824788	0.5184412	0.5416241	0.5765026	0.5846123	0.6045231	0.6166939	0.6304958	0.6384364	0.6416667	0.6470793	0.6495443	0.6535817	0.6530964	0.6555212	0.6534533	0.6575631	0.6582835	0.6550303	0.6556155	0.6564257	0.6548858	0.6554885	0.6540746	0.6535509	0.6534523	0.6523542	0.6512473	0.6484962	0.6487250	0.6470907	0.6425515	0.6427746	0.6416116	0.6386305	0.6368983	0.6343991	0.6316974	0.6291417	0.6272438	0.6249586	0.6220762	0.6199422	0.6178883	0.6152463
N0176	YES	0.4275868	0.4713846	0.5013070	0.5360157	0.5664512	0.5915181	0.6238417	0.6311917	0.6485398	0.6593143	0.6702834	0.6792216	0.6801769	0.6872975	0.6896406	0.6923797	0.6924369	0.6941661	0.6915472	0.6937299	0.6929672	0.6901078	0.6912385	0.6915443	0.6886099	0.6900564	0.6874145	0.6867154	0.6857190	0.6834564	0.6829975	0.6796641	0.6799049	0.6778992	0.6735188	0.6733521	0.6714063	0.6688604	0.6668077	0.6638770	0.6614890	0.6592752	0.6577814	0.6555431	0.6532117	0.6510410	0.6487911	0.6460508
N0177	YES	0.5438685	0.5826064	0.6122333	0.6465302	0.6776364	0.7086994	0.7367733	0.7428461	0.7610192	0.7720795	0.7851686	0.7929280	0.7935563	0.8005840	0.8015767	0.8038884	0.8044618	0.8058990	0.8041131	0.8045512	0.8027889	0.7993483	0.7988890	0.7988685	0.7954077	0.7958143	0.7923890	0.7918479	0.7907170	0.7892431	0.7877303	0.7833893	0.7833639	0.7806935	0.7770087	0.7763373	0.7745470	0.7718152	0.7695462	0.7670783	0.7657927	0.7632986	0.7615368	0.7590789	0.7576926	0.7555015	0.7533097	0.7507842
N0178	YES	0.5959140	0.6344748	0.6667355	0.6917880	0.7241277	0.7543760	0.7859734	0.7890217	0.7997574	0.8142285	0.8279427	0.8344535	0.8332852	0.8414624	0.8428873	0.8456516	0.8467800	0.8493865	0.8493723	0.8512026	0.8501483	0.8501515	0.8500054	0.8511631	0.8502761	0.8521765	0.8497925	0.8502593	0.8491819	0.8491952	0.8496007	0.8461958	0.8477004	0.8464431	0.8440967	0.8450465	0.8426765	0.8399922	0.8387645	0.8360780	0.8346078	0.8327771	0.8306136	0.8273874	0.8255020	0.8228325	0.8208972	0.8184155
N0179	YES	0.4469016	0.4866156	0.5162744	0.5497354	0.5849760	0.6074101	0.6412490	0.6481276	0.6660727	0.6768035	0.6888185	0.6964757	0.6980064	0.7055314	0.7076770	0.7097172	0.7101637	0.7121540	0.7096685	0.7134742	0.7127708	0.7102505	0.7111880	0.7112082	0.7093336	0.7102022	0.7083516	0.7076015	0.7074213	0.7059138	0.7045507	0.7011012	0.7016081	0.6999896	0.6961132	0.6958597	0.6940433	0.6912137	0.6892574	0.6862589	0.6838551	0.6808508	0.6792802	0.6767653	0.6743511	0.6721690	0.6695874	0.6671232
N0180	YES	0.5200796	0.5617405	0.5907937	0.6223027	0.6544580	0.6815781	0.7115529	0.7163164	0.7343958	0.7446241	0.7576956	0.7652191	0.7650993	0.7734612	0.7744641	0.7780536	0.7783552	0.7801143	0.7786275	0.7808297	0.7802662	0.7774554	0.7770443	0.7776038	0.7754625	0.7761979	0.7751839	0.7748910	0.7739209	0.7725889	0.7721179	0.7686216	0.7692273	0.7667964	0.7636129	0.7631291	0.7609206	0.7584103	0.7563208	0.7544223	0.7523888	0.7495738	0.7473868	0.7447833	0.7430568	0.7405559	0.7382366	0.7362784
N0181	YES	0.4724450	0.5174036	0.5498415	0.5751070	0.6063052	0.6324551	0.6595256	0.6705591	0.6892906	0.6985887	0.7123358	0.7191344	0.7216186	0.7289333	0.7322909	0.7355698	0.7337211	0.7384427	0.7368026	0.7391052	0.7390925	0.7379245	0.7385658	0.7398107	0.7396615	0.7418987	0.7407001	0.7398069	0.7401645	0.7379542	0.7371572	0.7355576	0.7365333	0.7346675	0.7336547	0.7321910	0.7312453	0.7293615	0.7266644	0.7247702	0.7219328	0.7206962	0.7176411	0.7152041	0.7135340	0.7119679	0.7091807	0.7070655
N0182	YES	0.5298530	0.5719919	0.6065702	0.6278670	0.6607453	0.6835000	0.7096017	0.7217211	0.7343957	0.7458816	0.7590652	0.7634245	0.7658924	0.7738891	0.7746614	0.7792017	0.7776843	0.7816973	0.7801005	0.7809421	0.7807799	0.7804033	0.7804542	0.7814792	0.7800336	0.7822235	0.7821009	0.7807480	0.7806145	0.7780972	0.7778537	0.7757742	0.7763547	0.7742786	0.7729970	0.7710688	0.7694454	0.7674947	0.7651249	0.7624852	0.7602027	0.7589477	0.7554224	0.7531682	0.7520890	0.7500547	0.7465696	0.7446964
N0183	YES	0.5068849	0.5516500	0.5808666	0.6045265	0.6345230	0.6577196	0.6853687	0.6941269	0.7115320	0.7235880	0.7352105	0.7407940	0.7423730	0.7490735	0.7530355	0.7552063	0.7544677	0.7581152	0.7559593	0.7575832	0.7576108	0.7566497	0.7570785	0.7567208	0.7565483	0.7585593	0.7576159	0.7568084	0.7572859	0.7551845	0.7544599	0.7526833	0.7537416	0.7519900	0.7504209	0.7490821	0.7471930	0.7457622	0.7437399	0.7409226	0.7385864	0.7375939	0.7343735	0.7323700	0.7301227	0.7290969	0.7261620	0.7237084
N0184	YES	0.3553832	0.4036941	0.4328099	0.4649834	0.4955830	0.5160193	0.5485588	0.5597735	0.5795059	0.5896987	0.6016586	0.6092710	0.6129464	0.6169794	0.6206031	0.6241679	0.6223572	0.6253654	0.6229394	0.6273885	0.6274487	0.6244496	0.6248621	0.6244936	0.6236279	0.6248765	0.6236913	0.6224806	0.6230137	0.6202689	0.6189934	0.6171443	0.6174577	0.6158518	0.6123967	0.6116277	0.6097681	0.6073891	0.6051290	0.6017817	0.5984840	0.5965933	0.5937623	0.5914454	0.5886492	0.5868680	0.5834560	0.5806786
N0185	YES	0.3987351	0.4435382	0.4749208	0.5031199	0.5329695	0.5529989	0.5828045	0.5930502	0.6127824	0.6229282	0.6336647	0.6408756	0.6439794	0.6488003	0.6504143	0.6535555	0.6521217	0.6554677	0.6519741	0.6552123	0.6557077	0.6522257	0.6524615	0.6518973	0.6507671	0.6517431	0.6505755	0.6487436	0.6487132	0.6461381	0.6449409	0.6426188	0.6430452	0.6408753	0.6378145	0.6364888	0.6344947	0.6319187	0.6299664	0.6267692	0.6238960	0.6221492	0.6191561	0.6172468	0.6148437	0.6134573	0.6103265	0.6073652
N0186	YES	0.4260209	0.4691468	0.5004696	0.5284207	0.5587736	0.5785651	0.6074753	0.6192533	0.6379111	0.6477149	0.6590478	0.6653520	0.6701068	0.6761616	0.6781581	0.6812114	0.6793242	0.6832672	0.6808094	0.6832852	0.6832627	0.6813710	0.6818841	0.6817581	0.6807486	0.6819605	0.6807328	0.6792548	0.6794875	0.6768401	0.6759864	0.6750888	0.6757724	0.6739453	0.6712817	0.6704214	0.6686291	0.6661381	0.6641942	0.6613959	0.6587624	0.6574901	0.6544783	0.6528161	0.6506160	0.6488392	0.6458037	0.6434686
N0187	YES	0.4094329	0.4575030	0.4879174	0.5163594	0.5474746	0.5687970	0.5994237	0.6099262	0.6296794	0.6387072	0.6505662	0.6574642	0.6608837	0.6656889	0.6684087	0.6719533	0.6708794	0.6732035	0.6703746	0.6732799	0.6742482	0.6726326	0.6729956	0.6728942	0.6725897	0.6736116	0.6731282	0.6715854	0.6717505	0.6691201	0.6682829	0.6667799	0.6679346	0.6661463	0.6634575	0.6620922	0.6605868	0.6585226	0.6561193	0.6533669	0.6509001	0.6493919	0.6466236	0.6444492	0.6422592	0.6407932	0.6376689	0.6353999
N0188	YES	0.3866956	0.4255376	0.4609440	0.4921527	0.5214078	0.5411621	0.5715073	0.5838373	0.6034459	0.6120522	0.6231394	0.6301520	0.6350905	0.6376172	0.6407103	0.6443691	0.6412826	0.6438120	0.6410934	0.6450250	0.6458848	0.6421626	0.6424682	0.6418417	0.6412438	0.6422871	0.6411864	0.6396664	0.6400941	0.6374265	0.6359909	0.6340353	0.6344178	0.6323267	0.6290697	0.6283093	0.6266392	0.6241684	0.6220496	0.6192708	0.6159621	0.6142318	0.6113859	0.6092199	0.6069863	0.6053473	0.6021339	0.5995411
N0189	YES	0.5052388	0.5464290	0.5794808	0.6020603	0.6297696	0.6554569	0.6816350	0.6911143	0.7090535	0.7187654	0.7324848	0.7360316	0.7398922	0.7469400	0.7498047	0.7537658	0.7515469	0.7548367	0.7530757	0.7549050	0.7553651	0.7550043	0.7549740	0.7563050	0.7557728	0.7575220	0.7572108	0.7563716	0.7567059	0.7547727	0.7547531	0.7537571	0.7550012	0.7532071	0.7523287	0.7512833	0.7504717	0.7490721	0.7478110	0.7459570	0.7441767	0.7440342	0.7417750	0.7402238	0.7395336	0.7386843	0.7364902	0.7348856
N0190	YES	0.6142487	0.6504560	0.6885080	0.7082533	0.7356843	0.7645814	0.7848880	0.7974744	0.8142949	0.8235227	0.8384275	0.8420584	0.8417794	0.8511125	0.8510013	0.8546435	0.8514649	0.8543117	0.8528140	0.8521824	0.8497716	0.8496857	0.8478301	0.8468940	0.8441956	0.8436726	0.8423009	0.8390743	0.8371221	0.8345001	0.8314905	0.8288739	0.8285162	0.8240713	0.8228756	0.8196542	0.8170193	0.8151634	0.8111160	0.8085200	0.8050859	0.8034872	0.7999352	0.7972792	0.7960851	0.7936018	0.7898606	0.7875584
N0191	YES	0.7910286	0.8296186	0.8577607	0.8761489	0.8971916	0.9309702	0.9478880	0.9547186	0.9670323	0.9794149	0.9952227	0.9977210	0.9984132	1.0127701	1.0058827	1.0100449	1.0090873	1.0114222	1.0111771	1.0095123	1.0060214	1.0089364	1.0061071	1.0084270	1.0070238	1.0058773	1.0046386	1.0013947	0.9980963	0.9960304	0.9929501	0.9893929	0.9896078	0.9844235	0.9848076	0.9806216	0.9777997	0.9761636	0.9712830	0.9682111	0.9662529	0.9639959	0.9597540	0.9567457	0.9563469	0.9533372	0.9487362	0.9469821
N0192	YES	0.6829547	0.7183121	0.7612059	0.7749879	0.8032805	0.8375116	0.8551162	0.8664069	0.8746487	0.8889707	0.9035815	0.9057887	0.9053650	0.9145873	0.9129416	0.9164689	0.9128021	0.9162165	0.9148329	0.9141226	0.9107085	0.9115591	0.9092502	0.9094729	0.9063185	0.9046765	0.9024172	0.8996027	0.8977203	0.8943820	0.8915980	0.8882813	0.8873169	0.8831120	0.8815585	0.8783391	0.8755056	0.8728406	0.8686949	0.8654229	0.8622257	0.8613493	0.8568072	0.8529993	0.8513054	0.8479802	0.8442054	0.8418597
N0193	YES	0.7197661	0.7585428	0.7946876	0.8042446	0.8320145	0.8628499	0.8814707	0.8900774	0.9006584	0.9153477	0.9290346	0.9317848	0.9317573	0.9404690	0.9395792	0.9426921	0.9404625	0.9430206	0.9421427	0.9412730	0.9399241	0.9437434	0.9416376	0.9418669	0.9392604	0.9386501	0.9373599	0.9356377	0.9339978	0.9309460	0.9289128	0.9260415	0.9265773	0.9224321	0.9218755	0.9178839	0.9149558	0.9125445	0.9087426	0.9067796	0.9038654	0.9026163	0.8982555	0.8946281	0.8934010	0.8907520	0.8867338	0.8840595
N0194	YES	0.6743710	0.7135301	0.7475239	0.7661813	0.7903256	0.8239278	0.8458869	0.8523538	0.8674964	0.8786238	0.8915094	0.8970372	0.8974138	0.9075525	0.9064526	0.9092760	0.9089564	0.9130433	0.9107754	0.9108222	0.9097039	0.9121094	0.9105036	0.9102570	0.9085310	0.9089584	0.9086342	0.9057171	0.9047554	0.9021222	0.8994067	0.8975372	0.8982517	0.8936949	0.8940629	0.8904470	0.8881488	0.8866550	0.8834134	0.8801371	0.8780274	0.8763756	0.8723317	0.8685858	0.8676145	0.8653274	0.8613893	0.8590361
N0195	YES	0.7588981	0.8058025	0.8437384	0.8567935	0.8826361	0.9166532	0.9379615	0.9467569	0.9545088	0.9697350	0.9879296	0.9892645	0.9906598	1.0053325	1.0026696	1.0080850	1.0061369	1.0112587	1.0121719	1.0086482	1.0076714	1.0121170	1.0099701	1.0123211	1.0110886	1.0129459	1.0117528	1.0095986	1.0084306	1.0057659	1.0040559	1.0017698	1.0019608	0.9987595	0.9997919	0.9945194	0.9920118	0.9907251	0.9873036	0.9850997	0.9831797	0.9830045	0.9790514	0.9753656	0.9756555	0.9735611	0.9690812	0.9673688
N0196	YES	0.7321826	0.7770261	0.8032038	0.8208523	0.8521786	0.8837093	0.9053800	0.9142947	0.9231012	0.9368330	0.9508348	0.9509379	0.9514608	0.9644254	0.9641686	0.9640164	0.9615954	0.9642570	0.9607279	0.9585719	0.9563465	0.9586926	0.9559463	0.9549710	0.9501584	0.9495495	0.9467850	0.9430881	0.9402641	0.9362416	0.9327792	0.9282855	0.9268313	0.9223596	0.9204230	0.9162277	0.9132600	0.9110188	0.9074165	0.9042785	0.9017073	0.9013807	0.8966678	0.8929361	0.8923016	0.8890647	0.8848305	0.8817299
N0197	YES	0.8380979	0.8844776	0.9160481	0.9304200	0.9545662	0.9865972	1.0029898	1.0161568	1.0227555	1.0360605	1.0552130	1.0535384	1.0521451	1.0672785	1.0632271	1.0650929	1.0623462	1.0653367	1.0632199	1.0598766	1.0557437	1.0589650	1.0538229	1.0534714	1.0502138	1.0499326	1.0493931	1.0451304	1.0419713	1.0386100	1.0344136	1.0313092	1.0303786	1.0247846	1.0250739	1.0195956	1.0163686	1.0149467	1.0105205	1.0073297	1.0049993	1.0046582	0.9989835	0.9958218	0.9950278	0.9919994	0.9879187	0.9852253
N0198	YES	0.8806918	0.9204718	0.9601359	0.9735941	0.9944099	1.0308659	1.0451427	1.0535657	1.0629027	1.0791386	1.0932692	1.0909238	1.0898246	1.1076503	1.1039706	1.1043676	1.1015640	1.1050528	1.1052428	1.1006448	1.0960948	1.1008168	1.0989177	1.1013238	1.0986013	1.0962957	1.0967319	1.0938060	1.0911310	1.0885481	1.0857824	1.0836008	1.0826259	1.0778675	1.0799086	1.0745347	1.0712247	1.0695838	1.0650187	1.0624554	1.0602587	1.0602401	1.0541983	1.0508268	1.0505836	1.0471528	1.0433009	1.0409809
N0199	YES	0.6804929	0.7263184	0.7645621	0.7825363	0.8087496	0.8437247	0.8662255	0.8779899	0.8938166	0.9058161	0.9216517	0.9230195	0.9220676	0.9330550	0.9287209	0.9286608	0.9246904	0.9244929	0.9209492	0.9189814	0.9144184	0.9148904	0.9105562	0.9088677	0.9041022	0.9020231	0.8988513	0.8946959	0.8911102	0.8864270	0.8826684	0.8790749	0.8782040	0.8726255	0.8714252	0.8677763	0.8637528	0.8620774	0.8581735	0.8556928	0.8532079	0.8518412	0.8479708	0.8456315	0.8440998	0.8410081	0.8379666	0.8353650
N0200	YES	0.5798085	0.6151868	0.6510087	0.6758420	0.7029720	0.7324081	0.7551234	0.7683962	0.7850214	0.7963346	0.8110067	0.8179727	0.8190604	0.8283973	0.8278306	0.8301739	0.8284129	0.8320272	0.8300661	0.8302248	0.8276848	0.8275369	0.8258452	0.8251830	0.8226985	0.8222087	0.8201393	0.8179329	0.8161099	0.8136585	0.8107603	0.8078297	0.8076918	0.8041565	0.8020934	0.7988310	0.7963941	0.7942076	0.7905944	0.7870567	0.7844913	0.7831753	0.7799767	0.7772586	0.7750479	0.7727834	0.7691995	0.7667205
N0201	YES	0.7752097	0.8160748	0.8505635	0.8650168	0.8843010	0.9126655	0.9322433	0.9374074	0.9439956	0.9543353	0.9669405	0.9643012	0.9617652	0.9736390	0.9700938	0.9732016	0.9693156	0.9726883	0.9705938	0.9674206	0.9665027	0.9695703	0.9679151	0.9694932	0.9680176	0.9677715	0.9668363	0.9658643	0.9644927	0.9623178	0.9611840	0.9588476	0.9598089	0.9572706	0.9581025	0.9549977	0.9531490	0.9519956	0.9489630	0.9469933	0.9451599	0.9455891	0.9422163	0.9399507	0.9401861	0.9378087	0.9352307	0.9334633
N0202	YES	0.8461311	0.8886346	0.9230812	0.9280838	0.9433681	0.9792315	0.9949130	0.9987600	1.0030110	1.0122100	1.0280044	1.0259143	1.0234801	1.0355500	1.0306058	1.0322932	1.0284129	1.0324476	1.0318756	1.0287803	1.0253085	1.0285847	1.0251880	1.0266558	1.0258920	1.0271832	1.0276963	1.0250313	1.0237466	1.0221634	1.0204774	1.0188609	1.0195495	1.0170290	1.0193501	1.0149052	1.0136131	1.0125852	1.0086346	1.0071690	1.0055097	1.0057343	1.0020468	0.9992481	0.9998074	0.9984590	0.9963825	0.9953546
N0203	YES	0.8309222	0.8669031	0.9033518	0.9115623	0.9355480	0.9702094	0.9841689	0.9902877	0.9972895	1.0102209	1.0235277	1.0214242	1.0203418	1.0351481	1.0305479	1.0347223	1.0307153	1.0358369	1.0347655	1.0318974	1.0308310	1.0362743	1.0349270	1.0364500	1.0359675	1.0371203	1.0388104	1.0391388	1.0380832	1.0360721	1.0357172	1.0353256	1.0372927	1.0346518	1.0375469	1.0348879	1.0334382	1.0334845	1.0306616	1.0286503	1.0278068	1.0301678	1.0260508	1.0234884	1.0249218	1.0236673	1.0214819	1.0218736
N0204	YES	0.7123333	0.7508394	0.7837471	0.8006874	0.8230139	0.8515292	0.8701047	0.8765014	0.8864594	0.8947330	0.9064365	0.9057690	0.9023551	0.9129695	0.9104006	0.9114261	0.9083328	0.9112691	0.9091641	0.9082251	0.9051625	0.9082141	0.9055167	0.9069402	0.9046157	0.9052396	0.9055616	0.9028872	0.9020533	0.8994889	0.8979126	0.8968925	0.8968379	0.8941264	0.8948580	0.8920598	0.8909295	0.8897933	0.8864661	0.8850282	0.8826061	0.8823840	0.8789467	0.8763790	0.8758345	0.8741900	0.8710867	0.8694128
N0205	YES	0.6392147	0.6732827	0.7126815	0.7331802	0.7589554	0.7837075	0.8038916	0.8143113	0.8268806	0.8356144	0.8471063	0.8460342	0.8484328	0.8573641	0.8556307	0.8583978	0.8553307	0.8599979	0.8586392	0.8583595	0.8574244	0.8577435	0.8571736	0.8574628	0.8559691	0.8566656	0.8557613	0.8548717	0.8546083	0.8521057	0.8514404	0.8493205	0.8507529	0.8484464	0.8469324	0.8453304	0.8437426	0.8415237	0.8385275	0.8367316	0.8338464	0.8335127	0.8304836	0.8277174	0.8271906	0.8256170	0.8225558	0.8206842
N0206	YES	0.5962950	0.6363109	0.6694459	0.6917385	0.7212910	0.7482116	0.7669950	0.7744244	0.7918319	0.8010730	0.8143390	0.8171916	0.8165014	0.8248150	0.8252788	0.8276660	0.8266768	0.8310317	0.8288501	0.8298634	0.8290756	0.8288652	0.8283557	0.8299343	0.8289359	0.8298851	0.8299598	0.8286383	0.8280650	0.8268557	0.8258166	0.8246450	0.8261995	0.8235165	0.8228297	0.8206610	0.8193434	0.8177728	0.8155922	0.8129753	0.8112773	0.8111842	0.8082997	0.8069257	0.8064603	0.8050183	0.8021601	0.8007903
N0207	YES	0.7353927	0.7782336	0.8078114	0.8269978	0.8502383	0.8791744	0.8994253	0.9037527	0.9168174	0.9300253	0.9418824	0.9427213	0.9422372	0.9536260	0.9525799	0.9564160	0.9530749	0.9573216	0.9566072	0.9538792	0.9534201	0.9573603	0.9571253	0.9577356	0.9563968	0.9561093	0.9561618	0.9557375	0.9556515	0.9537929	0.9515239	0.9500899	0.9519712	0.9489769	0.9493897	0.9458972	0.9438958	0.9431046	0.9394900	0.9371447	0.9356737	0.9353684	0.9307986	0.9269607	0.9270191	0.9241432	0.9202219	0.9180413
N0208	YES	0.6221564	0.6645699	0.6963120	0.7150310	0.7442797	0.7712280	0.7963217	0.8042716	0.8189667	0.8296266	0.8424205	0.8465016	0.8479534	0.8582571	0.8600087	0.8621351	0.8606578	0.8667328	0.8661013	0.8672714	0.8669599	0.8693026	0.8697820	0.8713471	0.8709470	0.8727558	0.8733183	0.8730210	0.8721491	0.8709121	0.8707328	0.8685262	0.8707026	0.8685816	0.8685097	0.8667670	0.8650905	0.8636570	0.8614545	0.8588492	0.8569596	0.8565388	0.8531311	0.8506889	0.8494066	0.8473775	0.8445709	0.8422408
N0209	YES	0.6614303	0.7051138	0.7343636	0.7508702	0.7785522	0.8039066	0.8253252	0.8358389	0.8470219	0.8609085	0.8745774	0.8766635	0.8783426	0.8896481	0.8898207	0.8905734	0.8906140	0.8948748	0.8938082	0.8937245	0.8928958	0.8958828	0.8956701	0.8968491	0.8957083	0.8979970	0.8978994	0.8970354	0.8961092	0.8936933	0.8927000	0.8913049	0.8924496	0.8896025	0.8901161	0.8875290	0.8862625	0.8847628	0.8818709	0.8790666	0.8767163	0.8765830	0.8724628	0.8695601	0.8683235	0.8665985	0.8632393	0.8611569
N0210	YES	0.6939225	0.7327434	0.7691992	0.7832153	0.8013026	0.8348659	0.8562667	0.8653951	0.8776183	0.8907548	0.9027235	0.9046432	0.9053065	0.9164782	0.9151514	0.9196101	0.9163349	0.9203237	0.9195620	0.9198128	0.9187414	0.9221094	0.9210871	0.9225836	0.9208636	0.9221171	0.9226660	0.9211573	0.9210523	0.9192919	0.9183087	0.9162371	0.9179493	0.9155004	0.9164587	0.9135210	0.9119848	0.9107127	0.9081242	0.9068840	0.9041579	0.9035906	0.8995180	0.8961835	0.8950570	0.8927025	0.8890100	0.8867878
N0211	YES	0.6500793	0.6961381	0.7209629	0.7387377	0.7684643	0.7917529	0.8152255	0.8228195	0.8344606	0.8468471	0.8593698	0.8612899	0.8616066	0.8710591	0.8697153	0.8727679	0.8703889	0.8750402	0.8745506	0.8747726	0.8735663	0.8752255	0.8743705	0.8755492	0.8751447	0.8755282	0.8751593	0.8737793	0.8737128	0.8711039	0.8705082	0.8682875	0.8699287	0.8684313	0.8680521	0.8656718	0.8632705	0.8623208	0.8594649	0.8567265	0.8548192	0.8539102	0.8497927	0.8470507	0.8465934	0.8441731	0.8412979	0.8394946
N0212	YES	0.6644931	0.7058654	0.7334329	0.7580253	0.7784986	0.8078039	0.8282436	0.8374588	0.8460076	0.8568621	0.8693699	0.8698325	0.8698646	0.8800561	0.8787021	0.8818985	0.8801094	0.8831017	0.8829117	0.8820086	0.8803287	0.8828682	0.8824649	0.8835168	0.8824433	0.8834025	0.8825109	0.8812799	0.8804160	0.8792583	0.8778360	0.8760094	0.8772003	0.8741573	0.8742018	0.8718718	0.8699085	0.8684596	0.8648588	0.8624614	0.8607015	0.8594508	0.8558969	0.8527671	0.8519659	0.8502164	0.8468465	0.8449929
N0213	YES	0.5364766	0.5840262	0.6145098	0.6426532	0.6712973	0.6968123	0.7261899	0.7335358	0.7485225	0.7605056	0.7740642	0.7785843	0.7825708	0.7894329	0.7909361	0.7955138	0.7947722	0.7995620	0.7977803	0.8003186	0.8007721	0.8019323	0.8020738	0.8035335	0.8033887	0.8050178	0.8050036	0.8051949	0.8057221	0.8038325	0.8041154	0.8020176	0.8031709	0.8013045	0.8004006	0.7990217	0.7974769	0.7953990	0.7935111	0.7913612	0.7891696	0.7883602	0.7851838	0.7833489	0.7816682	0.7796389	0.7761765	0.7735698
N0214	YES	0.6080367	0.6505600	0.6826494	0.7031874	0.7292217	0.7557744	0.7814240	0.7876736	0.8019469	0.8139471	0.8249952	0.8281774	0.8293442	0.8383059	0.8380207	0.8416022	0.8416125	0.8455734	0.8439040	0.8454857	0.8454610	0.8460923	0.8464829	0.8474494	0.8466012	0.8486128	0.8488416	0.8475565	0.8475382	0.8452002	0.8446766	0.8435189	0.8446001	0.8424208	0.8420926	0.8398185	0.8379185	0.8369237	0.8343205	0.8316606	0.8289933	0.8281752	0.8248289	0.8222173	0.8214790	0.8194653	0.8155934	0.8131481
N0215	YES	0.6290957	0.6723168	0.7027810	0.7202961	0.7482301	0.7729787	0.7959727	0.8087844	0.8219854	0.8305602	0.8449179	0.8485420	0.8487964	0.8590583	0.8577670	0.8618537	0.8619210	0.8658745	0.8661757	0.8668919	0.8663385	0.8681335	0.8677837	0.8690985	0.8680758	0.8704942	0.8699543	0.8690741	0.8695613	0.8674049	0.8668478	0.8655138	0.8663370	0.8645458	0.8648560	0.8618950	0.8607336	0.8588742	0.8560450	0.8540580	0.8511773	0.8508564	0.8473741	0.8446679	0.8440211	0.8419052	0.8383858	0.8367661
N0216	YES	0.7044255	0.7468537	0.7761655	0.7919264	0.8168593	0.8455763	0.8585508	0.8707738	0.8794284	0.8881318	0.9041606	0.9016315	0.9000947	0.9127132	0.9087494	0.9111723	0.9089582	0.9108621	0.9101987	0.9101821	0.9090228	0.9116116	0.9102876	0.9122028	0.9107677	0.9120714	0.9122479	0.9102692	0.9105474	0.9088135	0.9072155	0.9064674	0.9068753	0.9042313	0.9049158	0.9015014	0.9006011	0.8997709	0.8967013	0.8943607	0.8921987	0.8924433	0.8887884	0.8852150	0.8851883	0.8830840	0.8797700	0.8780838
N0217	YES	0.7377918	0.7803987	0.8145593	0.8258380	0.8487782	0.8725143	0.8920034	0.8993225	0.9041644	0.9155030	0.9250305	0.9247853	0.9259043	0.9352188	0.9312438	0.9323655	0.9286525	0.9337803	0.9304168	0.9298524	0.9284558	0.9311651	0.9304498	0.9308487	0.9304048	0.9318664	0.9308245	0.9294928	0.9289257	0.9266217	0.9251627	0.9234375	0.9241906	0.9220762	0.9224210	0.9190011	0.9176862	0.9169864	0.9140530	0.9119952	0.9098758	0.9095125	0.9059190	0.9025981	0.9022292	0.8998002	0.8967123	0.8949009
N0218	YES	0.7581412	0.7916169	0.8249347	0.8382515	0.8576978	0.8889342	0.9067228	0.9096038	0.9219464	0.9299574	0.9409242	0.9405755	0.9375703	0.9468707	0.9438249	0.9449205	0.9416401	0.9446808	0.9437823	0.9426190	0.9417611	0.9440783	0.9426895	0.9446512	0.9421678	0.9430448	0.9425861	0.9412980	0.9401262	0.9391978	0.9376286	0.9351162	0.9368423	0.9330127	0.9339036	0.9305206	0.9291465	0.9278691	0.9247159	0.9228902	0.9211193	0.9210970	0.9169198	0.9142138	0.9137699	0.9114774	0.9080103	0.9060988
N0219	YES	0.5500766	0.5869181	0.6208068	0.6427335	0.6712587	0.6942431	0.7166666	0.7302588	0.7460987	0.7540232	0.7696261	0.7726673	0.7725465	0.7817868	0.7822564	0.7872247	0.7859869	0.7885656	0.7868301	0.7867354	0.7866441	0.7872617	0.7868255	0.7875758	0.7864460	0.7871489	0.7875884	0.7857960	0.7852012	0.7828387	0.7805961	0.7781642	0.7787399	0.7752213	0.7729373	0.7707269	0.7683387	0.7661946	0.7632897	0.7606339	0.7575424	0.7562943	0.7526256	0.7493475	0.7468836	0.7446941	0.7398248	0.7369315
N0220	YES	0.5183557	0.5598210	0.5889343	0.6154003	0.6436550	0.6661192	0.6925820	0.7014363	0.7207866	0.7307835	0.7425685	0.7480900	0.7500427	0.7591301	0.7613238	0.7644742	0.7625839	0.7666700	0.7637978	0.7653368	0.7648444	0.7644885	0.7647130	0.7641973	0.7632136	0.7651185	0.7637478	0.7619251	0.7615734	0.7578366	0.7560877	0.7536132	0.7535419	0.7500411	0.7471004	0.7444865	0.7423576	0.7399518	0.7363626	0.7332097	0.7299283	0.7277504	0.7239988	0.7205430	0.7176064	0.7143409	0.7097566	0.7058502
N0221	YES	0.5350189	0.5775489	0.6056174	0.6308106	0.6588796	0.6857524	0.7107937	0.7207416	0.7358701	0.7459229	0.7588208	0.7648783	0.7674910	0.7758433	0.7784287	0.7822707	0.7819127	0.7855109	0.7832555	0.7847685	0.7845083	0.7850432	0.7848949	0.7856004	0.7846063	0.7865523	0.7865887	0.7840673	0.7835410	0.7810374	0.7783169	0.7755328	0.7738861	0.7707136	0.7678488	0.7648415	0.7622003	0.7593836	0.7565642	0.7535883	0.7508361	0.7489285	0.7448316	0.7405955	0.7374548	0.7335548	0.7282488	0.7232035
N0222	YES	0.6226783	0.6590112	0.6941985	0.7277137	0.7506167	0.7662051	0.7928738	0.7940273	0.8068011	0.8102559	0.8213205	0.8269098	0.8227359	0.8259735	0.8230720	0.8225195	0.8207591	0.8235562	0.8212105	0.8214791	0.8179607	0.8163678	0.8162459	0.8163462	0.8143382	0.8139607	0.8120160	0.8116319	0.8097290	0.8084970	0.8070353	0.8039216	0.8037906	0.8011906	0.7976180	0.7960328	0.7943568	0.7927776	0.7901348	0.7867406	0.7843118	0.7820677	0.7798671	0.7778269	0.7755884	0.7721776	0.7699390	0.7668443
N0223	YES	0.5349492	0.5712445	0.6055426	0.6372870	0.6626297	0.6768746	0.7075590	0.7129340	0.7286237	0.7327218	0.7463368	0.7528047	0.7515813	0.7562674	0.7563396	0.7582799	0.7559315	0.7577999	0.7554948	0.7577633	0.7553095	0.7536336	0.7532445	0.7522200	0.7523863	0.7523905	0.7505785	0.7488394	0.7482398	0.7466215	0.7443500	0.7414768	0.7419583	0.7393030	0.7349593	0.7336997	0.7319064	0.7301694	0.7273828	0.7237126	0.7214886	0.7190129	0.7159250	0.7135992	0.7111917	0.7083673	0.7054092	0.7021754
N0224	YES	0.5303280	0.5650251	0.5981504	0.6299117	0.6576266	0.6696045	0.7002340	0.7068573	0.7221815	0.7285183	0.7404062	0.7461198	0.7456155	0.7491342	0.7492806	0.7517741	0.7487726	0.7513738	0.7485927	0.7506642	0.7480266	0.7457757	0.7458335	0.7462593	0.7454016	0.7450147	0.7429878	0.7405309	0.7400471	0.7379484	0.7361616	0.7327197	0.7326040	0.7290583	0.7251249	0.7238688	0.7218590	0.7195410	0.7166567	0.7131640	0.7110217	0.7085786	0.7059381	0.7035398	0.7009487	0.6977030	0.6948533	0.6911624
N0225	YES	0.4814951	0.5263636	0.5552158	0.5879878	0.6206679	0.6373255	0.6713164	0.6774290	0.6956049	0.7036510	0.7168351	0.7241967	0.7257121	0.7320343	0.7346359	0.7366945	0.7360197	0.7394150	0.7391667	0.7415886	0.7405776	0.7399250	0.7406810	0.7413077	0.7413151	0.7421100	0.7413242	0.7410420	0.7409857	0.7401188	0.7386893	0.7369395	0.7379661	0.7356193	0.7326106	0.7319257	0.7304068	0.7294324	0.7270902	0.7239997	0.7223322	0.7197813	0.7174263	0.7158964	0.7136042	0.7113295	0.7092685	0.7068694
N0226	YES	0.5348520	0.5687681	0.6048127	0.6403472	0.6667675	0.6859774	0.7137731	0.7211612	0.7381628	0.7470739	0.7605645	0.7690905	0.7682461	0.7752732	0.7755476	0.7802420	0.7784017	0.7816626	0.7820787	0.7842825	0.7824127	0.7821044	0.7837656	0.7856392	0.7845684	0.7856469	0.7854866	0.7856534	0.7863122	0.7862491	0.7846612	0.7835332	0.7843528	0.7821923	0.7796253	0.7787374	0.7773718	0.7761196	0.7737666	0.7706941	0.7689806	0.7665581	0.7644387	0.7628487	0.7607788	0.7580836	0.7558181	0.7534162
N0227	YES	0.5193761	0.5579424	0.5917107	0.6265523	0.6565107	0.6705416	0.6993803	0.7099884	0.7279920	0.7363869	0.7516584	0.7567587	0.7563055	0.7629297	0.7646044	0.7690188	0.7676018	0.7720438	0.7708445	0.7738616	0.7723119	0.7712658	0.7724165	0.7744482	0.7735851	0.7749642	0.7739229	0.7735387	0.7738001	0.7732739	0.7718916	0.7699897	0.7706839	0.7680748	0.7652167	0.7642340	0.7627401	0.7606866	0.7581381	0.7553748	0.7538872	0.7513293	0.7488068	0.7469407	0.7448231	0.7413549	0.7392126	0.7369820
N0228	YES	0.3704505	0.4151046	0.4520707	0.4911459	0.5234466	0.5387616	0.5744649	0.5841644	0.6052026	0.6136314	0.6275100	0.6372900	0.6402881	0.6446354	0.6473385	0.6509559	0.6497750	0.6539067	0.6525047	0.6574947	0.6578535	0.6548028	0.6567204	0.6575692	0.6572691	0.6581562	0.6574913	0.6562707	0.6567017	0.6555344	0.6536043	0.6515754	0.6516522	0.6491897	0.6450118	0.6442950	0.6426953	0.6404124	0.6382016	0.6351725	0.6329445	0.6299767	0.6279411	0.6259589	0.6227363	0.6201803	0.6175273	0.6139630
N0229	YES	0.4426562	0.4846455	0.5138723	0.5513103	0.5813983	0.5974059	0.6289489	0.6371642	0.6564950	0.6654845	0.6777967	0.6864575	0.6889518	0.6949537	0.6965468	0.6989484	0.6977857	0.7015502	0.6996869	0.7032514	0.7025899	0.7005450	0.7027166	0.7042018	0.7040165	0.7047502	0.7038650	0.7034127	0.7034162	0.7021214	0.7008561	0.6995994	0.6995760	0.6976846	0.6943979	0.6935206	0.6917822	0.6898326	0.6876705	0.6850654	0.6830780	0.6804525	0.6785161	0.6773140	0.6744553	0.6716208	0.6690158	0.6656069
N0230	YES	0.4102615	0.4515582	0.4843023	0.5212234	0.5526953	0.5701801	0.6030467	0.6119138	0.6326051	0.6416396	0.6538173	0.6643143	0.6681436	0.6738904	0.6762425	0.6796416	0.6797640	0.6830245	0.6826003	0.6875517	0.6867109	0.6864352	0.6889856	0.6901824	0.6903695	0.6922507	0.6913797	0.6912512	0.6921929	0.6911060	0.6902879	0.6880836	0.6891131	0.6874899	0.6834934	0.6833774	0.6823715	0.6809097	0.6789846	0.6771236	0.6762063	0.6747719	0.6735885	0.6729714	0.6711434	0.6687208	0.6663592	0.6628320
N0231	YES	0.8115322	0.8431026	0.8815066	0.9090093	0.9282064	0.9466339	0.9678547	0.9621723	0.9719908	0.9756219	0.9865438	0.9873353	0.9803019	0.9836566	0.9767755	0.9758648	0.9715506	0.9749019	0.9742870	0.9722844	0.9664325	0.9669483	0.9671072	0.9686749	0.9660621	0.9645281	0.9623572	0.9626617	0.9601920	0.9598987	0.9581015	0.9552759	0.9570542	0.9545893	0.9528813	0.9509928	0.9491548	0.9490423	0.9455957	0.9435395	0.9433023	0.9416295	0.9391826	0.9374804	0.9371135	0.9339682	0.9329225	0.9317554
N0232	YES	0.5907812	0.6262060	0.6613542	0.6900965	0.7156042	0.7319936	0.7603247	0.7643405	0.7792780	0.7835845	0.7960876	0.8001860	0.7980271	0.8023630	0.8014027	0.8014593	0.8003578	0.8023186	0.8010201	0.8016750	0.7986477	0.7971867	0.7973706	0.7989429	0.7975822	0.7978702	0.7970312	0.7975971	0.7984015	0.7980845	0.7972335	0.7961223	0.7975069	0.7955328	0.7934607	0.7928240	0.7912856	0.7902026	0.7878035	0.7846873	0.7833655	0.7809770	0.7784685	0.7763410	0.7744478	0.7711097	0.7684745	0.7657337
N0233	YES	0.6991335	0.7268233	0.7627273	0.7981848	0.8176616	0.8290274	0.8554591	0.8579817	0.8670717	0.8713467	0.8810593	0.8844209	0.8778582	0.8841169	0.8785611	0.8780810	0.8764225	0.8784542	0.8792364	0.8789540	0.8738339	0.8739780	0.8735321	0.8745242	0.8734708	0.8724706	0.8723277	0.8712542	0.8708492	0.8705353	0.8685096	0.8668602	0.8687087	0.8660987	0.8646092	0.8640808	0.8623583	0.8618290	0.8590696	0.8560157	0.8557590	0.8540578	0.8516498	0.8501437	0.8493086	0.8469272	0.8458629	0.8443701
N0234	YES	0.8282484	0.8643957	0.9001340	0.9264507	0.9419354	0.9555593	0.9799587	0.9750016	0.9843470	0.9890130	1.0014262	0.9982179	0.9906918	0.9974539	0.9905671	0.9896078	0.9855782	0.9873566	0.9851934	0.9819552	0.9774187	0.9784725	0.9795951	0.9799732	0.9775222	0.9754966	0.9742118	0.9731588	0.9713547	0.9713754	0.9691580	0.9667648	0.9679497	0.9646225	0.9627757	0.9614142	0.9594092	0.9589192	0.9563969	0.9536523	0.9526732	0.9504833	0.9486647	0.9472049	0.9470269	0.9442508	0.9428102	0.9411127
N0235	YES	0.5978247	0.6339572	0.6684732	0.6991662	0.7252398	0.7423154	0.7702202	0.7710704	0.7853122	0.7913771	0.8034222	0.8096887	0.8051899	0.8089066	0.8085817	0.8093895	0.8068879	0.8091392	0.8075839	0.8085304	0.8052557	0.8043468	0.8055127	0.8061454	0.8052158	0.8051130	0.8044674	0.8052160	0.8053396	0.8059750	0.8048632	0.8030949	0.8044147	0.8028659	0.8004918	0.7997580	0.7982499	0.7977507	0.7951602	0.7917911	0.7907030	0.7884167	0.7858061	0.7836294	0.7818628	0.7786493	0.7761756	0.7735569
N0236	YES	0.6901996	0.7260349	0.7603638	0.7889365	0.8117851	0.8268268	0.8536874	0.8561025	0.8664966	0.8727680	0.8843323	0.8857307	0.8832186	0.8867424	0.8837620	0.8838046	0.8820946	0.8844068	0.8839889	0.8848150	0.8812444	0.8807642	0.8818853	0.8819661	0.8808143	0.8816652	0.8804181	0.8801745	0.8799144	0.8794706	0.8787282	0.8764393	0.8776904	0.8750709	0.8734607	0.8728305	0.8720282	0.8712318	0.8682337	0.8664678	0.8654719	0.8636119	0.8606048	0.8593307	0.8591889	0.8561690	0.8550525	0.8537691
N0237	YES	0.4865494	0.5282339	0.5598854	0.5939728	0.6233204	0.6444753	0.6758944	0.6844516	0.7031697	0.7116522	0.7290069	0.7353096	0.7378488	0.7458884	0.7490468	0.7531568	0.7538020	0.7587181	0.7598143	0.7633034	0.7620673	0.7631812	0.7644818	0.7668847	0.7674493	0.7693185	0.7701339	0.7703375	0.7710864	0.7715438	0.7710320	0.7697344	0.7711526	0.7698710	0.7680750	0.7673157	0.7670619	0.7659461	0.7640731	0.7617322	0.7606968	0.7585362	0.7565558	0.7548192	0.7539120	0.7516910	0.7495032	0.7480152
N0238	YES	0.3910251	0.4325400	0.4679279	0.5035127	0.5388730	0.5571977	0.5913256	0.6027541	0.6246628	0.6322111	0.6450877	0.6551721	0.6605873	0.6662739	0.6694245	0.6739741	0.6742892	0.6787338	0.6784985	0.6835973	0.6842586	0.6835392	0.6852369	0.6872100	0.6869557	0.6887649	0.6886785	0.6886429	0.6891999	0.6886487	0.6874679	0.6864787	0.6881319	0.6866291	0.6838870	0.6835976	0.6823109	0.6810018	0.6784511	0.6757392	0.6736451	0.6714866	0.6694603	0.6685407	0.6660162	0.6633766	0.6617171	0.6591642
N0239	YES	0.5330757	0.5645778	0.6012641	0.6388102	0.6644147	0.6878563	0.7177871	0.7244462	0.7453821	0.7547055	0.7706490	0.7794258	0.7793010	0.7888497	0.7912822	0.7956378	0.7978840	0.8020591	0.8038761	0.8076001	0.8069827	0.8085786	0.8111341	0.8135765	0.8144427	0.8151035	0.8156360	0.8171415	0.8171374	0.8192100	0.8185656	0.8174879	0.8207954	0.8187279	0.8167942	0.8169561	0.8164331	0.8159110	0.8142393	0.8118420	0.8115833	0.8096779	0.8076746	0.8072864	0.8062986	0.8043824	0.8030441	0.8014072
N0240	YES	0.5268589	0.5684932	0.6015015	0.6360690	0.6683460	0.6863329	0.7168954	0.7227052	0.7435220	0.7543194	0.7682873	0.7762843	0.7782826	0.7867697	0.7889437	0.7939585	0.7952684	0.8000566	0.7996843	0.8037140	0.8038859	0.8042817	0.8068484	0.8086111	0.8090113	0.8104719	0.8107293	0.8118547	0.8124928	0.8128536	0.8127034	0.8109871	0.8132203	0.8122016	0.8099522	0.8098208	0.8090216	0.8085609	0.8063466	0.8038258	0.8029429	0.8012298	0.7992312	0.7979410	0.7969304	0.7943985	0.7928631	0.7909567
N0241	YES	0.5373403	0.5801761	0.6150256	0.6505090	0.6759498	0.6922843	0.7229043	0.7337421	0.7534268	0.7626230	0.7759289	0.7845420	0.7857578	0.7939492	0.7945908	0.7994754	0.8000833	0.8046673	0.8054753	0.8079115	0.8068121	0.8065630	0.8078347	0.8089712	0.8086636	0.8092489	0.8089336	0.8090389	0.8092835	0.8089226	0.8079511	0.8064240	0.8072503	0.8047881	0.8025358	0.8021948	0.8011239	0.7999668	0.7975773	0.7948736	0.7935652	0.7914987	0.7889497	0.7883528	0.7867622	0.7840954	0.7826706	0.7804753
N0242	YES	0.5588118	0.5994490	0.6310694	0.6672204	0.6919729	0.7129130	0.7425503	0.7479268	0.7701473	0.7779595	0.7936296	0.8023206	0.8019984	0.8125983	0.8119810	0.8152730	0.8159161	0.8221948	0.8240091	0.8273738	0.8250157	0.8256510	0.8277856	0.8292593	0.8292114	0.8303370	0.8302367	0.8301271	0.8303883	0.8309295	0.8307263	0.8293419	0.8315468	0.8290229	0.8270681	0.8266705	0.8257498	0.8252797	0.8228852	0.8198024	0.8190387	0.8167391	0.8149363	0.8131938	0.8122089	0.8103919	0.8086443	0.8070641
N0243	YES	0.5285600	0.5683473	0.6007382	0.6337276	0.6628335	0.6832899	0.7134807	0.7248285	0.7416927	0.7502754	0.7648993	0.7734276	0.7748814	0.7833754	0.7841476	0.7889158	0.7891237	0.7936206	0.7941489	0.7970952	0.7954351	0.7952608	0.7966840	0.7983083	0.7977589	0.7983914	0.7979778	0.7986099	0.7992272	0.7982153	0.7976565	0.7957095	0.7972293	0.7943146	0.7923205	0.7909744	0.7895586	0.7886690	0.7856309	0.7825602	0.7806439	0.7785503	0.7760940	0.7746692	0.7725165	0.7700078	0.7677206	0.7655196
N0244	YES	0.4710979	0.5141137	0.5472000	0.5802507	0.6105916	0.6295407	0.6641687	0.6742480	0.6928177	0.7017187	0.7157404	0.7231697	0.7263114	0.7329088	0.7361804	0.7389508	0.7387980	0.7432432	0.7426663	0.7463472	0.7457218	0.7449206	0.7458686	0.7476717	0.7478308	0.7498383	0.7491449	0.7487973	0.7492859	0.7490723	0.7479212	0.7461448	0.7472197	0.7456833	0.7428264	0.7424837	0.7407886	0.7398459	0.7372781	0.7344873	0.7324442	0.7296895	0.7267517	0.7245815	0.7222967	0.7191946	0.7171322	0.7145902
N0245	YES	0.5008297	0.5363797	0.5740750	0.6105406	0.6421353	0.6585092	0.6894109	0.6960535	0.7173183	0.7265755	0.7411807	0.7496454	0.7537681	0.7603119	0.7631872	0.7674131	0.7673749	0.7721487	0.7728707	0.7766301	0.7764234	0.7761732	0.7780882	0.7795063	0.7802193	0.7819335	0.7816978	0.7820064	0.7832595	0.7826127	0.7825679	0.7811315	0.7824121	0.7804022	0.7782331	0.7781935	0.7775931	0.7766781	0.7750185	0.7731104	0.7718602	0.7703686	0.7681931	0.7674355	0.7661300	0.7636830	0.7621508	0.7607815
N0246	YES	0.5432031	0.5829841	0.6206649	0.6515049	0.6777110	0.6979102	0.7263528	0.7355713	0.7559636	0.7663129	0.7815416	0.7873830	0.7891618	0.7981171	0.7988799	0.8037162	0.8047591	0.8096440	0.8103598	0.8133646	0.8123133	0.8129075	0.8144595	0.8165840	0.8164291	0.8175740	0.8179245	0.8183451	0.8186447	0.8193667	0.8189348	0.8175982	0.8184931	0.8172164	0.8151556	0.8148078	0.8134686	0.8123419	0.8098643	0.8076473	0.8064507	0.8044502	0.8018824	0.8006788	0.7997202	0.7970554	0.7955450	0.7935812
N0247	YES	0.5562138	0.5972677	0.6341162	0.6655706	0.6931629	0.7162352	0.7452154	0.7529611	0.7736619	0.7800608	0.7961364	0.8057041	0.8066946	0.8163017	0.8158400	0.8196683	0.8214085	0.8278401	0.8295535	0.8315060	0.8301607	0.8327550	0.8340625	0.8365561	0.8377229	0.8390741	0.8387735	0.8397511	0.8399859	0.8409306	0.8409149	0.8405305	0.8432605	0.8420205	0.8405128	0.8400420	0.8389221	0.8391953	0.8374062	0.8347870	0.8341553	0.8327410	0.8305158	0.8298737	0.8288456	0.8268965	0.8259372	0.8247347
N0248	YES	0.5397193	0.5795802	0.6153400	0.6499532	0.6757488	0.6921717	0.7261773	0.7359196	0.7546753	0.7630975	0.7790171	0.7874247	0.7903221	0.7987537	0.8006694	0.8060659	0.8074223	0.8132499	0.8155990	0.8189876	0.8188910	0.8207057	0.8230487	0.8258309	0.8268491	0.8290401	0.8299427	0.8304748	0.8318671	0.8328495	0.8330441	0.8334988	0.8356489	0.8342933	0.8328171	0.8331205	0.8328635	0.8334430	0.8315461	0.8297387	0.8292951	0.8283421	0.8263349	0.8256100	0.8253279	0.8234553	0.8227654	0.8212103
N0249	YES	0.5686783	0.6088454	0.6451788	0.6775073	0.7084404	0.7257523	0.7565676	0.7675254	0.7856078	0.7947890	0.8103005	0.8174892	0.8204181	0.8289315	0.8295866	0.8348107	0.8346077	0.8411562	0.8430102	0.8462285	0.8453432	0.8465268	0.8485611	0.8511566	0.8511101	0.8528709	0.8534677	0.8536261	0.8545702	0.8543200	0.8539963	0.8532274	0.8553866	0.8544368	0.8533940	0.8526211	0.8519526	0.8518700	0.8490974	0.8473169	0.8472201	0.8454823	0.8435622	0.8420026	0.8416816	0.8397285	0.8388137	0.8376552
N0250	YES	0.5552498	0.5942286	0.6282351	0.6598384	0.6918137	0.7077692	0.7400261	0.7473919	0.7647856	0.7751822	0.7916691	0.7997655	0.8013077	0.8099731	0.8103894	0.8141099	0.8152211	0.8208892	0.8222094	0.8260114	0.8252046	0.8264910	0.8281494	0.8301523	0.8303733	0.8318647	0.8317558	0.8320255	0.8322344	0.8326098	0.8324739	0.8327221	0.8340029	0.8319612	0.8305814	0.8298765	0.8291286	0.8285199	0.8265957	0.8238389	0.8229916	0.8214460	0.8190507	0.8178566	0.8171647	0.8149733	0.8136377	0.8121440
N0251	YES	0.4966798	0.5340617	0.5703562	0.6041921	0.6314209	0.6511648	0.6809620	0.6923941	0.7124932	0.7206214	0.7350854	0.7422191	0.7457155	0.7525144	0.7545835	0.7583182	0.7569551	0.7627520	0.7625437	0.7657344	0.7656243	0.7646554	0.7669070	0.7681168	0.7672411	0.7694355	0.7695055	0.7691327	0.7690621	0.7682341	0.7675502	0.7659569	0.7667338	0.7650830	0.7614035	0.7603222	0.7589543	0.7576090	0.7548979	0.7522160	0.7503601	0.7481369	0.7450451	0.7433339	0.7413691	0.7385133	0.7366091	0.7343967
N0252	YES	0.5720852	0.6054483	0.6307869	0.6669467	0.7034920	0.7254230	0.7488902	0.7616186	0.7808470	0.7914577	0.8044708	0.8127947	0.8160202	0.8272794	0.8259701	0.8302866	0.8295106	0.8376340	0.8356000	0.8387893	0.8389712	0.8422320	0.8429953	0.8462822	0.8441624	0.8468755	0.8447802	0.8467073	0.8463334	0.8465805	0.8470897	0.8448642	0.8476117	0.8454369	0.8436522	0.8418392	0.8410358	0.8396007	0.8371963	0.8341319	0.8332655	0.8305575	0.8286446	0.8267933	0.8252960	0.8243528	0.8215001	0.8197670
N0253	YES	0.5525534	0.5891654	0.6134918	0.6525160	0.6866832	0.7076284	0.7308405	0.7420762	0.7605484	0.7744987	0.7864397	0.7925381	0.7968825	0.8077551	0.8076153	0.8120271	0.8111432	0.8178213	0.8157636	0.8204733	0.8200911	0.8220927	0.8237600	0.8257079	0.8248849	0.8272935	0.8255219	0.8269801	0.8266189	0.8272972	0.8279105	0.8257153	0.8274513	0.8257894	0.8232785	0.8215727	0.8213887	0.8188403	0.8166854	0.8144118	0.8129337	0.8104773	0.8079932	0.8068465	0.8050379	0.8035281	0.8012604	0.7991393
N0254	YES	0.5585793	0.5948126	0.6204366	0.6591363	0.6923138	0.7148393	0.7371664	0.7493712	0.7664211	0.7816942	0.7944460	0.7996533	0.8034149	0.8146906	0.8125544	0.8177223	0.8167202	0.8241026	0.8215140	0.8257678	0.8266745	0.8296696	0.8304023	0.8326055	0.8310266	0.8347489	0.8326197	0.8344115	0.8346826	0.8355753	0.8362241	0.8337749	0.8362452	0.8346898	0.8328505	0.8312880	0.8308718	0.8291698	0.8266219	0.8240091	0.8232707	0.8207752	0.8184721	0.8174024	0.8156169	0.8149122	0.8123402	0.8103158
N0255	YES	0.5619563	0.6022136	0.6246285	0.6655874	0.6957148	0.7199509	0.7429276	0.7544527	0.7711499	0.7833146	0.7980682	0.8033405	0.8069969	0.8163193	0.8170181	0.8217796	0.8197755	0.8273591	0.8256141	0.8295937	0.8300764	0.8330255	0.8343651	0.8360439	0.8347756	0.8383285	0.8359473	0.8383896	0.8387529	0.8388813	0.8390242	0.8375869	0.8402351	0.8382347	0.8366947	0.8351628	0.8340535	0.8325738	0.8308834	0.8277360	0.8271145	0.8247787	0.8224784	0.8212725	0.8192024	0.8181978	0.8158590	0.8141383
N0256	YES	0.5587878	0.5950394	0.6179966	0.6601995	0.6932395	0.7155226	0.7377198	0.7485033	0.7672414	0.7789537	0.7925514	0.7992948	0.8017486	0.8107772	0.8109219	0.8138810	0.8114699	0.8182335	0.8147253	0.8188438	0.8184287	0.8192089	0.8192827	0.8201302	0.8176872	0.8205711	0.8174633	0.8180335	0.8174792	0.8177618	0.8170420	0.8136656	0.8146998	0.8129228	0.8102879	0.8086260	0.8073966	0.8059600	0.8038526	0.8012551	0.7997193	0.7976638	0.7955151	0.7940484	0.7922094	0.7904742	0.7882882	0.7863405
N0257	YES	0.6310868	0.6736780	0.7010534	0.7372329	0.7711036	0.7975056	0.8207627	0.8335801	0.8476686	0.8636230	0.8763394	0.8823366	0.8853842	0.8972576	0.8969975	0.9012570	0.8994758	0.9072258	0.9047278	0.9106905	0.9112825	0.9151880	0.9160293	0.9185318	0.9164124	0.9196296	0.9178463	0.9199874	0.9203806	0.9216961	0.9212891	0.9194937	0.9217494	0.9205354	0.9194033	0.9175220	0.9169936	0.9157372	0.9141873	0.9127597	0.9121286	0.9105188	0.9080042	0.9074507	0.9067211	0.9055443	0.9030225	0.9018227
N0258	YES	0.6898305	0.7284594	0.7480127	0.7836295	0.8193966	0.8384318	0.8599887	0.8707723	0.8858003	0.9022248	0.9158001	0.9218636	0.9253609	0.9334664	0.9354646	0.9405321	0.9369796	0.9481635	0.9451186	0.9505233	0.9517197	0.9571282	0.9587205	0.9618137	0.9609363	0.9643102	0.9619973	0.9648487	0.9653990	0.9655864	0.9676496	0.9648699	0.9679022	0.9659042	0.9639376	0.9625831	0.9624367	0.9606754	0.9578783	0.9557803	0.9556600	0.9544723	0.9515637	0.9502922	0.9499298	0.9484172	0.9466771	0.9449654
N0259	YES	0.7905617	0.8210481	0.8368849	0.8728483	0.9040587	0.9264032	0.9462882	0.9595859	0.9675707	0.9839147	0.9950651	1.0002930	1.0020292	1.0156214	1.0126675	1.0149982	1.0127264	1.0216278	1.0170653	1.0212792	1.0211679	1.0278791	1.0269632	1.0303301	1.0280488	1.0323461	1.0295396	1.0324726	1.0312200	1.0319458	1.0321929	1.0289999	1.0324271	1.0296129	1.0289165	1.0262280	1.0257355	1.0244317	1.0208118	1.0177941	1.0184497	1.0155232	1.0130488	1.0111293	1.0095834	1.0081904	1.0065832	1.0052831
N0260	YES	0.8532923	0.8831087	0.9079905	0.9428706	0.9781322	1.0022140	1.0174072	1.0280187	1.0408473	1.0620185	1.0787064	1.0820929	1.0825903	1.0994619	1.0940218	1.0992804	1.0943288	1.1069971	1.1070517	1.1075058	1.1075598	1.1178359	1.1167337	1.1204901	1.1178875	1.1227090	1.1195072	1.1237150	1.1229814	1.1252354	1.1259496	1.1239078	1.1275260	1.1259887	1.1273311	1.1245157	1.1246965	1.1245530	1.1206930	1.1194659	1.1214912	1.1186491	1.1171938	1.1159667	1.1154276	1.1153039	1.1128980	1.1126132
N0261	YES	0.7355071	0.7661144	0.7820719	0.8257085	0.8569099	0.8838034	0.8987989	0.9095480	0.9238675	0.9355611	0.9469995	0.9529949	0.9536636	0.9653253	0.9638746	0.9672858	0.9640831	0.9732258	0.9692701	0.9720930	0.9727942	0.9786422	0.9803560	0.9834311	0.9819500	0.9848582	0.9816936	0.9844311	0.9833315	0.9846075	0.9853290	0.9826068	0.9863830	0.9833832	0.9829578	0.9809763	0.9804010	0.9790291	0.9769767	0.9747149	0.9739999	0.9719971	0.9697174	0.9684405	0.9673901	0.9667940	0.9641169	0.9622807
N0262	YES	0.7488254	0.7893854	0.8192057	0.8576798	0.8916206	0.9200821	0.9369386	0.9513154	0.9666718	0.9853471	1.0014802	1.0099145	1.0151139	1.0310129	1.0302563	1.0359840	1.0357438	1.0478544	1.0493345	1.0542405	1.0564507	1.0669820	1.0704110	1.0771176	1.0764197	1.0827471	1.0825469	1.0880660	1.0897349	1.0933431	1.0960989	1.0963185	1.1032716	1.1029898	1.1058638	1.1057942	1.1067785	1.1089125	1.1087270	1.1092821	1.1116624	1.1110651	1.1109949	1.1110719	1.1114329	1.1115450	1.1105622	1.1110809
N0263	YES	0.7114090	0.7482575	0.7711706	0.8105456	0.8476470	0.8663882	0.8885661	0.9020274	0.9139826	0.9293608	0.9420039	0.9481519	0.9522231	0.9649374	0.9639649	0.9685486	0.9652691	0.9750298	0.9729887	0.9766914	0.9763013	0.9831709	0.9845505	0.9883590	0.9872249	0.9915122	0.9886894	0.9909171	0.9905496	0.9932234	0.9937686	0.9914262	0.9942933	0.9929053	0.9923265	0.9901991	0.9899207	0.9891728	0.9877411	0.9859325	0.9857520	0.9836041	0.9811502	0.9798207	0.9795291	0.9789519	0.9771242	0.9754586
N0264	YES	0.6903942	0.7267677	0.7551601	0.7934278	0.8269381	0.8558736	0.8745311	0.8878791	0.9033241	0.9154391	0.9321224	0.9382120	0.9447123	0.9578153	0.9564995	0.9616117	0.9577366	0.9689277	0.9680632	0.9724715	0.9731728	0.9787827	0.9813354	0.9873850	0.9859805	0.9902824	0.9884201	0.9916373	0.9911061	0.9947380	0.9965265	0.9945949	0.9990599	0.9986833	0.9992007	0.9981521	0.9984579	0.9983169	0.9963279	0.9956167	0.9968396	0.9954658	0.9946837	0.9935811	0.9941397	0.9947802	0.9935881	0.9939623
N0265	YES	0.7870718	0.8211451	0.8412506	0.8809858	0.9123135	0.9351457	0.9514366	0.9645125	0.9815562	0.9947705	1.0067027	1.0127915	1.0135642	1.0290958	1.0271139	1.0318472	1.0289534	1.0391786	1.0373974	1.0409793	1.0404735	1.0497581	1.0486833	1.0532748	1.0525805	1.0565996	1.0548961	1.0587493	1.0584306	1.0614878	1.0623320	1.0598747	1.0642271	1.0619760	1.0635626	1.0623524	1.0621014	1.0625311	1.0592717	1.0581542	1.0598894	1.0575726	1.0558672	1.0547416	1.0548134	1.0548559	1.0531969	1.0531393
N0266	YES	0.9282236	0.9552968	0.9701683	1.0087744	1.0360544	1.0678941	1.0819536	1.0935241	1.1034302	1.1156055	1.1294520	1.1360409	1.1377164	1.1539397	1.1477928	1.1539562	1.1500714	1.1614863	1.1604583	1.1619426	1.1612703	1.1727550	1.1740068	1.1785511	1.1755139	1.1814765	1.1784621	1.1834104	1.1822435	1.1863993	1.1880765	1.1856499	1.1907059	1.1887485	1.1903644	1.1868889	1.1879679	1.1898290	1.1857549	1.1848902	1.1874694	1.1863499	1.1822597	1.1828628	1.1830175	1.1819307	1.1798427	1.1806399
N0267	YES	0.7033930	0.7319682	0.7598845	0.7987400	0.8351527	0.8650427	0.8839266	0.8971538	0.9156031	0.9350946	0.9493138	0.9546340	0.9579173	0.9703017	0.9652001	0.9687315	0.9647726	0.9734706	0.9703112	0.9733854	0.9710873	0.9766652	0.9763848	0.9780221	0.9752238	0.9773272	0.9731368	0.9742189	0.9722685	0.9740394	0.9738330	0.9696459	0.9720807	0.9688628	0.9685779	0.9661721	0.9657335	0.9646237	0.9627082	0.9607065	0.9612402	0.9595511	0.9578668	0.9579922	0.9572908	0.9570013	0.9551064	0.9539905
N0268	YES	0.6219149	0.6576245	0.6809614	0.7217138	0.7610293	0.7854646	0.8102229	0.8241498	0.8424300	0.8565280	0.8719091	0.8798181	0.8856283	0.8971551	0.8981832	0.9022066	0.9005340	0.9102023	0.9097761	0.9147673	0.9161282	0.9222714	0.9241609	0.9277205	0.9260716	0.9312071	0.9294064	0.9330500	0.9329656	0.9348385	0.9350635	0.9342263	0.9374653	0.9367904	0.9359826	0.9356847	0.9363803	0.9365629	0.9354824	0.9337623	0.9348145	0.9342632	0.9326601	0.9324299	0.9323872	0.9317936	0.9305477	0.9301259
N0269	YES	0.6382512	0.6880821	0.7080134	0.7441396	0.7885205	0.8112144	0.8316760	0.8477231	0.8625651	0.8776867	0.8949693	0.8985309	0.9056232	0.9170375	0.9134889	0.9209520	0.9155314	0.9246876	0.9230596	0.9253681	0.9285165	0.9327103	0.9326695	0.9358484	0.9323552	0.9361500	0.9339280	0.9353706	0.9363640	0.9368035	0.9364596	0.9350479	0.9373983	0.9353012	0.9351973	0.9329198	0.9334784	0.9330480	0.9305902	0.9292232	0.9297516	0.9280328	0.9265552	0.9248849	0.9252761	0.9245007	0.9225840	0.9218146
N0270	YES	0.5892692	0.6218388	0.6572837	0.6881245	0.7240475	0.7502046	0.7729406	0.7856111	0.8053270	0.8173605	0.8331025	0.8410555	0.8450607	0.8590307	0.8575807	0.8627802	0.8625379	0.8703128	0.8711731	0.8754887	0.8762003	0.8825847	0.8837548	0.8872305	0.8870093	0.8904264	0.8904853	0.8941245	0.8945246	0.8963911	0.8979169	0.8967049	0.9005784	0.8995603	0.8997816	0.8990545	0.8997452	0.8999384	0.8992850	0.8978761	0.8982990	0.8969969	0.8958696	0.8950877	0.8942594	0.8943738	0.8933739	0.8930377
N0271	YES	0.6322258	0.6693943	0.6970729	0.7345097	0.7724948	0.7998227	0.8219077	0.8299898	0.8509551	0.8652205	0.8798581	0.8870330	0.8893363	0.9002464	0.9000394	0.9023275	0.9006408	0.9075265	0.9043058	0.9084699	0.9087748	0.9127811	0.9121071	0.9136026	0.9119034	0.9140617	0.9107091	0.9128104	0.9116651	0.9117363	0.9118940	0.9092464	0.9116116	0.9092675	0.9075267	0.9068122	0.9060556	0.9060920	0.9037133	0.9019388	0.9025022	0.9006776	0.8988172	0.8978134	0.8969554	0.8965496	0.8955905	0.8938959
N0272	YES	0.4313200	0.4756587	0.5044929	0.5454838	0.5841197	0.6063454	0.6365306	0.6513748	0.6713791	0.6850068	0.6983657	0.7081851	0.7156143	0.7242817	0.7279500	0.7326590	0.7318986	0.7400680	0.7388398	0.7442762	0.7465402	0.7485266	0.7529543	0.7550526	0.7559939	0.7609437	0.7608163	0.7631829	0.7648741	0.7665738	0.7674379	0.7670344	0.7703570	0.7702268	0.7694737	0.7693727	0.7699621	0.7694595	0.7684789	0.7675366	0.7683323	0.7673538	0.7665046	0.7666204	0.7659230	0.7660820	0.7647950	0.7639080
N0273	YES	0.5635290	0.5995121	0.6228850	0.6652701	0.7032855	0.7267549	0.7502862	0.7655030	0.7834103	0.7976772	0.8111123	0.8180835	0.8221713	0.8335613	0.8326555	0.8381221	0.8358604	0.8438594	0.8427839	0.8459545	0.8466350	0.8506055	0.8516520	0.8535697	0.8528729	0.8563899	0.8543400	0.8569624	0.8572755	0.8580575	0.8587094	0.8567674	0.8604693	0.8594863	0.8586445	0.8576498	0.8576758	0.8567827	0.8557469	0.8543999	0.8536065	0.8519257	0.8514666	0.8504990	0.8495785	0.8497403	0.8484117	0.8480666
N0274	YES	0.4354465	0.4790742	0.5103447	0.5482162	0.5846226	0.6077127	0.6385252	0.6513992	0.6735932	0.6856228	0.7000515	0.7091797	0.7153929	0.7243236	0.7276191	0.7335713	0.7314265	0.7389637	0.7370222	0.7425530	0.7447358	0.7456098	0.7482265	0.7515593	0.7512398	0.7553188	0.7546909	0.7570001	0.7586940	0.7600233	0.7608853	0.7602887	0.7631232	0.7630257	0.7618735	0.7621867	0.7624468	0.7622063	0.7611926	0.7603870	0.7604175	0.7594519	0.7588580	0.7584364	0.7576333	0.7575881	0.7568897	0.7556785
N0275	YES	0.7595651	0.7791054	0.8079465	0.8479823	0.8800210	0.9143089	0.9300941	0.9393622	0.9553814	0.9691579	0.9811257	0.9889421	0.9915090	1.0030987	1.0030619	1.0083057	1.0037720	1.0134192	1.0126375	1.0176625	1.0172595	1.0249650	1.0263826	1.0300031	1.0286171	1.0336845	1.0311357	1.0348269	1.0337464	1.0364431	1.0379734	1.0360177	1.0398331	1.0382690	1.0391411	1.0373675	1.0379429	1.0377444	1.0358109	1.0343167	1.0360612	1.0337642	1.0322587	1.0315850	1.0308996	1.0309644	1.0296023	1.0295470
N0276	YES	0.5036050	0.5474077	0.5673603	0.6104137	0.6449268	0.6613539	0.6869161	0.6975550	0.7155883	0.7242563	0.7348732	0.7406216	0.7436678	0.7492897	0.7506806	0.7531831	0.7498537	0.7555004	0.7514187	0.7555665	0.7544654	0.7548302	0.7554002	0.7567095	0.7563776	0.7589841	0.7562223	0.7565188	0.7572457	0.7571392	0.7568392	0.7547024	0.7560775	0.7547882	0.7522924	0.7517827	0.7516408	0.7501899	0.7486730	0.7468946	0.7454918	0.7435127	0.7420031	0.7410876	0.7386212	0.7376793	0.7362806	0.7345288
N0277	YES	0.6571912	0.6936573	0.7235962	0.7648072	0.7954997	0.8228868	0.8418773	0.8551060	0.8710367	0.8876560	0.9014782	0.9072341	0.9108114	0.9239135	0.9241868	0.9284832	0.9261259	0.9349079	0.9320630	0.9369267	0.9381939	0.9442140	0.9449703	0.9476962	0.9472181	0.9508141	0.9481307	0.9504220	0.9498396	0.9511309	0.9525399	0.9510341	0.9535682	0.9524298	0.9512649	0.9500381	0.9494947	0.9491297	0.9471318	0.9449466	0.9454815	0.9441396	0.9422492	0.9414622	0.9404556	0.9394826	0.9376867	0.9367065
N0278	YES	0.5325938	0.5738053	0.6038467	0.6405833	0.6799753	0.7018900	0.7275091	0.7409670	0.7593116	0.7729850	0.7862766	0.7965813	0.8008416	0.8107537	0.8132419	0.8192012	0.8189692	0.8281503	0.8269523	0.8316349	0.8336108	0.8368751	0.8389990	0.8426030	0.8421938	0.8472589	0.8460650	0.8499781	0.8504841	0.8521850	0.8534428	0.8530070	0.8567688	0.8569229	0.8566784	0.8563862	0.8569761	0.8567818	0.8551415	0.8541619	0.8547274	0.8541098	0.8531569	0.8526489	0.8522053	0.8522357	0.8515288	0.8510449
N0279	YES	0.6174687	0.6444185	0.6764731	0.7108516	0.7480963	0.7730737	0.7937778	0.8100451	0.8248842	0.8421553	0.8564062	0.8622326	0.8666186	0.8790281	0.8795264	0.8845263	0.8830549	0.8915796	0.8918225	0.8955924	0.8964915	0.9012685	0.9027238	0.9059688	0.9046973	0.9080362	0.9069998	0.9098752	0.9099529	0.9125347	0.9123150	0.9104053	0.9142479	0.9131793	0.9121259	0.9106474	0.9107760	0.9105921	0.9083889	0.9077286	0.9080853	0.9061658	0.9044914	0.9032290	0.9020931	0.9020327	0.8996747	0.8988123
N0280	YES	0.5655476	0.6033621	0.6315612	0.6741367	0.7064437	0.7342880	0.7581926	0.7707770	0.7888932	0.8026856	0.8189612	0.8284218	0.8312101	0.8415874	0.8439168	0.8485752	0.8490247	0.8577967	0.8582188	0.8621983	0.8635189	0.8685603	0.8709362	0.8743798	0.8741643	0.8778417	0.8773417	0.8816288	0.8819943	0.8845723	0.8864732	0.8853497	0.8887567	0.8881713	0.8881926	0.8877591	0.8887832	0.8889611	0.8875530	0.8865818	0.8874933	0.8864306	0.8852829	0.8843687	0.8840392	0.8842167	0.8834431	0.8827418
N0281	YES	0.4159173	0.4495942	0.4773729	0.5170688	0.5491920	0.5694748	0.5954819	0.6093532	0.6295123	0.6376026	0.6487563	0.6560656	0.6603885	0.6659586	0.6666408	0.6700794	0.6680043	0.6708630	0.6680797	0.6722884	0.6722723	0.6712008	0.6714858	0.6719120	0.6695166	0.6719550	0.6690206	0.6684276	0.6680453	0.6669770	0.6661001	0.6640701	0.6646625	0.6627199	0.6589507	0.6579207	0.6564993	0.6539766	0.6518600	0.6489998	0.6469802	0.6438239	0.6418498	0.6399505	0.6369114	0.6357396	0.6333218	0.6308804
N0282	YES	0.3764555	0.4195371	0.4454147	0.4840560	0.5183766	0.5357324	0.5670507	0.5783079	0.5991982	0.6092600	0.6212585	0.6308804	0.6357198	0.6398814	0.6416305	0.6452382	0.6424534	0.6477616	0.6449072	0.6500468	0.6504547	0.6489561	0.6499698	0.6500943	0.6489846	0.6514070	0.6491954	0.6487171	0.6498687	0.6483437	0.6479698	0.6456682	0.6464314	0.6452710	0.6415300	0.6409244	0.6399916	0.6372186	0.6359341	0.6331037	0.6311377	0.6287867	0.6269835	0.6258933	0.6236224	0.6225628	0.6201930	0.6176874
N0283	YES	0.5458320	0.5947278	0.6172018	0.6471836	0.6853419	0.7064434	0.7368422	0.7416099	0.7580182	0.7699443	0.7838067	0.7917644	0.7942935	0.8006457	0.8033094	0.8064414	0.8057470	0.8101652	0.8102952	0.8122354	0.8136441	0.8125666	0.8138717	0.8151215	0.8129741	0.8138402	0.8134891	0.8153203	0.8158811	0.8147749	0.8139440	0.8110507	0.8131128	0.8105670	0.8083459	0.8066260	0.8058101	0.8026403	0.8012493	0.7982360	0.7968885	0.7947502	0.7922370	0.7905288	0.7879664	0.7860941	0.7828388	0.7808508
N0284	YES	0.6121784	0.6474966	0.6737157	0.7027186	0.7371526	0.7614307	0.7902233	0.7927710	0.8114988	0.8249357	0.8355405	0.8417831	0.8435078	0.8512406	0.8496883	0.8509015	0.8511062	0.8547183	0.8523799	0.8531048	0.8525633	0.8505273	0.8496801	0.8484271	0.8456121	0.8438489	0.8418338	0.8418153	0.8396524	0.8389486	0.8360413	0.8316720	0.8322588	0.8287019	0.8262076	0.8232078	0.8216134	0.8176502	0.8150609	0.8111040	0.8090897	0.8063419	0.8030223	0.8006867	0.7976144	0.7947267	0.7910677	0.7888276
N0285	YES	0.6280747	0.6683091	0.6914282	0.7162601	0.7505331	0.7702330	0.8017271	0.8039933	0.8199974	0.8305600	0.8414074	0.8497962	0.8508375	0.8572751	0.8558050	0.8583754	0.8576605	0.8623937	0.8619559	0.8623861	0.8627901	0.8618152	0.8620558	0.8625242	0.8593155	0.8588173	0.8583756	0.8592344	0.8578912	0.8566344	0.8561184	0.8523460	0.8544796	0.8510057	0.8488283	0.8462693	0.8447213	0.8410445	0.8392305	0.8355691	0.8337779	0.8308846	0.8272294	0.8250959	0.8231440	0.8201975	0.8163019	0.8137072
N0286	YES	0.4476190	0.4958296	0.5248253	0.5554779	0.5921499	0.6138669	0.6468154	0.6537165	0.6743743	0.6848501	0.6964530	0.7057350	0.7104728	0.7159075	0.7169499	0.7203816	0.7202908	0.7227530	0.7221575	0.7252972	0.7259183	0.7236333	0.7239733	0.7236779	0.7219225	0.7225946	0.7209592	0.7205621	0.7197717	0.7184820	0.7174385	0.7146282	0.7158840	0.7136399	0.7104555	0.7088353	0.7075388	0.7045211	0.7029834	0.6996619	0.6976491	0.6953408	0.6929126	0.6908460	0.6883505	0.6861702	0.6834832	0.6806383
N0287	YES	0.3538723	0.4011888	0.4319550	0.4672388	0.5043224	0.5240866	0.5600556	0.5692403	0.5916917	0.6026053	0.6160042	0.6258037	0.6303316	0.6344024	0.6374956	0.6407813	0.6412940	0.6448447	0.6439914	0.6494135	0.6500678	0.6473028	0.6486279	0.6490983	0.6479120	0.6492956	0.6492934	0.6501634	0.6509248	0.6493058	0.6493856	0.6474490	0.6488794	0.6473479	0.6442229	0.6444727	0.6442551	0.6421059	0.6415663	0.6388220	0.6374875	0.6356776	0.6339549	0.6332977	0.6308281	0.6297966	0.6277099	0.6260060
N0288	YES	0.3582003	0.4012581	0.4317485	0.4649525	0.5038865	0.5216786	0.5563303	0.5661423	0.5875568	0.5967956	0.6095956	0.6197826	0.6239789	0.6275945	0.6306992	0.6339585	0.6339392	0.6371093	0.6362876	0.6408902	0.6422233	0.6392412	0.6406654	0.6408055	0.6395225	0.6414157	0.6414003	0.6425398	0.6430812	0.6420174	0.6417878	0.6402977	0.6418599	0.6408461	0.6376691	0.6378013	0.6374305	0.6355412	0.6352383	0.6329072	0.6315348	0.6295152	0.6275636	0.6270324	0.6248622	0.6236285	0.6217026	0.6201378
N0289	YES	0.6077068	0.6524270	0.6777448	0.7059711	0.7405071	0.7634246	0.7936504	0.7959775	0.8122757	0.8223492	0.8338884	0.8413745	0.8431410	0.8497289	0.8486781	0.8500581	0.8480313	0.8522829	0.8516427	0.8522248	0.8522730	0.8499958	0.8489554	0.8488356	0.8450074	0.8442047	0.8429050	0.8443289	0.8429944	0.8415908	0.8404692	0.8371414	0.8386651	0.8349399	0.8323302	0.8300577	0.8288552	0.8262746	0.8239838	0.8207408	0.8197550	0.8170257	0.8138108	0.8126126	0.8100734	0.8082358	0.8052359	0.8031275
N0290	YES	0.6126406	0.6548533	0.6887404	0.7136368	0.7462667	0.7699623	0.7999710	0.7994713	0.8183990	0.8284596	0.8397729	0.8462683	0.8455136	0.8545007	0.8540401	0.8538200	0.8526747	0.8573207	0.8565618	0.8588066	0.8575039	0.8553874	0.8555932	0.8543935	0.8526949	0.8521321	0.8504457	0.8524398	0.8495469	0.8481902	0.8488711	0.8453374	0.8472660	0.8439231	0.8413896	0.8400972	0.8386005	0.8354401	0.8345774	0.8309858	0.8301080	0.8275804	0.8240229	0.8235477	0.8215592	0.8191520	0.8161781	0.8141926
N0291	YES	0.6317019	0.6755784	0.7045234	0.7286612	0.7676189	0.7909736	0.8217228	0.8243517	0.8393911	0.8520942	0.8629519	0.8715497	0.8723289	0.8803716	0.8791509	0.8792179	0.8793061	0.8811468	0.8804316	0.8805490	0.8789468	0.8783330	0.8759866	0.8759872	0.8712189	0.8698592	0.8688044	0.8694794	0.8674262	0.8651164	0.8635603	0.8604234	0.8616332	0.8587030	0.8561110	0.8537742	0.8524265	0.8498394	0.8480548	0.8457319	0.8444791	0.8423079	0.8388555	0.8379351	0.8360899	0.8347437	0.8318524	0.8305241
N0292	YES	0.5226659	0.5673150	0.5972905	0.6281791	0.6647940	0.6874382	0.7193449	0.7265493	0.7446660	0.7545705	0.7651331	0.7718127	0.7745303	0.7791154	0.7784162	0.7790340	0.7766178	0.7776638	0.7755932	0.7755870	0.7743354	0.7703374	0.7684175	0.7673502	0.7639177	0.7625657	0.7599509	0.7590138	0.7570297	0.7543330	0.7523257	0.7484713	0.7484726	0.7451431	0.7412593	0.7398177	0.7381536	0.7349110	0.7331153	0.7299961	0.7284620	0.7256749	0.7229020	0.7215651	0.7186924	0.7171939	0.7142821	0.7119699
N0293	YES	0.4443603	0.4865878	0.5161459	0.5454937	0.5827519	0.6042874	0.6375915	0.6443068	0.6626930	0.6740965	0.6874867	0.6941506	0.6989909	0.7044704	0.7062389	0.7086368	0.7077214	0.7100452	0.7094019	0.7117212	0.7125714	0.7105600	0.7115399	0.7103996	0.7080203	0.7083353	0.7072491	0.7071274	0.7065312	0.7039126	0.7023814	0.6991992	0.7001727	0.6972021	0.6932748	0.6912705	0.6896175	0.6864128	0.6845293	0.6810120	0.6789885	0.6766622	0.6735224	0.6719951	0.6684839	0.6661085	0.6624842	0.6594702
N0294	YES	0.4971205	0.5461759	0.5796214	0.6064361	0.6446310	0.6672080	0.6996586	0.7071950	0.7261959	0.7365209	0.7508997	0.7606451	0.7624454	0.7682852	0.7700977	0.7723716	0.7717872	0.7752183	0.7734874	0.7753115	0.7755256	0.7726605	0.7723072	0.7717122	0.7693859	0.7688916	0.7680104	0.7677780	0.7663388	0.7642667	0.7631086	0.7600300	0.7607059	0.7580960	0.7549211	0.7541858	0.7527350	0.7501751	0.7491094	0.7460981	0.7444083	0.7423301	0.7398257	0.7384810	0.7364796	0.7347208	0.7320812	0.7301081
N0295	YES	0.8147475	0.8476053	0.8771017	0.8915522	0.9254679	0.9592688	0.9827883	0.9814020	0.9944956	1.0097060	1.0196280	1.0274193	1.0263016	1.0395961	1.0339497	1.0332536	1.0312966	1.0341687	1.0363890	1.0327954	1.0328171	1.0344533	1.0318787	1.0305678	1.0259098	1.0231329	1.0220708	1.0235605	1.0210203	1.0186558	1.0168123	1.0107127	1.0129550	1.0071079	1.0060925	1.0011505	0.9990696	0.9965572	0.9947668	0.9898046	0.9900040	0.9874740	0.9823591	0.9799987	0.9780166	0.9751666	0.9706965	0.9683638
N0296	YES	0.5699794	0.6135572	0.6465885	0.6722156	0.7054077	0.7287567	0.7603689	0.7645480	0.7805584	0.7908528	0.8048532	0.8138079	0.8158075	0.8234713	0.8247610	0.8288612	0.8293973	0.8340420	0.8338922	0.8348822	0.8365154	0.8361827	0.8372119	0.8384944	0.8372634	0.8372339	0.8374857	0.8387350	0.8390963	0.8384191	0.8385640	0.8359109	0.8377708	0.8352167	0.8335769	0.8318629	0.8311569	0.8287194	0.8267088	0.8238879	0.8227463	0.8201063	0.8171663	0.8160836	0.8139670	0.8116185	0.8087142	0.8064802
N0297	YES	0.5043517	0.5480084	0.5766429	0.6052912	0.6428947	0.6667998	0.7000946	0.7033174	0.7224536	0.7349907	0.7480829	0.7575604	0.7595550	0.7663113	0.7708946	0.7718699	0.7726032	0.7768922	0.7758377	0.7784039	0.7790228	0.7769073	0.7779205	0.7776533	0.7764629	0.7778354	0.7763248	0.7778659	0.7768858	0.7754731	0.7749841	0.7717608	0.7737836	0.7710605	0.7679198	0.7668149	0.7656978	0.7626638	0.7613449	0.7578339	0.7559065	0.7527999	0.7497108	0.7477574	0.7450172	0.7422152	0.7395603	0.7366087
N0298	YES	0.8910344	0.9264923	0.9582703	0.9664795	0.9941100	1.0243257	1.0523396	1.0439304	1.0528245	1.0711709	1.0830350	1.0870543	1.0827055	1.0945885	1.0930037	1.0926489	1.0931456	1.0975085	1.1002746	1.0975752	1.0974971	1.0987686	1.0978155	1.0983913	1.0945344	1.0925022	1.0927984	1.0957950	1.0937575	1.0934560	1.0912440	1.0870794	1.0901922	1.0846000	1.0845833	1.0802720	1.0781162	1.0740814	1.0721797	1.0695652	1.0694572	1.0656462	1.0611601	1.0586480	1.0570133	1.0536232	1.0489433	1.0476770
N0299	YES	0.7945971	0.8331983	0.8607966	0.8803641	0.9156114	0.9393840	0.9635513	0.9652565	0.9761011	0.9880781	1.0011265	1.0083948	1.0090047	1.0158349	1.0159752	1.0176872	1.0205493	1.0237988	1.0263804	1.0258039	1.0269506	1.0295262	1.0297056	1.0327173	1.0300945	1.0295916	1.0300486	1.0343412	1.0330616	1.0335182	1.0338389	1.0311004	1.0341502	1.0305681	1.0318843	1.0301080	1.0285068	1.0258182	1.0242118	1.0211508	1.0221047	1.0203184	1.0157765	1.0141172	1.0132647	1.0099188	1.0075554	1.0056852
N0300	YES	0.7265912	0.7654200	0.7990577	0.8192672	0.8544223	0.8822076	0.9082398	0.9138092	0.9246808	0.9401738	0.9565797	0.9648254	0.9668654	0.9812132	0.9825562	0.9862729	0.9870823	0.9929160	0.9981633	0.9996118	1.0019636	1.0063596	1.0085999	1.0133381	1.0129650	1.0152742	1.0164474	1.0222983	1.0229803	1.0241841	1.0258207	1.0243350	1.0306369	1.0280128	1.0304835	1.0303341	1.0319265	1.0301510	1.0313785	1.0300251	1.0326798	1.0324069	1.0293605	1.0286070	1.0291290	1.0278690	1.0254779	1.0263289
N0301	YES	0.1585938	0.2119348	0.2461272	0.2919490	0.3339805	0.3532103	0.3989002	0.4142029	0.4441129	0.4579192	0.4725490	0.4882634	0.4990098	0.5051418	0.5152856	0.5239789	0.5281904	0.5346336	0.5358492	0.5458961	0.5511922	0.5508662	0.5565050	0.5600184	0.5630119	0.5680004	0.5702329	0.5735689	0.5777791	0.5796145	0.5824509	0.5838254	0.5885274	0.5907087	0.5894457	0.5923877	0.5945774	0.5944257	0.5961371	0.5958329	0.5960228	0.5962194	0.5962739	0.5974685	0.5965686	0.5964193	0.5958894	0.5953448
N0302	YES	0.3569680	0.4057086	0.4434652	0.4742347	0.5145773	0.5338835	0.5685290	0.5790575	0.5994084	0.6108431	0.6256964	0.6371692	0.6431603	0.6475807	0.6503683	0.6543006	0.6538204	0.6565880	0.6557109	0.6601873	0.6610523	0.6575472	0.6584277	0.6584355	0.6563717	0.6567958	0.6561841	0.6562573	0.6555665	0.6541348	0.6523198	0.6503245	0.6512067	0.6489176	0.6452366	0.6438575	0.6430658	0.6398852	0.6379806	0.6344824	0.6321262	0.6292635	0.6265938	0.6245506	0.6211333	0.6191275	0.6153161	0.6123691
N0303	YES	0.7881163	0.8216984	0.8541945	0.8761606	0.9037457	0.9315624	0.9588022	0.9527162	0.9668971	0.9835513	0.9994192	1.0041778	1.0057734	1.0186191	1.0169852	1.0189470	1.0230811	1.0264528	1.0305473	1.0300727	1.0330338	1.0367291	1.0374957	1.0409067	1.0406685	1.0423456	1.0449262	1.0503160	1.0510105	1.0520258	1.0544120	1.0528108	1.0576186	1.0558656	1.0580355	1.0578631	1.0583847	1.0580606	1.0577723	1.0553048	1.0575260	1.0566049	1.0526185	1.0525615	1.0522501	1.0503050	1.0477580	1.0473287
N0304	YES	1.0047574	1.0419593	1.0692508	1.0830786	1.1167116	1.1419408	1.1726584	1.1607436	1.1722261	1.1876231	1.1997614	1.2066302	1.2091231	1.2249627	1.2191925	1.2188042	1.2185347	1.2250228	1.2330101	1.2305137	1.2302221	1.2337713	1.2322427	1.2365738	1.2335366	1.2314858	1.2353867	1.2415438	1.2369431	1.2385848	1.2407588	1.2365705	1.2407643	1.2364428	1.2394615	1.2355772	1.2356039	1.2334262	1.2323759	1.2289414	1.2322422	1.2308064	1.2274176	1.2266743	1.2267873	1.2246768	1.2209129	1.2207277
N0305	YES	0.5882962	0.6285514	0.6562591	0.6829674	0.7190705	0.7452446	0.7710804	0.7755391	0.7931088	0.8050415	0.8172532	0.8264292	0.8284839	0.8350391	0.8366052	0.8390004	0.8409346	0.8439924	0.8443111	0.8464106	0.8473418	0.8480489	0.8480303	0.8494001	0.8466797	0.8482651	0.8482842	0.8507059	0.8503981	0.8509102	0.8512761	0.8490841	0.8523885	0.8500226	0.8496835	0.8488872	0.8481305	0.8461195	0.8450319	0.8424398	0.8420724	0.8393968	0.8365834	0.8353571	0.8333171	0.8317624	0.8291847	0.8271013
N0306	YES	0.6122932	0.6437267	0.6796648	0.7041955	0.7356012	0.7590777	0.7889680	0.7873483	0.8037385	0.8135117	0.8259616	0.8336140	0.8344179	0.8426371	0.8416534	0.8424484	0.8425543	0.8462914	0.8462948	0.8473359	0.8463456	0.8449965	0.8445318	0.8449472	0.8415205	0.8418394	0.8411115	0.8422694	0.8408460	0.8396078	0.8386633	0.8362269	0.8370821	0.8337247	0.8308384	0.8284705	0.8266272	0.8228366	0.8208721	0.8167539	0.8154653	0.8125168	0.8084355	0.8063504	0.8031123	0.7998271	0.7957903	0.7930213
N0307	YES	0.9796029	1.0179821	1.0392984	1.0517658	1.0940145	1.1188846	1.1424420	1.1375167	1.1455289	1.1576662	1.1648427	1.1699706	1.1676849	1.1789209	1.1747649	1.1736821	1.1721380	1.1769761	1.1772242	1.1726047	1.1707650	1.1747599	1.1705821	1.1689308	1.1632293	1.1603128	1.1586046	1.1611819	1.1553177	1.1534042	1.1510055	1.1441530	1.1454060	1.1398493	1.1391587	1.1324590	1.1300241	1.1239182	1.1208234	1.1155763	1.1139876	1.1094511	1.1029719	1.1006366	1.0980598	1.0932392	1.0890126	1.0858934
N0308	YES	0.7497209	0.7881664	0.8133017	0.8351197	0.8699814	0.8941087	0.9239448	0.9217255	0.9320633	0.9473723	0.9596829	0.9666265	0.9648493	0.9769480	0.9740160	0.9745240	0.9761085	0.9793383	0.9811797	0.9810879	0.9823629	0.9830714	0.9834784	0.9843858	0.9807704	0.9804134	0.9795713	0.9823121	0.9800264	0.9784645	0.9772269	0.9739375	0.9761890	0.9716932	0.9709553	0.9676106	0.9652838	0.9611896	0.9592574	0.9552552	0.9541156	0.9513599	0.9469563	0.9442583	0.9412975	0.9377706	0.9338487	0.9312636
N0309	YES	0.5596141	0.5983294	0.6324707	0.6606656	0.6939732	0.7153057	0.7459769	0.7502159	0.7698190	0.7818984	0.7952510	0.8007135	0.8031884	0.8106663	0.8118247	0.8156675	0.8156004	0.8192202	0.8179928	0.8192896	0.8207645	0.8206093	0.8197515	0.8200628	0.8183541	0.8177392	0.8169423	0.8180929	0.8169533	0.8154709	0.8145099	0.8115800	0.8124145	0.8091348	0.8066893	0.8040531	0.8022266	0.7991369	0.7965766	0.7932398	0.7912923	0.7881766	0.7844499	0.7818397	0.7784881	0.7758659	0.7720132	0.7693386
N0310	YES	0.6673156	0.6945080	0.7303957	0.7577665	0.7843749	0.8162382	0.8403578	0.8458379	0.8601453	0.8679544	0.8846333	0.8919641	0.8876092	0.9010108	0.8998121	0.9030273	0.9047957	0.9103125	0.9105237	0.9137153	0.9137589	0.9152047	0.9156265	0.9187341	0.9198249	0.9208699	0.9203862	0.9247382	0.9238787	0.9278656	0.9291193	0.9295965	0.9321196	0.9301730	0.9328463	0.9335349	0.9319717	0.9317725	0.9320450	0.9291784	0.9304787	0.9286025	0.9259154	0.9246940	0.9234624	0.9214863	0.9181222	0.9152816
N0311	YES	0.5083387	0.5392269	0.5779439	0.6127858	0.6440462	0.6760477	0.7086900	0.7190909	0.7411975	0.7513961	0.7687270	0.7828554	0.7842602	0.7972335	0.8010428	0.8095196	0.8143072	0.8223882	0.8247368	0.8318210	0.8352748	0.8398958	0.8434108	0.8483555	0.8509377	0.8546678	0.8572444	0.8622417	0.8634419	0.8670094	0.8708228	0.8724416	0.8761564	0.8766640	0.8798249	0.8819256	0.8825792	0.8842362	0.8851988	0.8841064	0.8863561	0.8869751	0.8864325	0.8875152	0.8885036	0.8889123	0.8874853	0.8872331
N0312	YES	0.7133102	0.7385663	0.7667462	0.7998202	0.8237064	0.8542676	0.8803746	0.8796387	0.8941832	0.9009961	0.9116690	0.9216368	0.9130306	0.9227901	0.9196982	0.9208503	0.9217075	0.9256316	0.9212868	0.9231129	0.9222904	0.9213750	0.9199781	0.9197739	0.9175027	0.9165905	0.9131030	0.9136418	0.9109875	0.9111641	0.9099371	0.9070753	0.9061043	0.9032424	0.9014654	0.8999446	0.8972653	0.8948321	0.8933786	0.8880183	0.8866801	0.8841821	0.8805279	0.8779929	0.8756695	0.8725889	0.8685083	0.8653682
N0313	YES	0.6511956	0.6812758	0.7104512	0.7412454	0.7722014	0.7995411	0.8283346	0.8352077	0.8459201	0.8558960	0.8717440	0.8795382	0.8769917	0.8887115	0.8878556	0.8917961	0.8917295	0.8993332	0.8999944	0.9008979	0.9023778	0.9043692	0.9055167	0.9091882	0.9091037	0.9112533	0.9117208	0.9146986	0.9158170	0.9187530	0.9195681	0.9215178	0.9229263	0.9222564	0.9240037	0.9240336	0.9237515	0.9232873	0.9230355	0.9221166	0.9217450	0.9202336	0.9182959	0.9166424	0.9154773	0.9138858	0.9097334	0.9079738
N0314	YES	0.7016882	0.7309257	0.7585906	0.7918624	0.8152264	0.8491411	0.8801141	0.8816945	0.8925748	0.8951284	0.9144450	0.9228497	0.9142665	0.9276997	0.9258060	0.9267102	0.9257452	0.9302422	0.9304875	0.9309551	0.9313211	0.9306442	0.9304702	0.9324946	0.9307876	0.9310659	0.9309541	0.9328349	0.9318922	0.9343409	0.9352287	0.9348401	0.9353117	0.9333522	0.9340341	0.9334346	0.9317192	0.9293505	0.9284385	0.9249648	0.9250373	0.9215920	0.9185625	0.9154102	0.9133155	0.9105496	0.9057581	0.9023334
N0315	YES	0.5858460	0.6193995	0.6503865	0.6781915	0.7103819	0.7340640	0.7606298	0.7683510	0.7817522	0.7877093	0.8004948	0.8068898	0.8039249	0.8114067	0.8085753	0.8112191	0.8098661	0.8136177	0.8105525	0.8110377	0.8102901	0.8084816	0.8073310	0.8081115	0.8063579	0.8064247	0.8048162	0.8050768	0.8043493	0.8038899	0.8033288	0.8015202	0.8013784	0.7981834	0.7959828	0.7941440	0.7916300	0.7887755	0.7865110	0.7821656	0.7795610	0.7762084	0.7724513	0.7692668	0.7656922	0.7623565	0.7571926	0.7536175
N0316	YES	0.5520945	0.5850942	0.6150455	0.6510461	0.6805021	0.7046419	0.7396571	0.7443152	0.7598881	0.7668465	0.7807997	0.7890267	0.7860683	0.7931815	0.7938851	0.7973049	0.7970833	0.8015186	0.7986162	0.8015758	0.8011481	0.7991111	0.7995831	0.8001078	0.7985908	0.7991076	0.7966436	0.7967560	0.7956058	0.7946950	0.7933708	0.7908639	0.7899091	0.7869056	0.7840801	0.7823592	0.7795002	0.7765179	0.7742651	0.7700580	0.7677454	0.7641545	0.7607856	0.7581796	0.7549556	0.7518949	0.7477671	0.7442733
N0317	YES	0.4919128	0.5312930	0.5601130	0.5960076	0.6275374	0.6533039	0.6862675	0.6937888	0.7129614	0.7198099	0.7328056	0.7402973	0.7402157	0.7485500	0.7516546	0.7546473	0.7526593	0.7580149	0.7566265	0.7600454	0.7598683	0.7586620	0.7590106	0.7602143	0.7594361	0.7604698	0.7586730	0.7587119	0.7576059	0.7567660	0.7567558	0.7543676	0.7545033	0.7524461	0.7496905	0.7483592	0.7464395	0.7437871	0.7421061	0.7382184	0.7363834	0.7334164	0.7307820	0.7281816	0.7254275	0.7234161	0.7196128	0.7167029
N0318	YES	0.5129493	0.5472955	0.5792495	0.6145700	0.6460930	0.6698478	0.7018491	0.7045872	0.7252051	0.7303918	0.7446978	0.7507176	0.7506300	0.7585380	0.7597528	0.7632702	0.7625503	0.7666220	0.7645448	0.7666434	0.7663041	0.7650325	0.7645479	0.7664779	0.7647157	0.7647963	0.7627686	0.7630583	0.7611510	0.7605755	0.7591987	0.7569476	0.7568274	0.7534993	0.7507461	0.7495931	0.7471583	0.7446510	0.7424914	0.7381449	0.7360640	0.7328289	0.7297359	0.7274110	0.7240659	0.7217467	0.7178519	0.7143590
N0319	YES	0.5278115	0.5596008	0.5926429	0.6316093	0.6586478	0.6865138	0.7163302	0.7223110	0.7401370	0.7466070	0.7598244	0.7702118	0.7670600	0.7749509	0.7754308	0.7782001	0.7791504	0.7831026	0.7802141	0.7832527	0.7820817	0.7817698	0.7817419	0.7812020	0.7804390	0.7808461	0.7786801	0.7790845	0.7773907	0.7760643	0.7751423	0.7725059	0.7714342	0.7687550	0.7660658	0.7646562	0.7617295	0.7586129	0.7568610	0.7521202	0.7505283	0.7465679	0.7437833	0.7407095	0.7376229	0.7351094	0.7310895	0.7275517
N0320	YES	0.5354974	0.5717818	0.6083893	0.6403622	0.6696806	0.6996652	0.7315071	0.7333125	0.7492448	0.7581693	0.7753996	0.7822046	0.7805712	0.7900114	0.7911111	0.7943661	0.7950866	0.7992835	0.7974370	0.8006307	0.8006406	0.8002653	0.8007972	0.8015792	0.8009344	0.8008022	0.8004549	0.8010616	0.7998732	0.7993553	0.7990070	0.7963497	0.7967265	0.7937557	0.7922257	0.7911361	0.7881853	0.7857853	0.7842626	0.7798648	0.7783775	0.7758557	0.7724128	0.7703255	0.7680866	0.7656988	0.7614462	0.7584524
N0321	YES	0.4788417	0.5176267	0.5489063	0.5835530	0.6134678	0.6405321	0.6758176	0.6785702	0.6986244	0.7027640	0.7178588	0.7279875	0.7270278	0.7362515	0.7363555	0.7395613	0.7390708	0.7432829	0.7400405	0.7444243	0.7444100	0.7437592	0.7437243	0.7447048	0.7436665	0.7440875	0.7421452	0.7430559	0.7418101	0.7412329	0.7400737	0.7381464	0.7381899	0.7359824	0.7333539	0.7330084	0.7302391	0.7279019	0.7263914	0.7224218	0.7200746	0.7169524	0.7139878	0.7119539	0.7095129	0.7071697	0.7035607	0.7004984
N0322	YES	0.4646906	0.5028246	0.5372947	0.5713604	0.6026677	0.6296613	0.6604530	0.6689262	0.6874915	0.6930990	0.7056075	0.7149626	0.7146083	0.7220869	0.7225182	0.7259429	0.7261840	0.7304217	0.7278703	0.7301427	0.7308373	0.7294539	0.7300940	0.7310376	0.7296969	0.7300803	0.7288100	0.7284714	0.7274092	0.7262216	0.7250949	0.7230254	0.7231851	0.7206647	0.7183108	0.7172338	0.7150627	0.7119085	0.7100264	0.7059479	0.7041681	0.7009786	0.6983436	0.6961676	0.6931058	0.6912954	0.6866100	0.6838191
N0323	YES	0.5221267	0.5588042	0.5916278	0.6253498	0.6530508	0.6822054	0.7121829	0.7198400	0.7357523	0.7425122	0.7553465	0.7633072	0.7608573	0.7695484	0.7714297	0.7754076	0.7739130	0.7775415	0.7752063	0.7779152	0.7781337	0.7770944	0.7774519	0.7788387	0.7768843	0.7776130	0.7752252	0.7752026	0.7741615	0.7736512	0.7725400	0.7700956	0.7695897	0.7674465	0.7641590	0.7631577	0.7608559	0.7576832	0.7564533	0.7523645	0.7501983	0.7473886	0.7437353	0.7413518	0.7384335	0.7358406	0.7322500	0.7289026
N0324	YES	0.5187841	0.5514489	0.5877155	0.6174553	0.6492104	0.6759562	0.7061114	0.7100040	0.7272235	0.7353805	0.7501594	0.7551169	0.7546289	0.7621118	0.7632874	0.7667833	0.7663878	0.7686994	0.7671642	0.7692072	0.7694656	0.7679371	0.7680678	0.7694731	0.7679650	0.7685342	0.7665190	0.7667090	0.7656609	0.7644283	0.7636122	0.7610692	0.7613940	0.7587987	0.7562248	0.7551636	0.7525944	0.7497417	0.7484232	0.7438770	0.7415504	0.7382815	0.7355855	0.7328635	0.7295637	0.7277918	0.7238756	0.7202905
N0325	YES	0.3999467	0.4373918	0.4730399	0.5104074	0.5454354	0.5707818	0.6004448	0.6104798	0.6315609	0.6372929	0.6521689	0.6639170	0.6637120	0.6703526	0.6725740	0.6764389	0.6759691	0.6804911	0.6788529	0.6837447	0.6839423	0.6821939	0.6837651	0.6846833	0.6841887	0.6847303	0.6836811	0.6839612	0.6833671	0.6823189	0.6829026	0.6815352	0.6818486	0.6796787	0.6772386	0.6763480	0.6748982	0.6723648	0.6709583	0.6671699	0.6653353	0.6633161	0.6609849	0.6588509	0.6559548	0.6543011	0.6507996	0.6483881
N0326	YES	0.4529964	0.4891829	0.5193318	0.5508331	0.5816644	0.6060338	0.6373373	0.6426828	0.6605669	0.6673492	0.6798120	0.6881923	0.6890501	0.6951559	0.6962423	0.6994175	0.6992396	0.7019060	0.6985844	0.7025076	0.7020335	0.7006835	0.7015905	0.7019486	0.7005292	0.7008932	0.6987659	0.6985055	0.6981090	0.6968220	0.6957431	0.6940044	0.6946366	0.6920958	0.6889837	0.6882534	0.6861132	0.6833521	0.6817665	0.6778458	0.6755975	0.6727790	0.6702796	0.6681871	0.6650471	0.6634600	0.6593418	0.6566351
N0327	YES	0.4871819	0.5218490	0.5495313	0.5868433	0.6155090	0.6380344	0.6683097	0.6754152	0.6937090	0.7004887	0.7143348	0.7224211	0.7209970	0.7301141	0.7319114	0.7361228	0.7355523	0.7395910	0.7375526	0.7415491	0.7416531	0.7401586	0.7406580	0.7424615	0.7425210	0.7433210	0.7417990	0.7421371	0.7413982	0.7409850	0.7408198	0.7389628	0.7396582	0.7372748	0.7345832	0.7346288	0.7331604	0.7314264	0.7301677	0.7261763	0.7251210	0.7228555	0.7200614	0.7188897	0.7162956	0.7152631	0.7119497	0.7092683
N0328	YES	0.4452399	0.4828254	0.5118339	0.5507533	0.5799881	0.6045833	0.6338682	0.6416553	0.6627700	0.6707695	0.6831144	0.6935630	0.6935939	0.7020983	0.7038624	0.7073119	0.7081472	0.7128896	0.7115317	0.7154664	0.7161419	0.7148783	0.7171010	0.7182003	0.7176677	0.7189230	0.7169790	0.7177432	0.7175540	0.7171602	0.7166131	0.7155325	0.7159463	0.7139402	0.7116221	0.7117988	0.7099649	0.7075389	0.7062538	0.7027841	0.7007512	0.6981552	0.6958969	0.6945496	0.6919663	0.6901909	0.6868778	0.6842942
N0329	YES	0.5288603	0.5637236	0.5957756	0.6304092	0.6586072	0.6832372	0.7154666	0.7212262	0.7367013	0.7437861	0.7584194	0.7672288	0.7661786	0.7750732	0.7756717	0.7796550	0.7794681	0.7834441	0.7820592	0.7854061	0.7858428	0.7856031	0.7864420	0.7872820	0.7867299	0.7880232	0.7867103	0.7881539	0.7873744	0.7865513	0.7865256	0.7849572	0.7852525	0.7825070	0.7806121	0.7795919	0.7778587	0.7753701	0.7740008	0.7699382	0.7692890	0.7669421	0.7639128	0.7618292	0.7595529	0.7575795	0.7540033	0.7510535
N0330	YES	0.4643292	0.5006099	0.5298428	0.5642498	0.5945843	0.6206129	0.6503426	0.6540729	0.6712990	0.6791303	0.6915392	0.6998820	0.6992650	0.7059135	0.7064860	0.7097695	0.7083142	0.7115387	0.7086774	0.7119203	0.7118474	0.7094009	0.7106034	0.7110510	0.7100165	0.7095231	0.7077050	0.7073787	0.7071077	0.7057471	0.7044807	0.7027104	0.7029336	0.7009717	0.6978530	0.6972494	0.6947327	0.6922209	0.6909918	0.6866155	0.6846643	0.6820679	0.6796042	0.6779259	0.6749803	0.6729993	0.6693137	0.6663154
N0331	YES	0.4264812	0.4616773	0.4907879	0.5282223	0.5596953	0.5817631	0.6128551	0.6217260	0.6412483	0.6485589	0.6613086	0.6707230	0.6719072	0.6780182	0.6788163	0.6827002	0.6817286	0.6863569	0.6841896	0.6881720	0.6891108	0.6873381	0.6885327	0.6892987	0.6883975	0.6890222	0.6875703	0.6878995	0.6875325	0.6870545	0.6867750	0.6849363	0.6853449	0.6833488	0.6807705	0.6801381	0.6783069	0.6761354	0.6745453	0.6712217	0.6693283	0.6670249	0.6650278	0.6637061	0.6610160	0.6595167	0.6564274	0.6540304
N0332	YES	0.4619440	0.4970487	0.5262415	0.5631261	0.5932488	0.6174601	0.6508396	0.6591474	0.6762419	0.6835783	0.6956770	0.7035294	0.7039981	0.7121302	0.7137733	0.7167866	0.7162035	0.7206246	0.7186090	0.7216308	0.7218868	0.7207559	0.7222496	0.7235805	0.7219689	0.7227495	0.7215145	0.7213480	0.7210264	0.7203791	0.7198215	0.7179228	0.7182468	0.7166440	0.7135986	0.7132820	0.7112228	0.7086108	0.7072575	0.7034414	0.7012709	0.6985742	0.6957073	0.6942183	0.6916865	0.6895872	0.6860963	0.6831314
N0333	YES	0.5270026	0.5610430	0.5904039	0.6247183	0.6524345	0.6789700	0.7090855	0.7156213	0.7323033	0.7378396	0.7523406	0.7599473	0.7590768	0.7657569	0.7674992	0.7719121	0.7725573	0.7766984	0.7746418	0.7781252	0.7779025	0.7780085	0.7785675	0.7801241	0.7791526	0.7806438	0.7789422	0.7802669	0.7795361	0.7793403	0.7796072	0.7774431	0.7779191	0.7766783	0.7745313	0.7741564	0.7720858	0.7700537	0.7688795	0.7657116	0.7647626	0.7623929	0.7602864	0.7589476	0.7570316	0.7553671	0.7521375	0.7501189
N0334	YES	0.5308541	0.5619179	0.5931606	0.6238858	0.6518649	0.6780766	0.7101564	0.7149999	0.7322600	0.7390264	0.7539942	0.7620844	0.7609851	0.7692546	0.7708628	0.7753749	0.7765563	0.7803705	0.7780795	0.7814547	0.7823404	0.7819355	0.7828810	0.7843488	0.7837238	0.7853451	0.7843105	0.7854162	0.7853214	0.7853758	0.7856153	0.7842590	0.7847527	0.7827996	0.7812603	0.7808236	0.7789811	0.7770200	0.7757664	0.7729744	0.7723457	0.7699451	0.7672133	0.7659119	0.7639083	0.7622523	0.7590240	0.7566564
N0335	YES	0.5184855	0.5498365	0.5793043	0.6131266	0.6430128	0.6658773	0.6968697	0.7006620	0.7181886	0.7252705	0.7385212	0.7469444	0.7455438	0.7530965	0.7544697	0.7574678	0.7568597	0.7608292	0.7586297	0.7610047	0.7611471	0.7604744	0.7608614	0.7615113	0.7616587	0.7618223	0.7603631	0.7603695	0.7595215	0.7593427	0.7584239	0.7567160	0.7568015	0.7542590	0.7522998	0.7519475	0.7499672	0.7477377	0.7466053	0.7428272	0.7410575	0.7384701	0.7362532	0.7347531	0.7320095	0.7302774	0.7271117	0.7244012
N0336	YES	0.5340157	0.5721263	0.6028399	0.6396734	0.6704607	0.6954084	0.7266674	0.7332931	0.7523747	0.7588906	0.7746943	0.7832233	0.7809023	0.7893234	0.7911068	0.7944533	0.7941026	0.7984062	0.7968772	0.7999105	0.7998947	0.7989910	0.7989670	0.7999802	0.7990815	0.7985677	0.7976171	0.7986460	0.7968078	0.7962068	0.7949829	0.7931879	0.7937719	0.7904657	0.7886539	0.7876573	0.7851763	0.7829867	0.7815501	0.7779613	0.7772804	0.7749550	0.7722393	0.7708899	0.7684709	0.7666795	0.7633532	0.7606707
N0337	YES	0.5570441	0.5902295	0.6182064	0.6535972	0.6810743	0.7066832	0.7360620	0.7410169	0.7569573	0.7644690	0.7783838	0.7858131	0.7847397	0.7924687	0.7932456	0.7979536	0.7981540	0.8030230	0.8010154	0.8030435	0.8037521	0.8037996	0.8042057	0.8053653	0.8046363	0.8053169	0.8042395	0.8057343	0.8052425	0.8054978	0.8045979	0.8032776	0.8035377	0.8008596	0.7991065	0.7989489	0.7968789	0.7941930	0.7927390	0.7892328	0.7883311	0.7860134	0.7834294	0.7816465	0.7792953	0.7772332	0.7738191	0.7713326
N0338	YES	0.5515232	0.5849831	0.6151715	0.6490502	0.6757328	0.7009287	0.7290465	0.7344154	0.7508340	0.7566419	0.7689868	0.7785665	0.7760770	0.7850584	0.7848457	0.7887731	0.7878693	0.7924021	0.7907949	0.7931808	0.7930415	0.7927390	0.7937649	0.7948275	0.7937782	0.7943665	0.7927637	0.7942401	0.7933835	0.7944120	0.7933100	0.7915716	0.7922463	0.7899782	0.7878874	0.7874051	0.7855921	0.7831425	0.7820661	0.7782607	0.7771658	0.7750816	0.7725146	0.7706377	0.7686192	0.7665138	0.7631178	0.7604681
N0339	YES	0.7228802	0.7654992	0.7936793	0.8264023	0.8517579	0.8830577	0.9123624	0.9203889	0.9316395	0.9439222	0.9590328	0.9689540	0.9616252	0.9724612	0.9716249	0.9738234	0.9753508	0.9818128	0.9809142	0.9823149	0.9822178	0.9832795	0.9838232	0.9858901	0.9829910	0.9835218	0.9803261	0.9819512	0.9783084	0.9784194	0.9783227	0.9767085	0.9759765	0.9723306	0.9715581	0.9700577	0.9674618	0.9656191	0.9644965	0.9612234	0.9609466	0.9593642	0.9573320	0.9550748	0.9545950	0.9527411	0.9487967	0.9467099
N0340	YES	0.5592522	0.5938439	0.6219877	0.6551865	0.6828353	0.7086719	0.7392006	0.7419098	0.7573079	0.7646738	0.7798129	0.7871587	0.7843016	0.7932119	0.7938629	0.7985831	0.7989671	0.8035002	0.8007058	0.8041576	0.8047013	0.8041106	0.8049306	0.8063054	0.8059186	0.8062927	0.8050160	0.8069317	0.8057824	0.8060651	0.8053216	0.8041776	0.8042690	0.8020832	0.8005788	0.7996275	0.7982261	0.7955969	0.7941378	0.7909231	0.7894589	0.7876489	0.7854223	0.7834846	0.7816804	0.7802283	0.7762105	0.7739210
N0341	YES	0.5702304	0.5978056	0.6304093	0.6597070	0.6925185	0.7193056	0.7487298	0.7534989	0.7692563	0.7763014	0.7914867	0.7985185	0.7970259	0.8081206	0.8065825	0.8116911	0.8126085	0.8183222	0.8168902	0.8190866	0.8197952	0.8205492	0.8216314	0.8232247	0.8229513	0.8233393	0.8228235	0.8241070	0.8240258	0.8244378	0.8252713	0.8241336	0.8249363	0.8221586	0.8211787	0.8204159	0.8185047	0.8172905	0.8158332	0.8123061	0.8111373	0.8087416	0.8069112	0.8052202	0.8033064	0.8015081	0.7987084	0.7960383
N0342	YES	0.5442618	0.5799947	0.6139777	0.6449432	0.6759620	0.7069172	0.7393894	0.7444376	0.7613314	0.7679347	0.7838249	0.7912840	0.7893377	0.7974251	0.7956533	0.8001179	0.8001155	0.8029678	0.8010659	0.8024585	0.8015127	0.7998900	0.7986851	0.7983651	0.7958603	0.7946156	0.7925784	0.7921288	0.7903453	0.7883769	0.7866216	0.7848731	0.7838812	0.7814392	0.7791109	0.7774242	0.7752690	0.7725665	0.7716628	0.7684132	0.7671875	0.7648158	0.7625726	0.7604427	0.7586070	0.7569925	0.7538704	0.7516648
N0343	YES	0.5673786	0.5984945	0.6305989	0.6603420	0.6890184	0.7176161	0.7434965	0.7495344	0.7654027	0.7715569	0.7870578	0.7933108	0.7902752	0.7987258	0.7978470	0.8028831	0.8027823	0.8064243	0.8043870	0.8072580	0.8068911	0.8064786	0.8061763	0.8074908	0.8058872	0.8053561	0.8052108	0.8050803	0.8037670	0.8038135	0.8028192	0.8006481	0.8011239	0.7979146	0.7964746	0.7952507	0.7924963	0.7898344	0.7881984	0.7841895	0.7829699	0.7803066	0.7777618	0.7758819	0.7732965	0.7714385	0.7677708	0.7647182
N0344	YES	0.5205563	0.5564389	0.5860066	0.6215016	0.6493137	0.6746502	0.7061657	0.7117056	0.7279549	0.7340776	0.7479684	0.7571889	0.7551662	0.7644861	0.7644973	0.7686409	0.7678165	0.7724602	0.7710384	0.7748603	0.7736024	0.7737082	0.7739261	0.7746943	0.7744695	0.7763683	0.7745450	0.7749674	0.7742062	0.7741497	0.7740836	0.7722529	0.7717819	0.7696270	0.7676839	0.7667181	0.7646644	0.7622967	0.7610137	0.7580984	0.7560858	0.7538231	0.7510979	0.7498057	0.7480789	0.7464826	0.7432886	0.7404744
N0345	YES	0.4612068	0.4936112	0.5230735	0.5630714	0.5883422	0.6136122	0.6428146	0.6515299	0.6713000	0.6766524	0.6907579	0.6994324	0.6992353	0.7072873	0.7085096	0.7109036	0.7116148	0.7149796	0.7129594	0.7165586	0.7163641	0.7152109	0.7169455	0.7167259	0.7162837	0.7166288	0.7155648	0.7157282	0.7147247	0.7147385	0.7136945	0.7117015	0.7124457	0.7104157	0.7078156	0.7076476	0.7053856	0.7026644	0.7013642	0.6978306	0.6962746	0.6932333	0.6910450	0.6898832	0.6870160	0.6856325	0.6821247	0.6788862
N0346	YES	0.5158218	0.5540352	0.5795056	0.6157064	0.6439219	0.6696940	0.6997135	0.7040280	0.7214211	0.7283895	0.7417469	0.7486348	0.7479746	0.7569829	0.7581503	0.7608209	0.7598876	0.7646303	0.7625031	0.7657137	0.7659263	0.7642983	0.7653980	0.7663383	0.7656688	0.7670612	0.7651581	0.7660665	0.7649320	0.7640387	0.7634002	0.7619437	0.7617293	0.7598618	0.7575934	0.7564729	0.7542745	0.7516879	0.7506890	0.7467168	0.7449275	0.7428430	0.7398134	0.7380818	0.7358277	0.7339510	0.7307470	0.7281345
N0347	YES	0.5624050	0.5899752	0.6258886	0.6629494	0.6911177	0.7160164	0.7390709	0.7507083	0.7674686	0.7731410	0.7912683	0.8021487	0.8004935	0.8071616	0.8057725	0.8115621	0.8136352	0.8154916	0.8155326	0.8187767	0.8205129	0.8199161	0.8211831	0.8228968	0.8211139	0.8221421	0.8220510	0.8234868	0.8231745	0.8242320	0.8239055	0.8212803	0.8221870	0.8201826	0.8177010	0.8175603	0.8160819	0.8138753	0.8120971	0.8078276	0.8063750	0.8046244	0.8018964	0.8002155	0.7987959	0.7963893	0.7941146	0.7909123
N0348	YES	0.3979731	0.4387589	0.4680836	0.5102343	0.5413835	0.5591279	0.5888243	0.5980449	0.6190624	0.6264694	0.6401337	0.6516201	0.6539915	0.6558259	0.6565763	0.6616167	0.6615610	0.6630652	0.6603086	0.6659338	0.6666551	0.6633741	0.6649679	0.6644285	0.6632189	0.6642140	0.6628919	0.6633490	0.6631513	0.6618276	0.6613953	0.6593060	0.6595361	0.6580459	0.6537192	0.6538891	0.6530184	0.6505313	0.6485070	0.6453857	0.6432350	0.6417238	0.6392664	0.6378555	0.6354426	0.6336194	0.6319619	0.6288112
N0349	YES	0.3867961	0.4237175	0.4565023	0.4978772	0.5294198	0.5467194	0.5761315	0.5890673	0.6074814	0.6156970	0.6284765	0.6393354	0.6429150	0.6454539	0.6470761	0.6512077	0.6505740	0.6527148	0.6510589	0.6564272	0.6573448	0.6536117	0.6551405	0.6549676	0.6538559	0.6550078	0.6537197	0.6539157	0.6540821	0.6529515	0.6520036	0.6495355	0.6495706	0.6482390	0.6438866	0.6434960	0.6424012	0.6396313	0.6378793	0.6348723	0.6320501	0.6304938	0.6283459	0.6264173	0.6243820	0.6227097	0.6202331	0.6175404
N0350	YES	0.3805651	0.4180867	0.4521597	0.4920539	0.5222579	0.5421990	0.5746118	0.5846169	0.6042723	0.6116297	0.6268224	0.6381881	0.6399406	0.6441273	0.6457310	0.6498482	0.6503395	0.6527639	0.6510514	0.6567013	0.6582955	0.6551475	0.6563672	0.6575881	0.6568336	0.6580609	0.6578277	0.6587571	0.6594500	0.6591666	0.6588513	0.6573118	0.6580207	0.6569083	0.6536042	0.6543050	0.6537014	0.6519616	0.6507428	0.6486267	0.6475267	0.6470454	0.6461686	0.6462651	0.6453135	0.6445165	0.6434655	0.6412917
N0351	YES	0.4117253	0.4515919	0.4833035	0.5230494	0.5535701	0.5722845	0.6015949	0.6144452	0.6309991	0.6369172	0.6527099	0.6626128	0.6660629	0.6684278	0.6691322	0.6732066	0.6722470	0.6749583	0.6722816	0.6771868	0.6784496	0.6754764	0.6770465	0.6772214	0.6762803	0.6775603	0.6760061	0.6766359	0.6763855	0.6757659	0.6748706	0.6733139	0.6729864	0.6716541	0.6680167	0.6680034	0.6671096	0.6645592	0.6628565	0.6596153	0.6573260	0.6559157	0.6538852	0.6518435	0.6496037	0.6478366	0.6458716	0.6436313
N0352	YES	0.3849799	0.4199742	0.4559370	0.4949869	0.5266730	0.5457394	0.5753951	0.5892426	0.6086684	0.6156212	0.6302456	0.6420512	0.6438031	0.6469299	0.6488112	0.6529848	0.6535765	0.6553673	0.6527274	0.6589925	0.6600562	0.6573755	0.6583843	0.6592151	0.6585994	0.6592994	0.6589780	0.6598705	0.6598932	0.6594295	0.6584046	0.6562904	0.6563389	0.6547583	0.6510491	0.6510164	0.6497070	0.6470253	0.6451741	0.6421257	0.6399145	0.6376014	0.6354098	0.6335644	0.6310045	0.6289999	0.6268786	0.6239042
N0353	YES	0.4013988	0.4380566	0.4718555	0.5113025	0.5427694	0.5624127	0.5897071	0.6009456	0.6210642	0.6281194	0.6421211	0.6532676	0.6566036	0.6587625	0.6595345	0.6645691	0.6641620	0.6667994	0.6643496	0.6698226	0.6721546	0.6689066	0.6699602	0.6708686	0.6705317	0.6720093	0.6709816	0.6714122	0.6711904	0.6703687	0.6701809	0.6684936	0.6688374	0.6672115	0.6637192	0.6639469	0.6626812	0.6602372	0.6583517	0.6551683	0.6536118	0.6514155	0.6495860	0.6483901	0.6462272	0.6444030	0.6424688	0.6398954
N0354	YES	0.3730868	0.4104055	0.4416122	0.4810170	0.5137369	0.5323206	0.5612759	0.5728323	0.5928246	0.5994682	0.6140747	0.6256391	0.6298538	0.6309365	0.6324751	0.6377207	0.6367803	0.6384727	0.6367348	0.6427106	0.6433197	0.6389518	0.6406181	0.6413308	0.6403354	0.6412843	0.6406178	0.6409403	0.6410923	0.6400011	0.6388506	0.6368031	0.6367976	0.6354114	0.6315759	0.6316474	0.6305780	0.6278532	0.6262891	0.6233612	0.6206995	0.6190853	0.6166813	0.6149270	0.6129593	0.6111052	0.6087977	0.6059256
N0355	YES	0.3916834	0.4312105	0.4644456	0.5042940	0.5347080	0.5546932	0.5840315	0.5949167	0.6135997	0.6203984	0.6353059	0.6464469	0.6493936	0.6532867	0.6545768	0.6600564	0.6602005	0.6617768	0.6593007	0.6653307	0.6664636	0.6636162	0.6648965	0.6657872	0.6653112	0.6656728	0.6656149	0.6660606	0.6662903	0.6662287	0.6650200	0.6631479	0.6638508	0.6622480	0.6587359	0.6587238	0.6577415	0.6551636	0.6537298	0.6504084	0.6482990	0.6463926	0.6443474	0.6425833	0.6399332	0.6382671	0.6363705	0.6337054
N0356	YES	0.4477981	0.4815862	0.5181745	0.5545787	0.5848779	0.6046575	0.6336504	0.6442922	0.6631451	0.6695047	0.6859154	0.6966856	0.6998516	0.7033588	0.7059780	0.7104975	0.7103144	0.7128982	0.7112775	0.7164613	0.7172617	0.7148490	0.7171492	0.7189791	0.7182686	0.7192718	0.7186860	0.7203807	0.7202206	0.7198700	0.7188205	0.7171823	0.7181587	0.7161845	0.7136418	0.7137347	0.7126394	0.7108483	0.7090354	0.7055944	0.7032459	0.7015268	0.6993222	0.6976923	0.6959047	0.6938429	0.6917812	0.6889975
N0357	YES	0.4199364	0.4558088	0.4896766	0.5280575	0.5621928	0.5795032	0.6060838	0.6186482	0.6387299	0.6446607	0.6576735	0.6693945	0.6720747	0.6732576	0.6749457	0.6800092	0.6791714	0.6810439	0.6781318	0.6832878	0.6846497	0.6817089	0.6828814	0.6834517	0.6822945	0.6827552	0.6819464	0.6820702	0.6816505	0.6804886	0.6796436	0.6777931	0.6778104	0.6763228	0.6727179	0.6725416	0.6714292	0.6687138	0.6669111	0.6631589	0.6609228	0.6595075	0.6570935	0.6552966	0.6528065	0.6505129	0.6485896	0.6460988
N0358	YES	0.4169562	0.4517292	0.4839993	0.5279409	0.5575884	0.5760835	0.6047642	0.6159668	0.6364880	0.6439054	0.6573887	0.6692531	0.6711205	0.6752935	0.6759869	0.6804896	0.6818721	0.6830134	0.6811927	0.6864378	0.6874631	0.6855644	0.6864153	0.6876141	0.6870772	0.6885018	0.6876248	0.6876230	0.6876567	0.6871799	0.6869147	0.6845762	0.6855518	0.6837862	0.6800624	0.6802173	0.6793888	0.6767399	0.6750413	0.6714759	0.6691645	0.6675592	0.6649423	0.6636687	0.6610301	0.6592774	0.6567374	0.6543915
N0359	YES	0.4346604	0.4682255	0.5055310	0.5408784	0.5744983	0.5950636	0.6244527	0.6370761	0.6553655	0.6626154	0.6777949	0.6878313	0.6915000	0.6957527	0.6974902	0.7028915	0.7034655	0.7056521	0.7048208	0.7095857	0.7112459	0.7092397	0.7120130	0.7134627	0.7128422	0.7142172	0.7141761	0.7148316	0.7147323	0.7146541	0.7140504	0.7124442	0.7133697	0.7118416	0.7085162	0.7091887	0.7082628	0.7060012	0.7040691	0.7010047	0.6988617	0.6966589	0.6943920	0.6928646	0.6907146	0.6888193	0.6868097	0.6841768
N0360	YES	0.2516332	0.2958884	0.3328764	0.3772281	0.4128463	0.4312982	0.4668400	0.4809673	0.5071598	0.5165993	0.5305511	0.5420941	0.5476053	0.5509613	0.5553796	0.5611566	0.5620576	0.5653402	0.5630943	0.5701688	0.5722624	0.5681794	0.5704590	0.5719634	0.5725510	0.5750093	0.5748898	0.5753475	0.5768154	0.5763106	0.5760164	0.5755628	0.5768093	0.5769420	0.5733874	0.5745727	0.5748287	0.5729892	0.5718452	0.5695670	0.5676628	0.5666469	0.5652723	0.5640173	0.5618262	0.5606909	0.5592229	0.5569702
N0361	YES	0.4317648	0.4684352	0.5053625	0.5444649	0.5792311	0.5995435	0.6291286	0.6400856	0.6614983	0.6693866	0.6862059	0.6985314	0.7018182	0.7065998	0.7085339	0.7138399	0.7139133	0.7169567	0.7157300	0.7207139	0.7224635	0.7205061	0.7227389	0.7238725	0.7237940	0.7251881	0.7251307	0.7263352	0.7263755	0.7260681	0.7260524	0.7244720	0.7252256	0.7244958	0.7222435	0.7229129	0.7231710	0.7211055	0.7196106	0.7167514	0.7153627	0.7137861	0.7121507	0.7108807	0.7092963	0.7076596	0.7060642	0.7038136
N0362	YES	0.3178452	0.3619973	0.3991768	0.4420670	0.4759204	0.4953226	0.5264487	0.5413122	0.5633893	0.5720702	0.5886472	0.6011703	0.6050000	0.6083254	0.6107133	0.6163616	0.6166608	0.6195945	0.6191596	0.6254586	0.6264908	0.6228092	0.6250504	0.6259999	0.6262899	0.6283069	0.6288417	0.6298078	0.6301618	0.6297557	0.6291543	0.6282352	0.6290582	0.6282021	0.6253085	0.6261472	0.6257521	0.6238652	0.6226313	0.6202531	0.6181051	0.6166238	0.6149713	0.6135256	0.6115415	0.6102428	0.6084510	0.6062770
N0363	YES	0.3481312	0.3875028	0.4227754	0.4646626	0.4983717	0.5174654	0.5503103	0.5618476	0.5832453	0.5915415	0.6075193	0.6187314	0.6224369	0.6264343	0.6294510	0.6342512	0.6352974	0.6375583	0.6352442	0.6427687	0.6442506	0.6414583	0.6430792	0.6448640	0.6444727	0.6461034	0.6459037	0.6460209	0.6473207	0.6465169	0.6458001	0.6437837	0.6443092	0.6432862	0.6399304	0.6402822	0.6393594	0.6370154	0.6357383	0.6327276	0.6305809	0.6286435	0.6264238	0.6249142	0.6225900	0.6211827	0.6189649	0.6162126
N0364	YES	0.3888610	0.4254494	0.4640394	0.5059605	0.5405324	0.5629728	0.5932318	0.6065250	0.6265393	0.6328951	0.6507179	0.6618917	0.6663147	0.6695731	0.6707690	0.6767222	0.6778561	0.6797987	0.6788455	0.6839777	0.6858503	0.6842195	0.6857522	0.6869431	0.6865755	0.6882377	0.6882102	0.6891345	0.6898400	0.6899402	0.6891869	0.6883565	0.6893556	0.6881611	0.6857268	0.6866400	0.6858588	0.6844966	0.6833901	0.6806654	0.6791989	0.6777217	0.6765005	0.6755542	0.6737521	0.6723995	0.6707064	0.6686395
N0365	YES	0.3190913	0.3626946	0.3971532	0.4409906	0.4784337	0.4947004	0.5286415	0.5444790	0.5656538	0.5744382	0.5901964	0.6032647	0.6062215	0.6088274	0.6121781	0.6174609	0.6180293	0.6209676	0.6189419	0.6244903	0.6266605	0.6239060	0.6259444	0.6270729	0.6265962	0.6286927	0.6289970	0.6300581	0.6309803	0.6304539	0.6303734	0.6289713	0.6296845	0.6294488	0.6258387	0.6270193	0.6267093	0.6251902	0.6243295	0.6217620	0.6197414	0.6184562	0.6167085	0.6155558	0.6139367	0.6124448	0.6107271	0.6085204
N0366	YES	0.3434193	0.3841418	0.4181348	0.4633604	0.4967148	0.5154453	0.5473766	0.5619639	0.5830154	0.5915939	0.6079502	0.6196748	0.6216884	0.6259717	0.6290528	0.6338476	0.6337833	0.6369186	0.6356229	0.6421791	0.6430108	0.6399614	0.6421028	0.6430883	0.6427419	0.6447498	0.6449295	0.6459576	0.6468799	0.6465459	0.6462482	0.6449428	0.6457942	0.6451163	0.6418646	0.6428738	0.6425717	0.6407549	0.6398588	0.6374715	0.6355624	0.6341571	0.6326841	0.6317613	0.6292790	0.6280817	0.6267222	0.6246521
N0367	YES	0.3247809	0.3673214	0.4055006	0.4472041	0.4814664	0.5021561	0.5332090	0.5470372	0.5695955	0.5790581	0.5939173	0.6051705	0.6104378	0.6130262	0.6160840	0.6218064	0.6217358	0.6238684	0.6230648	0.6292870	0.6309810	0.6278080	0.6298209	0.6307679	0.6302848	0.6327249	0.6331558	0.6341988	0.6348881	0.6351061	0.6346546	0.6332574	0.6341844	0.6337585	0.6305529	0.6315671	0.6311345	0.6297816	0.6288439	0.6261252	0.6241075	0.6225379	0.6209068	0.6198368	0.6180290	0.6168326	0.6150030	0.6127400
N0368	YES	0.3135493	0.3595404	0.3964284	0.4370914	0.4734011	0.4921741	0.5250593	0.5398886	0.5607005	0.5692333	0.5853885	0.5973450	0.6019257	0.6043432	0.6080189	0.6136606	0.6136653	0.6165310	0.6151389	0.6211867	0.6227688	0.6196282	0.6219381	0.6232340	0.6230553	0.6249888	0.6254569	0.6265895	0.6271356	0.6268209	0.6263191	0.6256669	0.6263888	0.6261237	0.6225473	0.6234584	0.6233870	0.6217865	0.6205466	0.6182548	0.6164752	0.6152167	0.6131234	0.6121374	0.6102995	0.6092815	0.6073664	0.6051323
N0369	YES	0.3308719	0.3715464	0.4075805	0.4498436	0.4847744	0.5053508	0.5387889	0.5511121	0.5735078	0.5810232	0.5981025	0.6087898	0.6123828	0.6155773	0.6176693	0.6230294	0.6233201	0.6261029	0.6246079	0.6309227	0.6332240	0.6298710	0.6315261	0.6324696	0.6326412	0.6344326	0.6344974	0.6349483	0.6363100	0.6357803	0.6350386	0.6335703	0.6342052	0.6334646	0.6301116	0.6306213	0.6302122	0.6285164	0.6272616	0.6243354	0.6223997	0.6206872	0.6191347	0.6175855	0.6157282	0.6143506	0.6123973	0.6099774
N0370	YES	0.3394454	0.3773935	0.4134018	0.4550958	0.4927583	0.5111936	0.5451245	0.5596455	0.5802307	0.5878811	0.6035789	0.6156652	0.6197270	0.6234124	0.6260484	0.6310509	0.6322046	0.6342030	0.6333075	0.6392803	0.6412126	0.6384283	0.6401869	0.6419107	0.6414958	0.6435108	0.6438910	0.6444725	0.6453956	0.6456469	0.6450491	0.6437218	0.6447775	0.6443685	0.6411996	0.6421821	0.6419956	0.6403639	0.6389921	0.6371332	0.6348616	0.6332368	0.6318298	0.6305569	0.6286132	0.6275856	0.6259669	0.6239049
N0371	YES	0.3309712	0.3736979	0.4043691	0.4503140	0.4876928	0.5036020	0.5374758	0.5514331	0.5726826	0.5814257	0.5983643	0.6100121	0.6144645	0.6171644	0.6203705	0.6257305	0.6253535	0.6285162	0.6274582	0.6334742	0.6354052	0.6319920	0.6344160	0.6355236	0.6349690	0.6376822	0.6377689	0.6387755	0.6397896	0.6391180	0.6388489	0.6374357	0.6386257	0.6381498	0.6348561	0.6356055	0.6355467	0.6336871	0.6326643	0.6300924	0.6283364	0.6270732	0.6253865	0.6241496	0.6222907	0.6212351	0.6199296	0.6177554
N0372	YES	0.3166509	0.3561259	0.3910445	0.4364143	0.4725293	0.4904870	0.5256365	0.5398548	0.5613793	0.5694818	0.5852442	0.5978999	0.6020725	0.6049026	0.6083267	0.6141157	0.6138207	0.6165578	0.6158431	0.6223419	0.6235902	0.6202562	0.6221938	0.6231915	0.6236370	0.6258684	0.6259479	0.6269477	0.6281329	0.6276598	0.6275707	0.6260324	0.6274534	0.6266430	0.6231257	0.6245245	0.6241568	0.6226759	0.6217403	0.6190984	0.6171420	0.6159281	0.6142463	0.6130652	0.6111977	0.6099592	0.6082726	0.6059519
N0373	YES	0.3089739	0.3510039	0.3862757	0.4295356	0.4653754	0.4843627	0.5172268	0.5323951	0.5544505	0.5627188	0.5798427	0.5908893	0.5955906	0.5997376	0.6018569	0.6072055	0.6078797	0.6104596	0.6096960	0.6161932	0.6170810	0.6143773	0.6165597	0.6176898	0.6174259	0.6196688	0.6205617	0.6213481	0.6219523	0.6220118	0.6216210	0.6202880	0.6216154	0.6208996	0.6175906	0.6186751	0.6185902	0.6170931	0.6160606	0.6131859	0.6113865	0.6099482	0.6083087	0.6073855	0.6054455	0.6041371	0.6024204	0.6001760
N0374	YES	0.3299772	0.3728153	0.4106429	0.4499097	0.4872640	0.5044866	0.5369972	0.5531552	0.5737636	0.5833675	0.5992410	0.6108273	0.6158952	0.6189067	0.6213531	0.6268608	0.6274983	0.6305897	0.6292065	0.6347549	0.6368636	0.6337595	0.6357218	0.6370662	0.6365812	0.6390187	0.6394280	0.6398045	0.6409963	0.6408241	0.6402106	0.6392443	0.6399388	0.6393488	0.6364726	0.6371320	0.6369980	0.6353515	0.6342356	0.6317449	0.6298237	0.6283808	0.6269792	0.6255473	0.6237524	0.6225435	0.6206514	0.6187409
N0375	YES	0.3234918	0.3647866	0.3992628	0.4441695	0.4777312	0.4968531	0.5298482	0.5430710	0.5664303	0.5748628	0.5914953	0.6033062	0.6079288	0.6107826	0.6140396	0.6193926	0.6198622	0.6224101	0.6214805	0.6273040	0.6287882	0.6262305	0.6275916	0.6286177	0.6285686	0.6309823	0.6311152	0.6322434	0.6330162	0.6321285	0.6321733	0.6310065	0.6318358	0.6312982	0.6281256	0.6291116	0.6286005	0.6269485	0.6259085	0.6234632	0.6214409	0.6202365	0.6182919	0.6174889	0.6154014	0.6139704	0.6123864	0.6098343
N0376	YES	0.3208638	0.3594613	0.3975283	0.4392847	0.4755694	0.4966098	0.5282671	0.5427117	0.5647678	0.5736670	0.5899031	0.6017032	0.6063637	0.6100329	0.6127515	0.6185985	0.6193671	0.6218561	0.6202902	0.6269932	0.6284283	0.6258824	0.6276197	0.6287079	0.6288517	0.6309404	0.6312672	0.6325991	0.6334914	0.6333090	0.6327099	0.6318284	0.6329227	0.6323755	0.6291531	0.6301096	0.6299268	0.6283020	0.6272568	0.6247501	0.6229957	0.6218042	0.6201385	0.6189473	0.6168547	0.6155987	0.6142244	0.6118232
N0377	YES	0.6658022	0.7021657	0.7297520	0.7574058	0.7829130	0.8143132	0.8302831	0.8402571	0.8557904	0.8625237	0.8741971	0.8898083	0.8844448	0.8942809	0.8917138	0.8916349	0.8911434	0.8936749	0.8923714	0.8947470	0.8961581	0.8959997	0.8938771	0.8942230	0.8933020	0.8912959	0.8875624	0.8876200	0.8859412	0.8862559	0.8843820	0.8817557	0.8820011	0.8790815	0.8790677	0.8758643	0.8750704	0.8716995	0.8685664	0.8659499	0.8652811	0.8628293	0.8599107	0.8568203	0.8556350	0.8531831	0.8500190	0.8477916
N0378	YES	0.8401194	0.8733666	0.9120963	0.9274310	0.9545350	0.9894685	0.9961900	1.0102847	1.0173099	1.0288531	1.0391070	1.0539192	1.0487202	1.0617311	1.0568718	1.0554734	1.0573575	1.0596540	1.0577766	1.0575180	1.0609686	1.0669081	1.0620191	1.0629956	1.0609134	1.0611844	1.0572941	1.0576702	1.0542542	1.0576270	1.0553588	1.0516372	1.0524498	1.0482570	1.0507045	1.0470964	1.0459471	1.0408928	1.0376674	1.0357355	1.0360130	1.0343127	1.0298560	1.0257947	1.0258745	1.0224484	1.0196699	1.0178716
N0379	YES	0.2633957	0.3124398	0.3459493	0.3866310	0.4260069	0.4489558	0.4819684	0.4991704	0.5266679	0.5393237	0.5533214	0.5685015	0.5762750	0.5829833	0.5901915	0.5964114	0.5987387	0.6059290	0.6062443	0.6152611	0.6197419	0.6186072	0.6228715	0.6258864	0.6284443	0.6316391	0.6331643	0.6359063	0.6391315	0.6410757	0.6432381	0.6441946	0.6476791	0.6482765	0.6484904	0.6507300	0.6525420	0.6517553	0.6521394	0.6515592	0.6516663	0.6515248	0.6513599	0.6503129	0.6491488	0.6490431	0.6477196	0.6468552
N0380	YES	0.6453676	0.6902201	0.7235196	0.7533838	0.7778029	0.8106863	0.8280228	0.8447726	0.8551898	0.8661511	0.8798672	0.8925216	0.8914844	0.9010515	0.9004315	0.9014435	0.9034151	0.9079709	0.9069639	0.9092833	0.9131885	0.9140186	0.9129899	0.9134855	0.9133130	0.9137933	0.9102581	0.9108773	0.9103105	0.9117725	0.9108075	0.9094146	0.9103739	0.9081322	0.9088365	0.9058830	0.9063753	0.9033583	0.9018049	0.8993592	0.8989902	0.8978395	0.8949097	0.8920892	0.8913949	0.8891838	0.8867775	0.8849474
N0381	YES	0.6322730	0.6670617	0.7043853	0.7343281	0.7562141	0.7901312	0.8088087	0.8242165	0.8404416	0.8489044	0.8633832	0.8761958	0.8741374	0.8833601	0.8833414	0.8837616	0.8850235	0.8897876	0.8895959	0.8920464	0.8950649	0.8965808	0.8962432	0.8970870	0.8977432	0.8973175	0.8962215	0.8959724	0.8951775	0.8975276	0.8960314	0.8943638	0.8951626	0.8938892	0.8941326	0.8924224	0.8923078	0.8892965	0.8868304	0.8844664	0.8842239	0.8823130	0.8796638	0.8763541	0.8755773	0.8736138	0.8711988	0.8695937
N0382	YES	0.6809757	0.7248179	0.7651468	0.7879547	0.8117185	0.8461979	0.8616029	0.8737988	0.8889187	0.9002760	0.9118961	0.9267051	0.9231198	0.9331291	0.9308354	0.9300026	0.9319070	0.9355441	0.9336835	0.9362095	0.9399298	0.9408183	0.9404843	0.9402583	0.9394526	0.9380785	0.9356651	0.9373053	0.9354904	0.9366505	0.9366525	0.9347068	0.9357220	0.9328755	0.9338041	0.9313908	0.9300844	0.9269073	0.9239510	0.9225136	0.9217639	0.9203045	0.9168580	0.9133480	0.9116537	0.9086587	0.9062173	0.9035554
N0383	YES	0.6592712	0.6963477	0.7214468	0.7541202	0.7760757	0.8081118	0.8260641	0.8418466	0.8541551	0.8638000	0.8760866	0.8888136	0.8873516	0.8984070	0.8993021	0.8971044	0.8993176	0.9039856	0.9018343	0.9066176	0.9112542	0.9126713	0.9132111	0.9166593	0.9172911	0.9186682	0.9183224	0.9220794	0.9221482	0.9263689	0.9281463	0.9272923	0.9310519	0.9304764	0.9334797	0.9322346	0.9330305	0.9321418	0.9304847	0.9296883	0.9309682	0.9304269	0.9274219	0.9244871	0.9240731	0.9213803	0.9196122	0.9176057
N0384	YES	0.5117673	0.5513842	0.5860381	0.6217787	0.6490512	0.6762751	0.6991516	0.7122019	0.7289110	0.7375601	0.7489528	0.7584696	0.7597239	0.7641318	0.7676665	0.7678500	0.7671768	0.7704604	0.7667987	0.7692168	0.7712693	0.7703023	0.7690014	0.7689176	0.7684498	0.7680936	0.7649649	0.7641057	0.7628254	0.7620283	0.7603496	0.7577748	0.7573537	0.7542935	0.7521295	0.7496696	0.7478297	0.7436165	0.7410942	0.7373204	0.7349050	0.7320955	0.7286264	0.7248455	0.7221574	0.7192097	0.7160698	0.7127039
N0385	YES	0.5588791	0.5985071	0.6350561	0.6605330	0.6924732	0.7193275	0.7365550	0.7511181	0.7672613	0.7726621	0.7854703	0.7961479	0.7934078	0.8024048	0.8015318	0.8016431	0.8020393	0.8040820	0.8018895	0.8048185	0.8047675	0.8039488	0.8028256	0.8023024	0.8014132	0.7998248	0.7970760	0.7962377	0.7945064	0.7940545	0.7923332	0.7883552	0.7892795	0.7854500	0.7821611	0.7800644	0.7773696	0.7733029	0.7702048	0.7659835	0.7641639	0.7610511	0.7570127	0.7531352	0.7496664	0.7468566	0.7428597	0.7395498
N0386	YES	0.5396295	0.5846916	0.6130202	0.6477413	0.6722461	0.6989453	0.7241318	0.7350525	0.7521862	0.7587314	0.7698000	0.7820424	0.7830084	0.7864977	0.7887078	0.7904577	0.7903065	0.7941662	0.7908303	0.7932695	0.7954003	0.7934074	0.7929036	0.7929865	0.7922462	0.7915840	0.7891407	0.7889103	0.7868320	0.7874821	0.7868637	0.7831858	0.7830763	0.7799267	0.7778670	0.7751858	0.7743301	0.7697310	0.7666553	0.7632095	0.7606988	0.7581412	0.7546714	0.7505460	0.7477570	0.7447318	0.7410511	0.7378861
N0387	YES	0.4507631	0.4949993	0.5255877	0.5653614	0.5936848	0.6201213	0.6444182	0.6589532	0.6772622	0.6866874	0.6987060	0.7092035	0.7105077	0.7168706	0.7181511	0.7210922	0.7211489	0.7234788	0.7210214	0.7254875	0.7263050	0.7245632	0.7260711	0.7257355	0.7248747	0.7260273	0.7238460	0.7231534	0.7222635	0.7216663	0.7217183	0.7187873	0.7189039	0.7166975	0.7145711	0.7137839	0.7125076	0.7090042	0.7063547	0.7029489	0.7015563	0.6986516	0.6960417	0.6928735	0.6910193	0.6880150	0.6850420	0.6824085
N0388	YES	0.9423122	0.9796649	1.0146408	1.0339592	1.0585299	1.0947870	1.1070932	1.1180872	1.1268712	1.1344173	1.1470703	1.1678125	1.1546316	1.1663252	1.1563996	1.1530647	1.1520535	1.1545956	1.1490144	1.1489516	1.1493725	1.1493527	1.1435955	1.1411668	1.1378902	1.1309303	1.1245542	1.1229296	1.1169358	1.1170493	1.1136330	1.1085589	1.1077131	1.1002903	1.0999755	1.0939051	1.0899508	1.0842588	1.0784402	1.0742739	1.0731030	1.0685358	1.0642263	1.0578884	1.0567791	1.0528805	1.0500515	1.0458134
N0389	YES	0.9866883	1.0182989	1.0478643	1.0782917	1.0889754	1.1341866	1.1222717	1.1407820	1.1462722	1.1545635	1.1635139	1.1850791	1.1724888	1.1851884	1.1792829	1.1739089	1.1744721	1.1776161	1.1729369	1.1736592	1.1739254	1.1773701	1.1752627	1.1729685	1.1722748	1.1683067	1.1639090	1.1651373	1.1606164	1.1627014	1.1611054	1.1578268	1.1580647	1.1544471	1.1559100	1.1508341	1.1507548	1.1458402	1.1422602	1.1393888	1.1400043	1.1383386	1.1339397	1.1268191	1.1279942	1.1230247	1.1191179	1.1172413
N0390	YES	0.7218851	0.7586485	0.7890297	0.8148312	0.8378143	0.8703040	0.8861644	0.9000300	0.9119408	0.9212813	0.9356083	0.9472575	0.9430534	0.9498710	0.9522604	0.9513054	0.9520998	0.9549527	0.9518476	0.9552554	0.9574707	0.9601907	0.9573923	0.9580293	0.9576995	0.9561215	0.9535838	0.9538385	0.9532384	0.9546199	0.9527498	0.9508433	0.9523496	0.9493753	0.9497753	0.9483562	0.9472289	0.9436136	0.9413943	0.9387946	0.9393915	0.9381053	0.9338455	0.9298109	0.9290676	0.9253940	0.9212474	0.9189541
N0391	YES	0.8604211	0.9028762	0.9282731	0.9525557	0.9663625	1.0061418	1.0175306	1.0303159	1.0324172	1.0438596	1.0537827	1.0702344	1.0610554	1.0715928	1.0703710	1.0657054	1.0648965	1.0662602	1.0651542	1.0653586	1.0689812	1.0698396	1.0671437	1.0673363	1.0657386	1.0650775	1.0618114	1.0629275	1.0604657	1.0632434	1.0614091	1.0604287	1.0618719	1.0569166	1.0601410	1.0560608	1.0561817	1.0526041	1.0491534	1.0468146	1.0468867	1.0445356	1.0408381	1.0349437	1.0350069	1.0312887	1.0264388	1.0242068
N0392	YES	0.7995787	0.8273249	0.8659155	0.8854163	0.9097263	0.9464208	0.9576560	0.9684117	0.9781464	0.9891790	1.0004011	1.0120326	1.0059023	1.0167495	1.0140011	1.0121020	1.0114669	1.0160885	1.0137391	1.0127889	1.0147365	1.0185424	1.0153656	1.0159830	1.0165856	1.0130571	1.0103852	1.0099664	1.0069504	1.0107715	1.0090015	1.0073975	1.0082051	1.0046682	1.0059440	1.0033976	1.0017745	0.9985013	0.9957454	0.9929127	0.9925910	0.9902835	0.9862372	0.9817685	0.9804470	0.9771389	0.9735145	0.9695002
N0393	YES	0.8886470	0.9214977	0.9551234	0.9684833	0.9964008	1.0304972	1.0376467	1.0559896	1.0562637	1.0638829	1.0758272	1.0909768	1.0802369	1.0910760	1.0884539	1.0817945	1.0814656	1.0857053	1.0828569	1.0801947	1.0819637	1.0848089	1.0799088	1.0791377	1.0792197	1.0733204	1.0712959	1.0717311	1.0686247	1.0697930	1.0688219	1.0651789	1.0659367	1.0598146	1.0626075	1.0587789	1.0566485	1.0536150	1.0492176	1.0463661	1.0461493	1.0439910	1.0394130	1.0345792	1.0344708	1.0303736	1.0260674	1.0232133
N0394	YES	0.6487180	0.6822098	0.7095828	0.7416949	0.7654946	0.7933456	0.8045174	0.8147919	0.8298268	0.8357303	0.8474475	0.8606175	0.8580205	0.8615876	0.8635513	0.8624388	0.8621946	0.8667968	0.8618355	0.8652762	0.8658329	0.8650860	0.8642835	0.8634748	0.8621433	0.8624711	0.8590033	0.8598934	0.8587516	0.8595989	0.8587070	0.8572795	0.8592851	0.8581015	0.8579562	0.8554573	0.8554325	0.8524380	0.8501060	0.8478961	0.8472169	0.8453584	0.8423279	0.8387079	0.8368490	0.8338966	0.8306785	0.8278592
N0395	YES	0.8430849	0.8742577	0.9041393	0.9244947	0.9476082	0.9731725	0.9836249	0.9975365	1.0033432	1.0122037	1.0276523	1.0409772	1.0360103	1.0415658	1.0384196	1.0382674	1.0373149	1.0416166	1.0396819	1.0412118	1.0432364	1.0479250	1.0428649	1.0457689	1.0469567	1.0461067	1.0419830	1.0437816	1.0413127	1.0436655	1.0434961	1.0408509	1.0422965	1.0385442	1.0418912	1.0385633	1.0373330	1.0336909	1.0311967	1.0296599	1.0292124	1.0281805	1.0239574	1.0196650	1.0197628	1.0161598	1.0138972	1.0115905
N0396	YES	0.9882017	1.0074574	1.0523230	1.0692704	1.0772111	1.1225262	1.1211350	1.1382549	1.1327204	1.1449766	1.1509260	1.1711533	1.1616100	1.1704278	1.1626351	1.1584729	1.1570206	1.1592933	1.1566974	1.1545806	1.1576478	1.1604133	1.1563107	1.1561198	1.1542697	1.1527367	1.1498868	1.1492794	1.1472138	1.1527227	1.1502521	1.1505436	1.1512657	1.1455879	1.1519330	1.1491439	1.1474191	1.1444144	1.1413102	1.1381695	1.1389008	1.1355212	1.1303648	1.1233412	1.1223046	1.1169837	1.1127461	1.1076692
N0398	YES	0.6328301	0.6689961	0.7037136	0.7302779	0.7521536	0.7869759	0.8002132	0.8141178	0.8284753	0.8353360	0.8443932	0.8565009	0.8556278	0.8631559	0.8636743	0.8623651	0.8621421	0.8673606	0.8639700	0.8657129	0.8661557	0.8651990	0.8652013	0.8655351	0.8653994	0.8646036	0.8627130	0.8649769	0.8633318	0.8659638	0.8662497	0.8649714	0.8677579	0.8663514	0.8669847	0.8659754	0.8654924	0.8620333	0.8606458	0.8581695	0.8573921	0.8557107	0.8520306	0.8483731	0.8467353	0.8429630	0.8399741	0.8364525
N0399	YES	0.9104728	0.9521657	0.9788750	0.9973857	1.0150008	1.0592771	1.0590217	1.0722786	1.0790938	1.0874740	1.0983595	1.1112100	1.1038667	1.1160035	1.1139325	1.1082195	1.1074702	1.1126076	1.1138572	1.1132028	1.1140356	1.1193844	1.1169741	1.1161579	1.1168890	1.1148394	1.1097715	1.1113409	1.1094515	1.1136403	1.1120211	1.1093097	1.1120111	1.1064029	1.1101036	1.1057159	1.1054741	1.1011034	1.0964234	1.0945914	1.0958940	1.0936097	1.0883770	1.0838114	1.0824829	1.0796046	1.0754648	1.0719345
N0400	YES	0.8840971	0.9209609	0.9466211	0.9706874	0.9934337	1.0320846	1.0328478	1.0432574	1.0468727	1.0568908	1.0706795	1.0825669	1.0751172	1.0884746	1.0825586	1.0808177	1.0820711	1.0825001	1.0825208	1.0820254	1.0849830	1.0883156	1.0851383	1.0854990	1.0850478	1.0834109	1.0802945	1.0816419	1.0803595	1.0816364	1.0812109	1.0797868	1.0799972	1.0763905	1.0802474	1.0750360	1.0742227	1.0705916	1.0669130	1.0640190	1.0641239	1.0623744	1.0582962	1.0533289	1.0529815	1.0491065	1.0445411	1.0417007
N0401	YES	0.7912436	0.8223515	0.8520937	0.8671199	0.8882577	0.9198191	0.9336098	0.9411026	0.9546251	0.9640700	0.9759221	0.9886926	0.9806357	0.9897926	0.9872469	0.9852989	0.9867789	0.9891691	0.9868866	0.9868053	0.9884182	0.9908471	0.9903310	0.9908787	0.9897882	0.9878073	0.9836254	0.9850484	0.9835989	0.9862875	0.9832769	0.9819884	0.9827778	0.9806118	0.9820561	0.9791468	0.9789665	0.9753103	0.9723964	0.9708061	0.9707517	0.9688539	0.9653749	0.9614818	0.9602268	0.9572657	0.9533627	0.9501363
N0402	YES	0.7508436	0.7912166	0.8170930	0.8442014	0.8631282	0.9006050	0.9117290	0.9217005	0.9355019	0.9456600	0.9562944	0.9699890	0.9641160	0.9731080	0.9746256	0.9715868	0.9709375	0.9738265	0.9736860	0.9750646	0.9757997	0.9781404	0.9769651	0.9789390	0.9778735	0.9760937	0.9738175	0.9748031	0.9728019	0.9763840	0.9742474	0.9729264	0.9760458	0.9718695	0.9732544	0.9709467	0.9705394	0.9670501	0.9645668	0.9617708	0.9621027	0.9601206	0.9563814	0.9528149	0.9516511	0.9480299	0.9444574	0.9413573
N0403	YES	0.7680878	0.8008045	0.8384385	0.8540626	0.8784956	0.9000850	0.9178021	0.9294655	0.9342172	0.9431984	0.9514164	0.9633046	0.9559952	0.9658225	0.9615304	0.9603875	0.9553961	0.9569219	0.9556754	0.9554271	0.9551526	0.9552949	0.9543809	0.9525630	0.9495667	0.9480938	0.9433363	0.9436428	0.9413161	0.9427240	0.9423896	0.9394248	0.9406517	0.9376122	0.9389579	0.9366999	0.9355518	0.9328927	0.9297187	0.9276679	0.9270261	0.9249908	0.9205692	0.9161902	0.9150349	0.9108072	0.9070051	0.9027696
N0404	YES	1.0775760	1.1090434	1.1372669	1.1515087	1.1674613	1.2195618	1.2184805	1.2246161	1.2229648	1.2371951	1.2463787	1.2638611	1.2553320	1.2685868	1.2583621	1.2553666	1.2618141	1.2651162	1.2632923	1.2617282	1.2652433	1.2737876	1.2712965	1.2735785	1.2742897	1.2707063	1.2679453	1.2686878	1.2660829	1.2718453	1.2706306	1.2694318	1.2707652	1.2646428	1.2741048	1.2683370	1.2678909	1.2636143	1.2590322	1.2586137	1.2588940	1.2575760	1.2524470	1.2479827	1.2500410	1.2460198	1.2416584	1.2399720
N0405	YES	0.9066256	0.9252595	0.9716924	0.9707678	1.0045658	1.0482709	1.0606232	1.0578133	1.0711807	1.0890170	1.1039990	1.0993855	1.1077106	1.1151940	1.1107737	1.1101508	1.1157233	1.1176875	1.1236296	1.1205174	1.1168485	1.1198086	1.1208495	1.1213708	1.1194285	1.1179825	1.1190612	1.1202202	1.1165551	1.1218081	1.1201857	1.1162798	1.1201015	1.1134907	1.1159678	1.1135823	1.1121135	1.1099362	1.1076162	1.1039200	1.1038716	1.0989180	1.0950814	1.0926578	1.0925690	1.0869071	1.0842806	1.0827583
N0406	YES	0.8631121	0.8845441	0.9228750	0.9323245	0.9607180	0.9986771	1.0180476	1.0218846	1.0317514	1.0480103	1.0625226	1.0616056	1.0671260	1.0759822	1.0750560	1.0745589	1.0763799	1.0843785	1.0885657	1.0871074	1.0859166	1.0911103	1.0887781	1.0962294	1.0914806	1.0917732	1.0968243	1.0951854	1.0934551	1.0985210	1.0978822	1.0961664	1.0985230	1.0927321	1.0943296	1.0929190	1.0922462	1.0913343	1.0882668	1.0853083	1.0865703	1.0829300	1.0808313	1.0769058	1.0767424	1.0741603	1.0700719	1.0694925
N0407	YES	0.6967838	0.7251098	0.7693762	0.7859519	0.8226106	0.8530467	0.8739185	0.8760661	0.8949417	0.9101112	0.9262672	0.9301643	0.9380826	0.9463691	0.9486129	0.9501675	0.9558905	0.9621210	0.9671421	0.9678031	0.9700277	0.9743825	0.9768140	0.9810586	0.9804954	0.9817142	0.9864400	0.9873580	0.9872870	0.9929894	0.9936147	0.9932279	0.9963076	0.9933745	0.9964222	0.9962017	0.9966069	0.9969639	0.9959912	0.9943402	0.9952095	0.9937642	0.9926136	0.9912300	0.9921554	0.9913367	0.9901587	0.9893575
N0409	YES	0.1784501	0.2293034	0.2664728	0.3067732	0.3487573	0.3679092	0.4084345	0.4257334	0.4538753	0.4665748	0.4826204	0.4935396	0.5047765	0.5095683	0.5175394	0.5256037	0.5283136	0.5338590	0.5344612	0.5424975	0.5463227	0.5442504	0.5491711	0.5513000	0.5528291	0.5564500	0.5585533	0.5595154	0.5624490	0.5636830	0.5644374	0.5651360	0.5676814	0.5683953	0.5663687	0.5683294	0.5693825	0.5681162	0.5684805	0.5672767	0.5660242	0.5654101	0.5650755	0.5648196	0.5635077	0.5632150	0.5617588	0.5612674
N0410	YES	0.3162281	0.3580827	0.3904173	0.4243064	0.4617297	0.4825878	0.5180688	0.5260696	0.5498984	0.5611724	0.5741829	0.5817654	0.5893037	0.5917358	0.5958700	0.5992920	0.5982218	0.6016361	0.6004410	0.6050300	0.6057834	0.6017523	0.6029803	0.6030394	0.6004030	0.6014938	0.6011144	0.5997105	0.5994710	0.5980329	0.5963811	0.5937537	0.5942612	0.5913484	0.5872893	0.5868151	0.5849475	0.5816185	0.5796059	0.5758326	0.5723438	0.5692683	0.5665143	0.5642917	0.5602835	0.5578659	0.5544567	0.5514562
N0411	YES	0.0056008	0.0616004	0.1024254	0.1522787	0.1976975	0.2160708	0.2639180	0.2846588	0.3181967	0.3318936	0.3484944	0.3656899	0.3801602	0.3852912	0.3981948	0.4081546	0.4123859	0.4201729	0.4224582	0.4343821	0.4404022	0.4384868	0.4457240	0.4495092	0.4537541	0.4596706	0.4632457	0.4656828	0.4710935	0.4733635	0.4762008	0.4786064	0.4828995	0.4854966	0.4841375	0.4878689	0.4910593	0.4915681	0.4933638	0.4933961	0.4937070	0.4942792	0.4956020	0.4974170	0.4969898	0.4984126	0.4987849	0.4990983
N0412	YES	0.4018168	0.4433431	0.4779596	0.5060969	0.5438690	0.5682684	0.5998134	0.6071279	0.6297475	0.6422523	0.6554124	0.6626837	0.6704676	0.6731494	0.6769348	0.6795074	0.6796124	0.6831715	0.6821071	0.6852624	0.6855168	0.6841191	0.6847556	0.6851820	0.6833922	0.6846701	0.6845133	0.6827853	0.6826658	0.6829969	0.6816031	0.6794197	0.6799488	0.6780109	0.6748720	0.6738227	0.6728556	0.6698153	0.6675830	0.6645575	0.6613896	0.6584584	0.6557035	0.6533156	0.6502366	0.6475439	0.6439236	0.6413636
N0413	YES	-0.2229644	-0.1626207	-0.1221699	-0.0685580	-0.0197692	-0.0084234	0.0469063	0.0702085	0.1071632	0.1174989	0.1321831	0.1507662	0.1657242	0.1658021	0.1798010	0.1897824	0.1906218	0.1954502	0.1938891	0.2067400	0.2114134	0.2045014	0.2104378	0.2118880	0.2148294	0.2200903	0.2221520	0.2227989	0.2281032	0.2279974	0.2298991	0.2320202	0.2346995	0.2381208	0.2337262	0.2381966	0.2407213	0.2395892	0.2414514	0.2407416	0.2387733	0.2386733	0.2394418	0.2405284	0.2375931	0.2383257	0.2375706	0.2362121
N0414	YES	0.5858108	0.6138888	0.6529922	0.6703506	0.7096817	0.7362885	0.7576919	0.7626837	0.7819577	0.7938908	0.8068745	0.8121070	0.8146247	0.8221110	0.8226482	0.8223166	0.8237179	0.8269873	0.8266615	0.8274767	0.8257409	0.8239038	0.8234845	0.8223058	0.8184748	0.8177974	0.8172846	0.8153074	0.8125758	0.8118624	0.8105188	0.8054191	0.8048846	0.7999187	0.7964724	0.7945923	0.7915454	0.7868527	0.7830206	0.7773595	0.7742735	0.7696833	0.7653519	0.7610669	0.7571797	0.7525840	0.7481309	0.7435892
N0415	YES	0.9392740	0.9528338	0.9939933	0.9948533	1.0310800	1.0809472	1.0907652	1.0828906	1.0999601	1.1227198	1.1364621	1.1333998	1.1387749	1.1481254	1.1479886	1.1479129	1.1545185	1.1575383	1.1650125	1.1612639	1.1635381	1.1659777	1.1672236	1.1702541	1.1684637	1.1686392	1.1721113	1.1737775	1.1695831	1.1773160	1.1751051	1.1708984	1.1744549	1.1697483	1.1709336	1.1697665	1.1692312	1.1691802	1.1692215	1.1660041	1.1661439	1.1645806	1.1615256	1.1584876	1.1592236	1.1585974	1.1550343	1.1542748
N0416	YES	0.6941783	0.7258999	0.7674646	0.7910596	0.8247111	0.8557223	0.8806736	0.8823093	0.9012731	0.9196715	0.9351535	0.9373106	0.9417748	0.9488975	0.9494846	0.9519651	0.9536948	0.9586825	0.9618529	0.9616927	0.9614035	0.9646236	0.9635089	0.9650843	0.9627958	0.9617547	0.9637523	0.9628338	0.9608238	0.9637955	0.9621995	0.9581438	0.9605716	0.9552147	0.9552463	0.9534492	0.9537550	0.9523187	0.9504699	0.9470746	0.9464917	0.9452914	0.9436207	0.9411918	0.9411352	0.9396167	0.9368022	0.9355763
N0417	YES	0.8689994	0.9006754	0.9446066	0.9459949	0.9796374	1.0233880	1.0399253	1.0306051	1.0468673	1.0670937	1.0806381	1.0754336	1.0825645	1.0907094	1.0843749	1.0804472	1.0806345	1.0833476	1.0850437	1.0803310	1.0787424	1.0803461	1.0772791	1.0756186	1.0695359	1.0677027	1.0696700	1.0674297	1.0634660	1.0642910	1.0605166	1.0551685	1.0558363	1.0477052	1.0476191	1.0438547	1.0424612	1.0388410	1.0343983	1.0307074	1.0296174	1.0256870	1.0221493	1.0181553	1.0171518	1.0143571	1.0113047	1.0094633
N0418	YES	0.6250321	0.6467736	0.6827570	0.7047352	0.7428775	0.7718831	0.7963313	0.7957955	0.8142956	0.8289912	0.8418123	0.8438780	0.8512442	0.8577520	0.8578184	0.8585927	0.8600502	0.8654096	0.8659567	0.8683044	0.8674999	0.8684179	0.8698499	0.8703409	0.8687409	0.8685596	0.8698026	0.8706411	0.8689820	0.8712411	0.8702751	0.8681149	0.8704073	0.8669301	0.8669215	0.8666991	0.8656376	0.8628510	0.8617953	0.8586694	0.8576317	0.8547319	0.8526474	0.8501586	0.8486618	0.8462820	0.8435462	0.8420280
N0419	YES	1.1694312	1.1499864	1.1934544	1.1825478	1.2251962	1.2991672	1.3076980	1.2813380	1.2972417	1.3223780	1.3355498	1.3078793	1.3091923	1.3124627	1.3072569	1.2986802	1.2938199	1.2974885	1.3021986	1.2983303	1.2933778	1.2930920	1.2877802	1.2870066	1.2846721	1.2784127	1.2850308	1.2814449	1.2772233	1.2816789	1.2787927	1.2714863	1.2754649	1.2656416	1.2702727	1.2651865	1.2666998	1.2648784	1.2619354	1.2597975	1.2614506	1.2595451	1.2559199	1.2548120	1.2603711	1.2593189	1.2561004	1.2561543
N0420	YES	0.8877918	0.9029158	0.9493729	0.9512839	0.9830744	1.0286222	1.0407693	1.0375338	1.0477655	1.0632144	1.0779334	1.0749875	1.0733325	1.0839469	1.0791315	1.0752891	1.0760691	1.0777748	1.0771859	1.0712544	1.0666330	1.0673167	1.0633010	1.0613904	1.0540051	1.0523266	1.0515120	1.0480874	1.0427934	1.0422213	1.0376682	1.0309939	1.0296353	1.0220085	1.0193132	1.0146919	1.0118864	1.0074431	1.0032687	0.9982507	0.9952882	0.9911440	0.9857816	0.9827095	0.9814901	0.9790832	0.9744613	0.9717115
N0421	YES	0.4329429	0.4712581	0.5099471	0.5346180	0.5724455	0.5980779	0.6292990	0.6386677	0.6611898	0.6733747	0.6877857	0.6928109	0.7006323	0.7062605	0.7114860	0.7135616	0.7152119	0.7190647	0.7196363	0.7238060	0.7243660	0.7237008	0.7258771	0.7271625	0.7259337	0.7278914	0.7288519	0.7282298	0.7287613	0.7297549	0.7291296	0.7272324	0.7291999	0.7260373	0.7246243	0.7246568	0.7245008	0.7222626	0.7205607	0.7175699	0.7159815	0.7138907	0.7116171	0.7098722	0.7076396	0.7062085	0.7034511	0.7013295
N0422	YES	0.6065779	0.6412897	0.6824585	0.6986230	0.7300686	0.7637030	0.7854534	0.7869175	0.8048943	0.8179583	0.8321229	0.8372401	0.8409808	0.8477095	0.8506338	0.8490942	0.8509050	0.8568798	0.8589350	0.8595033	0.8585490	0.8590531	0.8584762	0.8590981	0.8563942	0.8567291	0.8579409	0.8569949	0.8555416	0.8564209	0.8550856	0.8513993	0.8531187	0.8490404	0.8478013	0.8462840	0.8447027	0.8425320	0.8399093	0.8365333	0.8342767	0.8312314	0.8288133	0.8261464	0.8239344	0.8218217	0.8183674	0.8159285
N0423	YES	0.5199663	0.5608225	0.5928346	0.6211808	0.6586924	0.6873988	0.7190491	0.7230448	0.7416781	0.7600168	0.7744021	0.7806094	0.7894014	0.7960196	0.7982984	0.8021990	0.8049360	0.8100312	0.8111858	0.8134827	0.8138232	0.8148795	0.8145881	0.8168900	0.8148298	0.8153713	0.8163704	0.8149732	0.8150769	0.8174360	0.8162219	0.8138589	0.8147022	0.8117563	0.8105429	0.8093773	0.8083224	0.8060090	0.8039400	0.8011560	0.7997319	0.7971581	0.7952996	0.7926838	0.7915747	0.7894835	0.7869313	0.7845761
N0424	YES	0.4154658	0.4612585	0.4970955	0.5243406	0.5609784	0.5856351	0.6151032	0.6225268	0.6459762	0.6584749	0.6711974	0.6787074	0.6866620	0.6911364	0.6950597	0.6955016	0.6956064	0.6990182	0.6957689	0.6977640	0.6970148	0.6932969	0.6924933	0.6905892	0.6873945	0.6868016	0.6854607	0.6835545	0.6823565	0.6819957	0.6803384	0.6778036	0.6789869	0.6766599	0.6731179	0.6726577	0.6718459	0.6689405	0.6672038	0.6642713	0.6623352	0.6596097	0.6570433	0.6548076	0.6518833	0.6495543	0.6462410	0.6434144
N0425	YES	1.0796078	1.0834039	1.1140801	1.1269089	1.1604574	1.2096323	1.2316706	1.2116072	1.2289238	1.2517892	1.2690275	1.2653416	1.2703257	1.2799779	1.2831072	1.2801460	1.2834530	1.2949729	1.3023074	1.3026991	1.2970819	1.3068197	1.3115218	1.3155025	1.3107685	1.3125813	1.3214827	1.3225601	1.3175577	1.3231533	1.3255271	1.3243043	1.3277223	1.3214716	1.3272177	1.3248965	1.3266219	1.3248401	1.3239732	1.3217475	1.3240256	1.3231623	1.3203063	1.3158571	1.3178910	1.3177494	1.3140246	1.3148960
N0426	YES	0.4345352	0.4704078	0.5057822	0.5366940	0.5730244	0.5973441	0.6261246	0.6320566	0.6550402	0.6687413	0.6796427	0.6848725	0.6939106	0.6976384	0.7019394	0.7035052	0.7043300	0.7071813	0.7080124	0.7108228	0.7110660	0.7087633	0.7102215	0.7115703	0.7097639	0.7105681	0.7106905	0.7101447	0.7095095	0.7096647	0.7083406	0.7057415	0.7066814	0.7039955	0.7017595	0.7004475	0.6994594	0.6971750	0.6947963	0.6909353	0.6879067	0.6843778	0.6817490	0.6786807	0.6757523	0.6731021	0.6689364	0.6657104
N0428	YES	0.6173847	0.6512634	0.6844493	0.7133009	0.7387995	0.7711925	0.7926396	0.7989434	0.8146345	0.8292507	0.8425217	0.8460845	0.8504962	0.8581811	0.8595207	0.8583031	0.8613818	0.8673186	0.8680523	0.8671019	0.8663234	0.8674162	0.8657695	0.8664571	0.8640045	0.8643737	0.8658561	0.8649952	0.8625329	0.8649003	0.8627960	0.8610536	0.8614256	0.8581896	0.8577357	0.8553729	0.8542375	0.8518886	0.8486720	0.8450484	0.8429908	0.8383566	0.8356720	0.8323597	0.8300123	0.8265173	0.8227352	0.8190200
N0432	YES	0.8048563	0.8453341	0.8748719	0.8964291	0.9198421	0.9564043	0.9903603	0.9842216	1.0079060	1.0160731	1.0279801	1.0421077	1.0366139	1.0490861	1.0442122	1.0454983	1.0501562	1.0499752	1.0537485	1.0497178	1.0475745	1.0519601	1.0483401	1.0475078	1.0472572	1.0439240	1.0419201	1.0406324	1.0385727	1.0357088	1.0348698	1.0300379	1.0271684	1.0248834	1.0219276	1.0190041	1.0165281	1.0111706	1.0086287	1.0036666	1.0009177	0.9971871	0.9925303	0.9887369	0.9873859	0.9842776	0.9822738	0.9797728
N0433	YES	0.8550646	0.9103749	0.9448816	0.9452345	0.9746341	1.0127969	1.0510732	1.0409971	1.0588945	1.0681607	1.0842906	1.0921587	1.0856134	1.1002519	1.0931512	1.0949752	1.0961317	1.0967959	1.0973970	1.0932652	1.0893656	1.0921566	1.0892649	1.0885465	1.0858835	1.0810899	1.0762683	1.0753076	1.0733756	1.0710477	1.0663276	1.0631950	1.0597836	1.0558124	1.0532509	1.0480669	1.0448815	1.0408911	1.0362035	1.0314918	1.0281932	1.0233163	1.0182729	1.0138506	1.0121646	1.0076706	1.0045471	1.0024383
N0434	YES	0.9492466	0.9857345	1.0293595	1.0220553	1.0489841	1.0873094	1.1182351	1.1016493	1.1316119	1.1381166	1.1496179	1.1559714	1.1436374	1.1653097	1.1571845	1.1531473	1.1552924	1.1550834	1.1546756	1.1504830	1.1449674	1.1498264	1.1473310	1.1419758	1.1394321	1.1338370	1.1290601	1.1269970	1.1224451	1.1183711	1.1168871	1.1091524	1.1065460	1.1029059	1.0994699	1.0943617	1.0917308	1.0844998	1.0817925	1.0751795	1.0720956	1.0679928	1.0631047	1.0592240	1.0579042	1.0520915	1.0489160	1.0464528
N0435	YES	0.8740726	0.9248033	0.9480506	0.9641622	0.9840385	1.0191081	1.0563401	1.0470918	1.0719846	1.0762023	1.0910664	1.1027278	1.0923252	1.1093537	1.1018033	1.1023941	1.1018246	1.0986137	1.1025670	1.0945610	1.0916566	1.0957452	1.0915051	1.0872915	1.0839293	1.0790399	1.0733128	1.0707140	1.0685952	1.0647652	1.0610235	1.0550444	1.0515299	1.0483069	1.0448561	1.0375911	1.0360159	1.0294034	1.0258930	1.0201699	1.0165818	1.0124602	1.0080191	1.0033872	1.0020427	0.9971405	0.9939766	0.9923298
N0436	YES	0.9480397	0.9972969	1.0133885	1.0334032	1.0572051	1.0922664	1.1281528	1.1100032	1.1350081	1.1437759	1.1538291	1.1735069	1.1571943	1.1708581	1.1668774	1.1613357	1.1629645	1.1617225	1.1631954	1.1559237	1.1505923	1.1522160	1.1465982	1.1428285	1.1375560	1.1318942	1.1270880	1.1222060	1.1182822	1.1132843	1.1095898	1.1042880	1.1014915	1.0963868	1.0930642	1.0854914	1.0832961	1.0756285	1.0716811	1.0660932	1.0621765	1.0565429	1.0527966	1.0477667	1.0458673	1.0408971	1.0373139	1.0357577
N0437	YES	0.9606801	1.0130457	1.0450796	1.0561129	1.0763900	1.1157877	1.1452318	1.1328076	1.1516246	1.1647751	1.1748039	1.1838359	1.1738201	1.1864905	1.1775593	1.1778715	1.1741345	1.1763852	1.1780657	1.1692829	1.1635990	1.1654798	1.1599859	1.1554413	1.1499439	1.1446073	1.1372933	1.1346895	1.1303276	1.1245822	1.1203027	1.1148522	1.1092052	1.1054004	1.1018653	1.0956264	1.0925279	1.0868028	1.0824518	1.0767246	1.0730493	1.0675974	1.0628285	1.0586596	1.0571617	1.0525792	1.0487639	1.0467095
N0438	YES	0.9362273	0.9760516	0.9962729	1.0124451	1.0345775	1.0786024	1.1102736	1.0993087	1.1221451	1.1311777	1.1334045	1.1492282	1.1392457	1.1590791	1.1462568	1.1468143	1.1435041	1.1415976	1.1449542	1.1339136	1.1314833	1.1332870	1.1268624	1.1234635	1.1180886	1.1133386	1.1060469	1.1017271	1.0971829	1.0947555	1.0908704	1.0854784	1.0794729	1.0756109	1.0733880	1.0666094	1.0640355	1.0575681	1.0533160	1.0484908	1.0453372	1.0399779	1.0360237	1.0318173	1.0305717	1.0264932	1.0226917	1.0209491
N0439	YES	0.9321949	0.9658081	0.9901784	0.9995407	1.0302490	1.0654147	1.1040068	1.0919914	1.1015266	1.1189694	1.1252240	1.1435210	1.1290646	1.1442677	1.1352153	1.1328207	1.1346413	1.1367636	1.1358335	1.1291093	1.1230485	1.1279380	1.1228940	1.1195705	1.1179806	1.1106684	1.1057060	1.1038295	1.0994422	1.0975600	1.0947582	1.0911032	1.0872077	1.0820458	1.0806140	1.0736439	1.0716456	1.0661291	1.0626307	1.0579634	1.0536469	1.0491291	1.0443980	1.0400012	1.0389318	1.0345562	1.0323528	1.0298797
N0440	YES	0.9246864	0.9692701	0.9932258	1.0013692	1.0268753	1.0651155	1.1042509	1.0885018	1.1072273	1.1116179	1.1312144	1.1407204	1.1280874	1.1463445	1.1388947	1.1334438	1.1372808	1.1359632	1.1404157	1.1327845	1.1287355	1.1329432	1.1279752	1.1265875	1.1236577	1.1198770	1.1139342	1.1114616	1.1091883	1.1058234	1.1027143	1.0978599	1.0957582	1.0927749	1.0890406	1.0838760	1.0815258	1.0759685	1.0721314	1.0665684	1.0637925	1.0586369	1.0540262	1.0504767	1.0485660	1.0440775	1.0412275	1.0388168
N0441	YES	0.8952498	0.9504898	0.9617043	0.9723348	1.0074607	1.0381240	1.0674323	1.0585473	1.0806863	1.0893298	1.0961204	1.1078135	1.0978816	1.1134539	1.1060277	1.1057184	1.1039984	1.1039643	1.1043234	1.0984753	1.0929493	1.0939469	1.0893115	1.0869538	1.0838054	1.0788183	1.0728116	1.0699763	1.0682830	1.0639960	1.0612426	1.0554730	1.0512571	1.0476878	1.0449657	1.0396266	1.0361222	1.0304939	1.0273252	1.0219761	1.0196246	1.0146983	1.0116229	1.0072385	1.0039017	1.0007781	0.9975487	0.9968470
N0442	YES	0.8863253	0.9333386	0.9566470	0.9672432	0.9938319	1.0235341	1.0640820	1.0510069	1.0737847	1.0783479	1.0931818	1.1055679	1.0932593	1.1080239	1.1016810	1.1005442	1.1026635	1.1009904	1.1011399	1.0951291	1.0903987	1.0932345	1.0889788	1.0852202	1.0832015	1.0762891	1.0734719	1.0707573	1.0685586	1.0647941	1.0625408	1.0566088	1.0532427	1.0485505	1.0473353	1.0419110	1.0385349	1.0329050	1.0305103	1.0254157	1.0221605	1.0182705	1.0142400	1.0095468	1.0078671	1.0040625	1.0011823	0.9990374
N0443	YES	0.8367856	0.8606198	0.9001412	0.9306396	0.9533400	0.9782403	1.0011131	1.0067440	1.0113915	1.0265547	1.0434602	1.0521016	1.0493832	1.0599027	1.0591108	1.0560129	1.0638398	1.0640140	1.0612876	1.0628355	1.0614891	1.0651429	1.0674767	1.0676006	1.0645518	1.0618168	1.0611593	1.0623152	1.0625591	1.0613550	1.0631118	1.0604261	1.0595977	1.0554703	1.0562003	1.0539740	1.0507456	1.0502419	1.0467165	1.0422553	1.0432994	1.0398772	1.0363749	1.0340167	1.0324919	1.0297078	1.0279258	1.0249006
N0444	YES	0.9212889	0.9344791	0.9728523	1.0138781	1.0283207	1.0505717	1.0656862	1.0686529	1.0814329	1.0874876	1.0981022	1.1110660	1.1012994	1.1115646	1.1062015	1.1033597	1.1043767	1.1015148	1.0978147	1.0943294	1.0892934	1.0898957	1.0871707	1.0842929	1.0763971	1.0703617	1.0664047	1.0640578	1.0594971	1.0560237	1.0546157	1.0483081	1.0449432	1.0372343	1.0344999	1.0308570	1.0248675	1.0206802	1.0160838	1.0096070	1.0086217	1.0029078	0.9972808	0.9924309	0.9913937	0.9868819	0.9838584	0.9791896
N0445	YES	0.9235865	0.9548422	0.9783471	1.0035731	1.0279795	1.0459146	1.0707990	1.0641840	1.0796671	1.0865028	1.1037812	1.1136009	1.1101732	1.1179630	1.1171519	1.1127212	1.1155717	1.1165385	1.1150429	1.1101607	1.1098213	1.1100671	1.1111081	1.1091856	1.1012700	1.0990579	1.0975562	1.0967271	1.0923233	1.0910090	1.0914681	1.0886282	1.0866144	1.0822256	1.0812169	1.0782145	1.0740721	1.0703834	1.0684057	1.0637028	1.0642188	1.0598396	1.0537040	1.0516081	1.0520653	1.0477750	1.0445127	1.0408556
N0446	YES	0.8447883	0.8794971	0.9138196	0.9381901	0.9680504	0.9869327	1.0073565	1.0039957	1.0137578	1.0212759	1.0332041	1.0418425	1.0366002	1.0451066	1.0384309	1.0343595	1.0364366	1.0329231	1.0308924	1.0281287	1.0228482	1.0211742	1.0228724	1.0183208	1.0125331	1.0092533	1.0061520	1.0031118	0.9996928	0.9962907	0.9963915	0.9923251	0.9897913	0.9840577	0.9825182	0.9794037	0.9761158	0.9725156	0.9688720	0.9643934	0.9632851	0.9588562	0.9539369	0.9525545	0.9514261	0.9473063	0.9440325	0.9406194
N0447	YES	0.8332911	0.8574646	0.8970839	0.9240811	0.9465551	0.9579427	0.9889071	0.9867691	0.9927295	1.0031053	1.0147876	1.0216631	1.0167445	1.0232691	1.0188057	1.0148337	1.0154369	1.0147470	1.0100491	1.0069940	1.0048673	1.0041226	1.0036964	1.0014893	0.9958193	0.9923494	0.9883964	0.9865566	0.9835506	0.9795581	0.9799283	0.9742519	0.9731734	0.9676497	0.9651895	0.9619546	0.9585952	0.9546800	0.9506527	0.9456939	0.9449868	0.9409055	0.9366131	0.9328530	0.9312884	0.9274873	0.9241982	0.9204290
N0448	YES	0.8307120	0.8474207	0.8872115	0.9207641	0.9398886	0.9645866	0.9817760	0.9779132	0.9886034	0.9988835	1.0101932	1.0201080	1.0110567	1.0192208	1.0163085	1.0092971	1.0117546	1.0129147	1.0076463	1.0060571	1.0020278	1.0024796	1.0034014	1.0006126	0.9957483	0.9895684	0.9881781	0.9884841	0.9831663	0.9797744	0.9821072	0.9772624	0.9759845	0.9702611	0.9685264	0.9667365	0.9629438	0.9605573	0.9576433	0.9527348	0.9524505	0.9484099	0.9445243	0.9421440	0.9405686	0.9376073	0.9345973	0.9308760
N0449	YES	1.0869687	1.0962943	1.1604756	1.1829219	1.2138749	1.2296035	1.2548070	1.2526723	1.2542413	1.2706237	1.2771820	1.2874544	1.2764456	1.2881391	1.2802935	1.2702549	1.2767637	1.2783953	1.2717884	1.2695403	1.2693312	1.2688231	1.2754884	1.2717625	1.2684708	1.2636164	1.2591538	1.2639146	1.2595983	1.2554603	1.2612567	1.2586997	1.2569607	1.2518795	1.2531196	1.2511231	1.2493179	1.2489258	1.2442420	1.2403400	1.2434437	1.2412044	1.2360946	1.2357645	1.2398546	1.2362493	1.2349865	1.2320901
N0450	YES	1.1163744	1.1312053	1.1962572	1.2242875	1.2333881	1.2844419	1.2904242	1.2810129	1.2780167	1.3018161	1.3106624	1.3206311	1.3129536	1.3209393	1.3127853	1.3137699	1.3235440	1.3244072	1.3090700	1.3088082	1.3115230	1.3175671	1.3218226	1.3156527	1.3165747	1.3151003	1.3124303	1.3142059	1.3105714	1.3080076	1.3187354	1.3156085	1.3116543	1.3084908	1.3101013	1.3110815	1.3071927	1.3068002	1.3033199	1.2995602	1.3052099	1.2993276	1.2982135	1.2951332	1.2974809	1.2950957	1.2949644	1.2928177
N0451	YES	1.0977273	1.1292526	1.1849111	1.2312984	1.2346411	1.2531844	1.2825720	1.2761410	1.2865875	1.2929235	1.3036989	1.3165848	1.3052903	1.3117917	1.3083143	1.2985799	1.3077019	1.3050348	1.3017721	1.3006636	1.2957594	1.3003088	1.3059102	1.3049980	1.2984219	1.2935572	1.2948271	1.2948576	1.2920057	1.2904855	1.2955701	1.2934777	1.2914013	1.2880272	1.2888075	1.2871090	1.2829509	1.2832044	1.2800531	1.2767400	1.2802030	1.2766515	1.2716988	1.2699392	1.2744031	1.2707980	1.2704672	1.2672961
N0452	YES	1.0802182	1.1111737	1.1512377	1.1886609	1.1876121	1.2333287	1.2553920	1.2504101	1.2491683	1.2680584	1.2833333	1.2878075	1.2790167	1.2859025	1.2838924	1.2832562	1.2835139	1.2825186	1.2805334	1.2776456	1.2727472	1.2835171	1.2863085	1.2840385	1.2762253	1.2728201	1.2741998	1.2762994	1.2738104	1.2738639	1.2762810	1.2733641	1.2722089	1.2672780	1.2723436	1.2699813	1.2641369	1.2649497	1.2605337	1.2584300	1.2618760	1.2601023	1.2562351	1.2519822	1.2558700	1.2531610	1.2529912	1.2503483
N0453	YES	1.1161739	1.1320077	1.1956321	1.2133387	1.2425768	1.2607752	1.2885239	1.2825565	1.2829791	1.2958549	1.3071693	1.3231504	1.3088671	1.3176144	1.3135588	1.3038226	1.3111042	1.3087164	1.3016016	1.3051163	1.3019494	1.3069596	1.3087140	1.3057883	1.3016486	1.2999268	1.2965407	1.2993430	1.2954993	1.2954270	1.3037137	1.2982489	1.2948576	1.2919014	1.2930814	1.2912827	1.2869148	1.2898051	1.2849318	1.2801794	1.2844329	1.2807320	1.2769819	1.2765466	1.2795593	1.2756667	1.2742404	1.2737069
N0454	YES	1.1258729	1.1343066	1.1602193	1.1910702	1.2358865	1.2566317	1.2797201	1.2939743	1.2851429	1.2960793	1.3076779	1.3199723	1.3104563	1.3113502	1.3133048	1.3049542	1.3069235	1.3012615	1.3071840	1.2998590	1.2969859	1.3021556	1.3078555	1.3040596	1.2971936	1.2941296	1.2959244	1.2954022	1.2915245	1.2944797	1.2964857	1.2914056	1.2921770	1.2848666	1.2873945	1.2886078	1.2836990	1.2806975	1.2786185	1.2769687	1.2799387	1.2748396	1.2716919	1.2701451	1.2728763	1.2696149	1.2678689	1.2679245
N0455	YES	1.1593202	1.1754763	1.2417487	1.2445232	1.2770562	1.2989374	1.3131061	1.3016645	1.3059459	1.3303331	1.3429915	1.3584740	1.3453993	1.3393550	1.3449707	1.3305024	1.3472782	1.3415955	1.3369966	1.3367093	1.3400079	1.3426276	1.3450738	1.3487042	1.3412578	1.3378985	1.3380561	1.3416338	1.3376685	1.3335172	1.3418084	1.3394486	1.3376575	1.3325031	1.3371148	1.3345522	1.3292991	1.3316419	1.3302757	1.3257419	1.3276113	1.3242475	1.3188711	1.3178751	1.3237724	1.3194925	1.3169118	1.3150609
N0456	YES	1.0837688	1.1507852	1.1786410	1.2026346	1.2343237	1.2266661	1.2829719	1.2747173	1.2679253	1.2801545	1.2875110	1.2945952	1.3019700	1.3086666	1.2983986	1.2966937	1.2940608	1.2976477	1.3006942	1.2889575	1.2909505	1.2915038	1.2959293	1.2975841	1.2897084	1.2848448	1.2822119	1.2834060	1.2814696	1.2826594	1.2846726	1.2863275	1.2804946	1.2802736	1.2784294	1.2761619	1.2757856	1.2750061	1.2703266	1.2660497	1.2692702	1.2636000	1.2588679	1.2591809	1.2636569	1.2604548	1.2577661	1.2563342
N0457	YES	1.0479643	1.0763041	1.1274760	1.1498548	1.1800665	1.1995929	1.2231774	1.2190034	1.2280769	1.2347487	1.2549624	1.2640079	1.2538643	1.2621007	1.2592349	1.2502078	1.2576561	1.2609190	1.2551359	1.2594404	1.2567252	1.2604673	1.2645335	1.2656642	1.2586794	1.2570484	1.2600284	1.2587655	1.2577708	1.2552236	1.2601759	1.2594320	1.2596012	1.2540231	1.2556853	1.2555678	1.2517083	1.2516141	1.2496030	1.2479042	1.2501590	1.2464091	1.2436807	1.2422844	1.2447811	1.2440380	1.2415451	1.2403510
N0458	YES	1.1194535	1.1534702	1.1990553	1.2304306	1.2363971	1.2591605	1.2801172	1.2823325	1.2878044	1.3006569	1.3106945	1.3212717	1.2982715	1.3202137	1.3099799	1.2969612	1.3064994	1.3118641	1.3027445	1.3004797	1.2971491	1.3044972	1.3060718	1.3060335	1.3003362	1.2957318	1.2955890	1.2978425	1.2943504	1.2925631	1.2986735	1.2926526	1.2947906	1.2877016	1.2883867	1.2906440	1.2863146	1.2844279	1.2837341	1.2753164	1.2813009	1.2799578	1.2740520	1.2715555	1.2744228	1.2709634	1.2711319	1.2698191
N0459	YES	1.0958214	1.1311997	1.1771823	1.2030171	1.2198629	1.2435913	1.2637069	1.2580839	1.2577580	1.2729882	1.2876140	1.3016796	1.2886103	1.2922074	1.2892772	1.2830100	1.2936225	1.2853640	1.2823712	1.2804173	1.2799219	1.2823334	1.2897918	1.2852353	1.2786902	1.2750283	1.2786714	1.2765627	1.2726836	1.2699405	1.2763379	1.2725440	1.2714350	1.2665730	1.2672182	1.2679651	1.2659299	1.2632948	1.2601345	1.2557436	1.2615758	1.2562692	1.2509571	1.2490083	1.2535206	1.2509148	1.2490480	1.2477777
N0460	YES	1.1017835	1.1203980	1.1788599	1.1851029	1.2289139	1.2462000	1.2696699	1.2564865	1.2524596	1.2643657	1.2857847	1.2835356	1.2778432	1.2936633	1.2879219	1.2827824	1.2874771	1.2884022	1.2893302	1.2833761	1.2780113	1.2842822	1.2886673	1.2889555	1.2788140	1.2752417	1.2773739	1.2768030	1.2793169	1.2745227	1.2827466	1.2795448	1.2764039	1.2690567	1.2737503	1.2729577	1.2675296	1.2677977	1.2629911	1.2600448	1.2632453	1.2606057	1.2567271	1.2547060	1.2580779	1.2584690	1.2540962	1.2541168
N0461	YES	0.4642071	0.4941428	0.5355927	0.5716882	0.6012129	0.6195502	0.6554537	0.6655895	0.6856900	0.6961039	0.7110286	0.7250719	0.7264553	0.7348421	0.7385857	0.7429719	0.7458057	0.7503256	0.7490414	0.7545705	0.7563709	0.7558255	0.7597486	0.7615448	0.7612962	0.7637849	0.7640277	0.7656902	0.7674067	0.7679603	0.7698697	0.7690952	0.7711297	0.7707577	0.7692364	0.7699586	0.7693247	0.7683755	0.7676429	0.7651196	0.7657554	0.7638740	0.7621325	0.7607218	0.7598038	0.7580848	0.7566999	0.7544276
N0462	YES	0.3951023	0.4325346	0.4723986	0.5127774	0.5413368	0.5611393	0.5962534	0.6088220	0.6312389	0.6415457	0.6550201	0.6692747	0.6730421	0.6808413	0.6853248	0.6883243	0.6925730	0.6962026	0.6956510	0.7002606	0.7033068	0.7030648	0.7080669	0.7090572	0.7086932	0.7105642	0.7108691	0.7124851	0.7140056	0.7142367	0.7171608	0.7167429	0.7179086	0.7176824	0.7166826	0.7180117	0.7180343	0.7170335	0.7160872	0.7144307	0.7143477	0.7121761	0.7109354	0.7100332	0.7092088	0.7087795	0.7073426	0.7054126
N0463	YES	0.4618572	0.4990168	0.5338944	0.5657200	0.6011028	0.6244928	0.6554167	0.6665849	0.6873063	0.6951212	0.7098579	0.7222639	0.7240641	0.7318678	0.7364833	0.7394179	0.7430356	0.7473870	0.7440180	0.7502213	0.7519246	0.7517038	0.7551631	0.7566938	0.7560572	0.7577047	0.7588351	0.7595439	0.7603310	0.7600781	0.7627366	0.7622863	0.7636626	0.7621663	0.7602744	0.7614185	0.7605033	0.7592683	0.7584969	0.7558037	0.7561157	0.7536706	0.7513787	0.7504137	0.7491354	0.7472833	0.7454268	0.7431018
N0464	YES	0.5270839	0.5630659	0.5972605	0.6332482	0.6618853	0.6856410	0.7139670	0.7231113	0.7407125	0.7508958	0.7657368	0.7762558	0.7800963	0.7863893	0.7896435	0.7917070	0.7968575	0.8002964	0.7979639	0.8021492	0.8029062	0.8030790	0.8071373	0.8087962	0.8064958	0.8078129	0.8082998	0.8098988	0.8113894	0.8107077	0.8139786	0.8128787	0.8143222	0.8123949	0.8115066	0.8125107	0.8116693	0.8097493	0.8089738	0.8065731	0.8057958	0.8038844	0.8018351	0.8007806	0.8001947	0.7984120	0.7963048	0.7942132
N0465	YES	0.5521054	0.5910301	0.6301629	0.6612666	0.6907374	0.7121150	0.7412003	0.7533641	0.7695470	0.7803977	0.7959428	0.8069435	0.8099578	0.8187938	0.8203674	0.8225126	0.8291934	0.8319308	0.8315758	0.8367407	0.8369950	0.8382254	0.8428771	0.8450527	0.8441378	0.8453043	0.8472469	0.8487295	0.8497860	0.8509621	0.8540214	0.8529452	0.8552099	0.8553593	0.8543781	0.8549151	0.8537998	0.8539755	0.8524187	0.8507042	0.8509628	0.8487980	0.8462790	0.8455500	0.8455616	0.8444735	0.8425159	0.8417512
N0466	YES	0.5478835	0.5892025	0.6186126	0.6574058	0.6813866	0.7060869	0.7340087	0.7451329	0.7635974	0.7739999	0.7860787	0.7983225	0.7997490	0.8058587	0.8089498	0.8104717	0.8150100	0.8185270	0.8189469	0.8212980	0.8223543	0.8228514	0.8258685	0.8276770	0.8253779	0.8268448	0.8267022	0.8285000	0.8296793	0.8286243	0.8317317	0.8307530	0.8319887	0.8307834	0.8302488	0.8303533	0.8298213	0.8274927	0.8266478	0.8238738	0.8245043	0.8215954	0.8185595	0.8178181	0.8175403	0.8155065	0.8131381	0.8109136
N0467	YES	0.4550774	0.4943554	0.5296100	0.5665846	0.5955686	0.6205805	0.6523286	0.6610104	0.6835769	0.6909752	0.7054549	0.7198563	0.7216287	0.7296898	0.7345954	0.7362434	0.7415033	0.7443371	0.7429609	0.7476850	0.7497874	0.7496615	0.7537384	0.7541490	0.7539548	0.7562559	0.7565306	0.7582930	0.7599978	0.7589954	0.7615385	0.7607722	0.7617976	0.7614913	0.7596698	0.7603242	0.7604580	0.7580757	0.7581672	0.7561542	0.7553094	0.7529975	0.7510412	0.7498251	0.7491347	0.7470827	0.7454755	0.7431673
N0468	YES	0.4616232	0.4907921	0.5273561	0.5666710	0.5938103	0.6177683	0.6514161	0.6584415	0.6810161	0.6925781	0.7091779	0.7166097	0.7201645	0.7309687	0.7326652	0.7354892	0.7372780	0.7422801	0.7421609	0.7453019	0.7473140	0.7488954	0.7499291	0.7518349	0.7515997	0.7547454	0.7542665	0.7571317	0.7571899	0.7580979	0.7576892	0.7571186	0.7593588	0.7585883	0.7565651	0.7570446	0.7565297	0.7551714	0.7548123	0.7525822	0.7516313	0.7490438	0.7476685	0.7466212	0.7456525	0.7432345	0.7412173	0.7392433
N0469	YES	0.5086216	0.5366169	0.5761167	0.6108289	0.6415693	0.6619129	0.6927293	0.7044784	0.7251719	0.7340471	0.7547852	0.7599146	0.7628347	0.7738321	0.7765954	0.7797593	0.7815464	0.7881171	0.7883126	0.7912871	0.7937346	0.7965812	0.7960369	0.7990661	0.7996073	0.8010045	0.8010702	0.8053834	0.8053320	0.8071071	0.8079938	0.8075463	0.8098223	0.8089724	0.8082872	0.8083050	0.8072006	0.8066696	0.8066592	0.8041415	0.8035764	0.8022538	0.8013035	0.8003783	0.7995920	0.7972689	0.7964305	0.7940650
N0470	YES	0.5701767	0.6028990	0.6378728	0.6682639	0.6987926	0.7194040	0.7510676	0.7611088	0.7746312	0.7923794	0.8086784	0.8123865	0.8149288	0.8273519	0.8289642	0.8328462	0.8353430	0.8419665	0.8418214	0.8445287	0.8456025	0.8509708	0.8503763	0.8539478	0.8521050	0.8544327	0.8551584	0.8586748	0.8585032	0.8609676	0.8606304	0.8610489	0.8638834	0.8631267	0.8632467	0.8628199	0.8617873	0.8615544	0.8606802	0.8590319	0.8587127	0.8567355	0.8547590	0.8535672	0.8535400	0.8506567	0.8500009	0.8481053
N0471	YES	0.5843869	0.6158073	0.6452603	0.6839597	0.7073536	0.7316150	0.7640215	0.7699657	0.7874331	0.7994841	0.8180027	0.8244105	0.8238285	0.8339317	0.8362376	0.8389425	0.8413330	0.8473654	0.8471238	0.8499892	0.8508216	0.8540472	0.8535247	0.8574867	0.8557417	0.8577655	0.8569780	0.8614498	0.8604632	0.8620936	0.8616899	0.8625240	0.8646700	0.8631778	0.8629630	0.8622276	0.8610056	0.8602298	0.8594713	0.8570551	0.8564495	0.8546797	0.8522736	0.8502495	0.8509057	0.8478892	0.8459182	0.8442039
N0472	YES	0.4848493	0.5214703	0.5560370	0.5940096	0.6223504	0.6446806	0.6762913	0.6850758	0.7067378	0.7167552	0.7354594	0.7416041	0.7441669	0.7558759	0.7571365	0.7612291	0.7624308	0.7681287	0.7678343	0.7706069	0.7722849	0.7741889	0.7746109	0.7780492	0.7777078	0.7803199	0.7798664	0.7834696	0.7831035	0.7848932	0.7848694	0.7841157	0.7863613	0.7853242	0.7843246	0.7846611	0.7837906	0.7827313	0.7820158	0.7799068	0.7802180	0.7780501	0.7758729	0.7747529	0.7746462	0.7719250	0.7700359	0.7680945
N0473	YES	0.9909952	0.9899254	1.0339010	1.0572392	1.0707351	1.0977695	1.1136514	1.1132821	1.1167816	1.1273592	1.1564939	1.1461542	1.1395949	1.1532760	1.1479554	1.1426098	1.1383278	1.1443889	1.1413089	1.1360868	1.1331778	1.1394215	1.1295779	1.1308960	1.1278508	1.1252105	1.1189187	1.1247122	1.1155802	1.1180302	1.1145053	1.1123574	1.1120722	1.1050307	1.1039852	1.0995718	1.0943879	1.0925734	1.0887476	1.0849049	1.0841900	1.0800163	1.0761412	1.0718098	1.0718895	1.0663854	1.0620000	1.0593511
N0474	YES	0.7239601	0.7387834	0.7736675	0.8082618	0.8207511	0.8467314	0.8733369	0.8724363	0.8880726	0.8959725	0.9102838	0.9145488	0.9073508	0.9193754	0.9138098	0.9120268	0.9103307	0.9129442	0.9127787	0.9110009	0.9079663	0.9095581	0.9061848	0.9062911	0.9022270	0.9018092	0.8976407	0.8986994	0.8952065	0.8945320	0.8918896	0.8887475	0.8892699	0.8855274	0.8831073	0.8811247	0.8774707	0.8744007	0.8718424	0.8682675	0.8659782	0.8621391	0.8588457	0.8557279	0.8543016	0.8494049	0.8466895	0.8436638
N0475	YES	0.6455134	0.6764023	0.7044700	0.7394153	0.7564302	0.7828304	0.8061637	0.8140252	0.8319486	0.8376181	0.8577408	0.8538587	0.8524076	0.8635767	0.8592807	0.8588955	0.8595791	0.8647683	0.8631965	0.8599249	0.8575341	0.8597074	0.8587413	0.8589550	0.8576468	0.8576270	0.8557301	0.8585503	0.8569421	0.8570774	0.8573259	0.8560721	0.8575412	0.8553097	0.8533695	0.8522639	0.8518232	0.8497999	0.8480801	0.8442021	0.8422807	0.8390310	0.8361622	0.8337206	0.8333608	0.8284569	0.8253465	0.8214952
N0476	YES	0.6861587	0.7080624	0.7432746	0.7760381	0.7930885	0.8173612	0.8445291	0.8447443	0.8596778	0.8658551	0.8831689	0.8846713	0.8811852	0.8906800	0.8878967	0.8862143	0.8853394	0.8881558	0.8845254	0.8842949	0.8826153	0.8843552	0.8813316	0.8820736	0.8782653	0.8781621	0.8743804	0.8766154	0.8745040	0.8737611	0.8726346	0.8700129	0.8703160	0.8676997	0.8659228	0.8637404	0.8607329	0.8579541	0.8566387	0.8521360	0.8495622	0.8462275	0.8421728	0.8393120	0.8375845	0.8333563	0.8301272	0.8260324
N0477	YES	0.3392318	0.3816219	0.4149514	0.4596103	0.4881069	0.5093152	0.5448048	0.5547573	0.5802850	0.5896606	0.6056741	0.6152818	0.6185645	0.6251991	0.6297131	0.6325171	0.6324223	0.6381163	0.6363506	0.6416441	0.6435118	0.6421141	0.6436241	0.6452321	0.6443726	0.6467511	0.6457895	0.6477844	0.6486654	0.6486131	0.6484951	0.6474054	0.6483474	0.6480731	0.6449118	0.6454463	0.6446614	0.6428739	0.6425886	0.6401762	0.6381868	0.6362318	0.6343840	0.6332157	0.6312792	0.6291376	0.6270763	0.6249624
N0478	YES	0.2745463	0.3185915	0.3523164	0.3966674	0.4313468	0.4488925	0.4869480	0.4991103	0.5259511	0.5359168	0.5493850	0.5578834	0.5633444	0.5681093	0.5723947	0.5771348	0.5778806	0.5828611	0.5806540	0.5863527	0.5886257	0.5868112	0.5880093	0.5896009	0.5901519	0.5924932	0.5917526	0.5931858	0.5938804	0.5935178	0.5940866	0.5932985	0.5945823	0.5944204	0.5912761	0.5919399	0.5911229	0.5895779	0.5891072	0.5864711	0.5846153	0.5827752	0.5815519	0.5804014	0.5785871	0.5765837	0.5748308	0.5727388
N0479	YES	0.3642733	0.4067727	0.4382479	0.4794300	0.5105783	0.5292379	0.5678858	0.5772476	0.6004006	0.6112548	0.6282900	0.6362276	0.6390949	0.6469271	0.6500018	0.6529924	0.6536546	0.6584868	0.6566525	0.6614938	0.6634384	0.6628754	0.6629818	0.6653488	0.6649535	0.6661586	0.6655315	0.6676818	0.6676170	0.6688932	0.6685849	0.6676958	0.6686883	0.6680830	0.6657352	0.6654278	0.6647449	0.6633477	0.6625036	0.6596062	0.6584268	0.6560807	0.6546177	0.6529541	0.6516351	0.6489550	0.6472835	0.6451311
N0480	YES	0.2864920	0.3272043	0.3654014	0.4071204	0.4412678	0.4598567	0.4976499	0.5107934	0.5364314	0.5470281	0.5619491	0.5712694	0.5766258	0.5813916	0.5865952	0.5917863	0.5923188	0.5965571	0.5953773	0.6008413	0.6027625	0.6014518	0.6026927	0.6038127	0.6036649	0.6066110	0.6062610	0.6079597	0.6083065	0.6082891	0.6084349	0.6077843	0.6087880	0.6084587	0.6055946	0.6067541	0.6061699	0.6044373	0.6040167	0.6014848	0.5998438	0.5980206	0.5965698	0.5959154	0.5938241	0.5919577	0.5898684	0.5878446
N0481	YES	0.3345040	0.3770466	0.4147630	0.4548877	0.4863820	0.5068464	0.5429582	0.5539522	0.5789251	0.5894554	0.6071382	0.6139892	0.6186589	0.6250291	0.6297400	0.6323422	0.6345059	0.6391372	0.6376847	0.6433010	0.6449426	0.6439545	0.6452311	0.6459473	0.6459838	0.6484658	0.6478112	0.6502777	0.6504670	0.6507078	0.6509901	0.6500024	0.6510688	0.6507161	0.6476662	0.6484988	0.6479692	0.6462093	0.6458231	0.6435928	0.6415851	0.6395003	0.6382922	0.6367627	0.6351742	0.6329522	0.6313648	0.6284870
N0482	YES	0.3396949	0.3796000	0.4100406	0.4530036	0.4859385	0.5067852	0.5424077	0.5551107	0.5770456	0.5877043	0.6057163	0.6142229	0.6181298	0.6246226	0.6289471	0.6326427	0.6332054	0.6379980	0.6378037	0.6420011	0.6437771	0.6430014	0.6436213	0.6457133	0.6449878	0.6476313	0.6468072	0.6482495	0.6487759	0.6492974	0.6495255	0.6487253	0.6497508	0.6491151	0.6465578	0.6468483	0.6463179	0.6446419	0.6442913	0.6417941	0.6399509	0.6377404	0.6361960	0.6348677	0.6332151	0.6309992	0.6293426	0.6270052
N0483	YES	0.2730680	0.3214508	0.3562497	0.3963888	0.4317438	0.4504275	0.4886093	0.4984327	0.5247033	0.5348940	0.5496517	0.5582711	0.5624467	0.5685564	0.5724606	0.5757965	0.5769547	0.5810164	0.5783756	0.5833552	0.5849346	0.5823324	0.5830133	0.5847121	0.5844661	0.5861149	0.5853258	0.5861127	0.5866017	0.5859255	0.5855296	0.5847399	0.5858212	0.5854118	0.5813907	0.5824344	0.5811014	0.5790601	0.5781444	0.5752532	0.5735031	0.5715462	0.5696837	0.5685396	0.5660331	0.5641108	0.5621678	0.5596832
N0484	YES	0.2504166	0.2966444	0.3293014	0.3709581	0.4059068	0.4240826	0.4627132	0.4760590	0.5024890	0.5122000	0.5277017	0.5363115	0.5424509	0.5472659	0.5524507	0.5571325	0.5568247	0.5613620	0.5594522	0.5643849	0.5664755	0.5643266	0.5654712	0.5668401	0.5664071	0.5689101	0.5680336	0.5688296	0.5697768	0.5689845	0.5688859	0.5682906	0.5695183	0.5693367	0.5651416	0.5657503	0.5652533	0.5632489	0.5628538	0.5602158	0.5586066	0.5566944	0.5549739	0.5537888	0.5518422	0.5497584	0.5479587	0.5455688
N0485	YES	0.2261897	0.2695451	0.3061897	0.3473537	0.3832676	0.4016134	0.4416363	0.4532119	0.4826813	0.4902009	0.5050108	0.5152234	0.5221021	0.5262428	0.5320828	0.5366266	0.5369989	0.5412179	0.5390674	0.5448835	0.5465746	0.5446479	0.5458052	0.5472287	0.5467517	0.5498031	0.5487169	0.5496009	0.5504272	0.5503833	0.5505686	0.5497333	0.5512919	0.5509579	0.5473581	0.5483079	0.5477605	0.5457566	0.5457177	0.5433801	0.5412078	0.5397119	0.5380517	0.5373476	0.5351410	0.5334857	0.5317624	0.5295084
N0486	YES	0.2268259	0.2716603	0.3080421	0.3521060	0.3843973	0.4028420	0.4434265	0.4565776	0.4832605	0.4927095	0.5072128	0.5168127	0.5227754	0.5279050	0.5336267	0.5384588	0.5381451	0.5422306	0.5397646	0.5454316	0.5472835	0.5441366	0.5455396	0.5464739	0.5462956	0.5482213	0.5473042	0.5481538	0.5492315	0.5482320	0.5481259	0.5475587	0.5485049	0.5483107	0.5443177	0.5452157	0.5445756	0.5427189	0.5424650	0.5400481	0.5376076	0.5358294	0.5343394	0.5334688	0.5312618	0.5293851	0.5273509	0.5252318
N0487	YES	0.5093092	0.5409609	0.5783619	0.6123644	0.6399457	0.6624544	0.6913593	0.6975586	0.7180802	0.7287989	0.7460124	0.7510601	0.7514315	0.7613866	0.7620997	0.7624121	0.7629054	0.7663178	0.7640683	0.7658877	0.7652573	0.7670873	0.7656600	0.7682803	0.7675316	0.7688460	0.7681891	0.7720466	0.7707685	0.7719009	0.7729913	0.7720889	0.7740105	0.7730783	0.7707306	0.7710871	0.7698631	0.7686369	0.7678331	0.7644260	0.7630177	0.7600528	0.7574848	0.7552849	0.7533433	0.7490009	0.7457598	0.7429235
N0488	YES	0.4702216	0.5050382	0.5413941	0.5768843	0.6065155	0.6275098	0.6612156	0.6694954	0.6925434	0.7022012	0.7198514	0.7242969	0.7273783	0.7373185	0.7388158	0.7411131	0.7419539	0.7467068	0.7460955	0.7484940	0.7499791	0.7511442	0.7508978	0.7533024	0.7530721	0.7551993	0.7542495	0.7570452	0.7561534	0.7582453	0.7575142	0.7563203	0.7580475	0.7563755	0.7551301	0.7557864	0.7542013	0.7528376	0.7525325	0.7496898	0.7483279	0.7456236	0.7435318	0.7420369	0.7407036	0.7375928	0.7359184	0.7334390
N0489	YES	0.5155651	0.5492936	0.5795385	0.6147164	0.6408289	0.6646628	0.6898415	0.6974892	0.7174379	0.7264618	0.7415805	0.7469224	0.7471333	0.7555304	0.7587395	0.7595503	0.7582221	0.7625508	0.7595466	0.7614919	0.7626740	0.7621294	0.7616673	0.7632184	0.7623308	0.7631144	0.7611936	0.7643121	0.7625543	0.7630788	0.7618164	0.7602955	0.7612628	0.7597679	0.7571340	0.7566501	0.7553266	0.7532200	0.7520519	0.7488166	0.7468817	0.7437274	0.7410654	0.7390101	0.7371368	0.7335657	0.7309575	0.7279944
N0490	YES	0.4295393	0.4641834	0.4982724	0.5309228	0.5553034	0.5755827	0.6075280	0.6169617	0.6355385	0.6440110	0.6580502	0.6644225	0.6673788	0.6735972	0.6740960	0.6761673	0.6755307	0.6778999	0.6757432	0.6788345	0.6794825	0.6787011	0.6770620	0.6774746	0.6771521	0.6777973	0.6765165	0.6778660	0.6773850	0.6772250	0.6774449	0.6755239	0.6765167	0.6749780	0.6714392	0.6715153	0.6696914	0.6676601	0.6663283	0.6624623	0.6603078	0.6576273	0.6546468	0.6526176	0.6498342	0.6463376	0.6437007	0.6400512
N0491	YES	0.4262731	0.4615477	0.4951415	0.5306678	0.5591564	0.5818846	0.6140717	0.6214233	0.6411307	0.6532412	0.6677365	0.6742406	0.6760213	0.6835176	0.6860579	0.6869037	0.6855689	0.6903021	0.6883677	0.6910245	0.6918640	0.6926031	0.6917905	0.6932716	0.6922375	0.6938467	0.6931326	0.6948019	0.6950250	0.6955875	0.6954438	0.6951515	0.6968969	0.6960373	0.6934021	0.6937575	0.6922671	0.6904840	0.6893010	0.6866786	0.6847041	0.6818740	0.6798823	0.6783482	0.6756592	0.6727675	0.6698184	0.6669129
N0492	YES	0.4603783	0.4994820	0.5309863	0.5649942	0.5916427	0.6189034	0.6511189	0.6590576	0.6815780	0.6923970	0.7076781	0.7134977	0.7167099	0.7273800	0.7287093	0.7316098	0.7328969	0.7371362	0.7361470	0.7396070	0.7399195	0.7411578	0.7415991	0.7445204	0.7435918	0.7453519	0.7448346	0.7471454	0.7467880	0.7477700	0.7475240	0.7464129	0.7480968	0.7468315	0.7449548	0.7449358	0.7444090	0.7434234	0.7417356	0.7400215	0.7386232	0.7367632	0.7350415	0.7337382	0.7328311	0.7301190	0.7285017	0.7263625
N0493	YES	0.4386351	0.4802729	0.5088676	0.5481147	0.5760559	0.5997130	0.6357327	0.6420848	0.6650441	0.6744857	0.6920613	0.6984852	0.7023977	0.7103557	0.7130430	0.7152565	0.7153030	0.7203125	0.7193188	0.7231074	0.7241044	0.7248449	0.7256971	0.7276613	0.7264451	0.7283025	0.7271937	0.7301888	0.7296336	0.7299669	0.7301713	0.7284409	0.7299539	0.7285685	0.7264952	0.7270941	0.7254258	0.7240654	0.7231784	0.7201337	0.7185835	0.7167516	0.7147135	0.7135955	0.7132450	0.7100173	0.7083121	0.7059913
N0494	YES	0.4676477	0.5006383	0.5399410	0.5760818	0.6042369	0.6272391	0.6588523	0.6648675	0.6857916	0.6961370	0.7130910	0.7177839	0.7199684	0.7301805	0.7323511	0.7328418	0.7344508	0.7384268	0.7364771	0.7394640	0.7399541	0.7406994	0.7409619	0.7433479	0.7419440	0.7439923	0.7418084	0.7444355	0.7431517	0.7442361	0.7439414	0.7424600	0.7437623	0.7419479	0.7396117	0.7397240	0.7390127	0.7375352	0.7359921	0.7339280	0.7324483	0.7299389	0.7281391	0.7266116	0.7254548	0.7227355	0.7208869	0.7187780
N0495	YES	0.4552660	0.4982789	0.5311649	0.5658295	0.5963544	0.6217358	0.6521802	0.6605619	0.6830663	0.6910254	0.7098316	0.7173848	0.7205898	0.7266525	0.7306042	0.7329010	0.7365313	0.7418764	0.7396322	0.7436936	0.7446167	0.7443953	0.7468715	0.7479188	0.7481185	0.7496291	0.7495456	0.7506262	0.7520791	0.7510686	0.7525468	0.7509594	0.7536377	0.7514589	0.7490968	0.7495676	0.7495961	0.7482390	0.7467276	0.7441917	0.7439981	0.7418625	0.7400015	0.7386231	0.7379903	0.7359474	0.7338772	0.7320223
N0496	YES	0.4361317	0.4772996	0.5043123	0.5410105	0.5748624	0.5961090	0.6278916	0.6389658	0.6607000	0.6697680	0.6855306	0.6945211	0.6981618	0.7045295	0.7077784	0.7109859	0.7130864	0.7177632	0.7163374	0.7199560	0.7211474	0.7204686	0.7226945	0.7227657	0.7223488	0.7240899	0.7226884	0.7241816	0.7249438	0.7239743	0.7249129	0.7236724	0.7250575	0.7226466	0.7201272	0.7205625	0.7204702	0.7180835	0.7166842	0.7131343	0.7120957	0.7096077	0.7077026	0.7059798	0.7046353	0.7029499	0.7005140	0.6980881
N0497	YES	0.4727871	0.5097798	0.5442120	0.5745214	0.6066195	0.6321637	0.6597277	0.6682265	0.6935941	0.6996306	0.7165991	0.7238660	0.7247544	0.7324957	0.7337233	0.7358427	0.7387197	0.7431331	0.7417446	0.7444338	0.7441793	0.7436701	0.7448576	0.7458701	0.7460674	0.7465627	0.7454947	0.7464707	0.7474855	0.7460957	0.7469659	0.7450917	0.7468708	0.7438804	0.7409623	0.7415283	0.7405273	0.7385873	0.7371463	0.7338347	0.7318447	0.7297701	0.7275089	0.7255286	0.7240663	0.7220395	0.7199647	0.7169054
N0498	YES	0.4214898	0.4632163	0.4980498	0.5357509	0.5638441	0.5864253	0.6175603	0.6294645	0.6546698	0.6603274	0.6784441	0.6883627	0.6904166	0.6955150	0.6999646	0.7013634	0.7052175	0.7093698	0.7079939	0.7127497	0.7128876	0.7119935	0.7149309	0.7152768	0.7157648	0.7167612	0.7162602	0.7178698	0.7190528	0.7177666	0.7189850	0.7181396	0.7204278	0.7181104	0.7155963	0.7167187	0.7164915	0.7145488	0.7129087	0.7098802	0.7092581	0.7065834	0.7052872	0.7036541	0.7025777	0.7005982	0.6987041	0.6959952
N0499	YES	0.3117816	0.3590855	0.3921627	0.4358128	0.4686948	0.4926045	0.5261106	0.5388049	0.5632732	0.5722762	0.5877458	0.5985955	0.6031053	0.6068795	0.6107339	0.6133977	0.6152102	0.6199238	0.6184170	0.6242531	0.6248859	0.6218724	0.6243212	0.6240439	0.6242419	0.6260802	0.6253265	0.6260387	0.6270840	0.6251516	0.6258963	0.6241499	0.6258660	0.6245151	0.6207631	0.6211930	0.6210191	0.6185170	0.6174273	0.6146567	0.6122777	0.6098129	0.6080983	0.6064647	0.6044131	0.6029401	0.6000458	0.5974978
N0500	YES	0.2803828	0.3287593	0.3597018	0.3974849	0.4346305	0.4588625	0.4935108	0.5068013	0.5321055	0.5433506	0.5585921	0.5687282	0.5711122	0.5753942	0.5804899	0.5832683	0.5855633	0.5903044	0.5881177	0.5944193	0.5953373	0.5915364	0.5944926	0.5941377	0.5945999	0.5964715	0.5954698	0.5960053	0.5971932	0.5954457	0.5962384	0.5948891	0.5966012	0.5951526	0.5911469	0.5923041	0.5917805	0.5892499	0.5878884	0.5848939	0.5828965	0.5805787	0.5792401	0.5775597	0.5749390	0.5731628	0.5705668	0.5682915
N0501	YES	0.2938827	0.3407870	0.3743524	0.4169764	0.4496643	0.4734112	0.5097809	0.5212131	0.5491111	0.5580192	0.5751460	0.5865256	0.5910954	0.5971695	0.6026430	0.6056467	0.6083816	0.6144433	0.6143039	0.6202148	0.6219699	0.6201355	0.6235023	0.6238185	0.6243147	0.6268677	0.6261759	0.6276685	0.6297404	0.6278009	0.6288872	0.6276801	0.6294372	0.6280955	0.6245506	0.6249763	0.6248892	0.6226677	0.6212134	0.6187835	0.6168271	0.6142185	0.6126453	0.6110178	0.6093305	0.6077676	0.6052306	0.6024536
N0502	YES	0.2432353	0.2897860	0.3234772	0.3664176	0.4018254	0.4228134	0.4610875	0.4744524	0.5036510	0.5113272	0.5283330	0.5400516	0.5464479	0.5501493	0.5565529	0.5604805	0.5638380	0.5695657	0.5674244	0.5741469	0.5753472	0.5727082	0.5765681	0.5769253	0.5782914	0.5798929	0.5795029	0.5806139	0.5824039	0.5804113	0.5818586	0.5805306	0.5822870	0.5813316	0.5777176	0.5786995	0.5783372	0.5759037	0.5748503	0.5718781	0.5698723	0.5679442	0.5667303	0.5652224	0.5626154	0.5610743	0.5592064	0.5567067
N0503	YES	0.2449553	0.2932339	0.3268312	0.3692825	0.4056236	0.4247961	0.4656797	0.4777722	0.5069291	0.5167413	0.5316092	0.5441858	0.5496162	0.5540411	0.5604750	0.5651190	0.5687823	0.5738751	0.5719909	0.5786062	0.5808866	0.5785598	0.5812552	0.5819997	0.5831524	0.5851479	0.5852540	0.5857912	0.5876349	0.5861892	0.5869071	0.5860649	0.5877465	0.5869987	0.5832683	0.5839937	0.5838042	0.5812954	0.5801561	0.5771768	0.5755063	0.5732334	0.5715590	0.5702897	0.5679328	0.5662120	0.5638487	0.5616118
N0504	YES	0.2666105	0.3155757	0.3504699	0.3893801	0.4268928	0.4502229	0.4842154	0.4987426	0.5251143	0.5361146	0.5523825	0.5629308	0.5684407	0.5730577	0.5791207	0.5831955	0.5868955	0.5929217	0.5918862	0.5979044	0.6001680	0.5976209	0.6008130	0.6018893	0.6027079	0.6052588	0.6051924	0.6063291	0.6085793	0.6077229	0.6086789	0.6080374	0.6096365	0.6091090	0.6054542	0.6070371	0.6072553	0.6052974	0.6045465	0.6016427	0.6003830	0.5983785	0.5969042	0.5961006	0.5944129	0.5928823	0.5908240	0.5886926
N0505	YES	0.2754271	0.3243878	0.3576184	0.3993951	0.4368989	0.4574216	0.4934027	0.5076712	0.5340762	0.5443535	0.5599491	0.5725266	0.5780243	0.5824316	0.5872717	0.5916632	0.5945616	0.6006334	0.5993481	0.6064638	0.6064913	0.6050680	0.6078380	0.6084579	0.6090708	0.6111302	0.6111480	0.6118237	0.6134020	0.6125429	0.6133535	0.6122440	0.6140814	0.6127356	0.6091278	0.6101969	0.6102221	0.6080818	0.6066664	0.6038054	0.6020397	0.5998198	0.5982906	0.5969777	0.5949940	0.5930380	0.5906563	0.5878951
N0506	YES	0.2011355	0.2516772	0.2852589	0.3272912	0.3674425	0.3860453	0.4253642	0.4432167	0.4706036	0.4801865	0.4977722	0.5099509	0.5161348	0.5200353	0.5276802	0.5338161	0.5361817	0.5412505	0.5402143	0.5472371	0.5496986	0.5465847	0.5503395	0.5508152	0.5515215	0.5543030	0.5544925	0.5547567	0.5569561	0.5556401	0.5567541	0.5568534	0.5578874	0.5575916	0.5535238	0.5544918	0.5545754	0.5526798	0.5511321	0.5487418	0.5465892	0.5441860	0.5429822	0.5416836	0.5390189	0.5377852	0.5353015	0.5325148
N0507	YES	0.3343866	0.3818533	0.4121314	0.4525689	0.4844919	0.5115219	0.5437948	0.5555708	0.5801363	0.5880899	0.6068459	0.6167317	0.6195794	0.6228971	0.6269264	0.6302710	0.6334308	0.6362911	0.6353522	0.6402387	0.6410664	0.6392484	0.6408657	0.6418409	0.6413383	0.6428062	0.6421167	0.6425468	0.6442026	0.6427555	0.6435678	0.6421112	0.6435241	0.6419145	0.6380706	0.6390092	0.6385308	0.6361330	0.6352606	0.6323745	0.6307851	0.6283417	0.6264243	0.6252519	0.6231248	0.6216485	0.6196849	0.6169825
N0508	YES	0.1482638	0.2022244	0.2347600	0.2823210	0.3182183	0.3388132	0.3825563	0.3968638	0.4246836	0.4341877	0.4486338	0.4599264	0.4670722	0.4698405	0.4765023	0.4815778	0.4841716	0.4874857	0.4850899	0.4927348	0.4943091	0.4902421	0.4935115	0.4936047	0.4936295	0.4964953	0.4961115	0.4956569	0.4982691	0.4963189	0.4970762	0.4964482	0.4979008	0.4972605	0.4927023	0.4940816	0.4939884	0.4915486	0.4910133	0.4883007	0.4858054	0.4839809	0.4825484	0.4815674	0.4786031	0.4776661	0.4753173	0.4729653
N0509	YES	0.3311075	0.3821931	0.4110283	0.4479811	0.4851142	0.5075825	0.5435808	0.5577608	0.5804306	0.5888060	0.6062126	0.6175439	0.6213454	0.6264271	0.6285186	0.6326828	0.6352838	0.6393093	0.6385485	0.6444419	0.6451746	0.6433604	0.6456285	0.6463354	0.6464378	0.6479854	0.6470919	0.6477866	0.6489929	0.6477345	0.6483710	0.6469538	0.6480870	0.6466739	0.6427416	0.6434280	0.6433085	0.6404942	0.6399088	0.6369841	0.6352569	0.6327306	0.6312439	0.6296136	0.6276866	0.6259002	0.6237403	0.6213456
N0510	YES	0.3645476	0.4078477	0.4380136	0.4811138	0.5143861	0.5368508	0.5718466	0.5828947	0.6079448	0.6183582	0.6350966	0.6459917	0.6499192	0.6537479	0.6599610	0.6626151	0.6649256	0.6712708	0.6684226	0.6749125	0.6757484	0.6744133	0.6776401	0.6781874	0.6780154	0.6802328	0.6791117	0.6799562	0.6812262	0.6801417	0.6815244	0.6809086	0.6827112	0.6808829	0.6777741	0.6780330	0.6778603	0.6758841	0.6750785	0.6720133	0.6704921	0.6691374	0.6681289	0.6661271	0.6649078	0.6635423	0.6608455	0.6594009
N0511	YES	0.3629306	0.4063995	0.4421874	0.4778458	0.5141138	0.5364254	0.5720826	0.5841808	0.6086590	0.6169338	0.6331015	0.6433586	0.6485542	0.6524153	0.6551425	0.6592916	0.6608614	0.6663681	0.6646326	0.6696154	0.6717207	0.6690782	0.6719295	0.6721981	0.6712896	0.6729710	0.6718022	0.6724454	0.6735190	0.6718382	0.6729465	0.6713532	0.6726442	0.6710061	0.6672751	0.6677588	0.6669391	0.6645686	0.6634387	0.6598694	0.6581894	0.6561936	0.6543617	0.6525147	0.6506485	0.6488456	0.6462386	0.6437224
N0512	YES	0.4537577	0.4960499	0.5321099	0.5663892	0.5977008	0.6232607	0.6548158	0.6627378	0.6883850	0.6966015	0.7150552	0.7219489	0.7236490	0.7317175	0.7337260	0.7366822	0.7399212	0.7435631	0.7429726	0.7467636	0.7467700	0.7460720	0.7481391	0.7487857	0.7490711	0.7494865	0.7491856	0.7496186	0.7505410	0.7492200	0.7495661	0.7479931	0.7497897	0.7472512	0.7443019	0.7441315	0.7437791	0.7417110	0.7405312	0.7369906	0.7360044	0.7332498	0.7315685	0.7290753	0.7280957	0.7259887	0.7240000	0.7209752
N0513	YES	0.4149241	0.4552777	0.4895193	0.5271361	0.5600759	0.5869635	0.6204572	0.6289673	0.6532152	0.6629231	0.6786671	0.6898869	0.6929534	0.6983365	0.7032598	0.7038648	0.7081704	0.7116968	0.7101994	0.7153350	0.7162581	0.7147158	0.7183685	0.7187693	0.7191294	0.7193745	0.7187597	0.7194450	0.7208022	0.7186668	0.7199822	0.7183290	0.7192802	0.7175811	0.7146969	0.7147717	0.7148769	0.7120708	0.7103894	0.7078711	0.7057493	0.7037190	0.7016671	0.6998518	0.6986170	0.6972154	0.6947545	0.6921502
N0514	YES	0.3643228	0.4076995	0.4423734	0.4784504	0.5122429	0.5367128	0.5701836	0.5827353	0.6079977	0.6163815	0.6345043	0.6451928	0.6488914	0.6535800	0.6584064	0.6608835	0.6636190	0.6686345	0.6672860	0.6727859	0.6743785	0.6727307	0.6756783	0.6752278	0.6755508	0.6765266	0.6757368	0.6769288	0.6778856	0.6760443	0.6771480	0.6755886	0.6769513	0.6754836	0.6714045	0.6713656	0.6712909	0.6683876	0.6669773	0.6637360	0.6615902	0.6598893	0.6578760	0.6560442	0.6538817	0.6516345	0.6491790	0.6467692
N0515	YES	0.3209629	0.3652787	0.3965883	0.4407561	0.4737900	0.4961542	0.5330794	0.5447139	0.5692500	0.5781206	0.5952321	0.6061003	0.6091511	0.6139219	0.6180901	0.6205462	0.6235306	0.6276043	0.6258826	0.6317915	0.6323041	0.6298527	0.6321550	0.6324763	0.6322221	0.6339556	0.6329491	0.6337562	0.6352711	0.6327621	0.6336660	0.6318784	0.6329942	0.6316330	0.6276448	0.6280314	0.6278290	0.6255393	0.6241921	0.6209101	0.6188929	0.6163595	0.6147502	0.6130067	0.6109362	0.6092791	0.6065522	0.6040037
N0516	YES	0.3230469	0.3658666	0.4002750	0.4437231	0.4759211	0.5009041	0.5350201	0.5462589	0.5711809	0.5803446	0.5969367	0.6078751	0.6133274	0.6161166	0.6196296	0.6225449	0.6246505	0.6287376	0.6282983	0.6332691	0.6333991	0.6313746	0.6341600	0.6337544	0.6336401	0.6348840	0.6339787	0.6346926	0.6356531	0.6342402	0.6345257	0.6328921	0.6338699	0.6317784	0.6283349	0.6283660	0.6285318	0.6254457	0.6241177	0.6209559	0.6187941	0.6164138	0.6144527	0.6123630	0.6104879	0.6086271	0.6060991	0.6034624
N0517	YES	0.2683461	0.3173899	0.3483195	0.3889950	0.4256300	0.4450369	0.4853598	0.4972219	0.5258866	0.5359903	0.5516289	0.5625446	0.5673041	0.5712119	0.5766304	0.5809742	0.5836263	0.5890612	0.5872907	0.5933701	0.5944179	0.5917355	0.5944543	0.5951044	0.5952916	0.5975769	0.5970041	0.5971742	0.5991066	0.5969710	0.5975766	0.5962581	0.5976790	0.5961049	0.5921438	0.5931097	0.5924308	0.5899190	0.5884665	0.5850890	0.5826839	0.5802336	0.5789908	0.5771107	0.5746907	0.5727356	0.5702188	0.5676655
N0518	YES	0.3030249	0.3513555	0.3807110	0.4230587	0.4596171	0.4811529	0.5170795	0.5278700	0.5530960	0.5630285	0.5778220	0.5893136	0.5932049	0.5974081	0.6019978	0.6046351	0.6074746	0.6119889	0.6099927	0.6159820	0.6158179	0.6130247	0.6158447	0.6152673	0.6149727	0.6171915	0.6159008	0.6163086	0.6173777	0.6150020	0.6159186	0.6142753	0.6146308	0.6133888	0.6088338	0.6088075	0.6086971	0.6056859	0.6040509	0.6009071	0.5982766	0.5956097	0.5937968	0.5914156	0.5890634	0.5867352	0.5841830	0.5814071
N0519	YES	0.3249397	0.3737350	0.4013680	0.4425594	0.4790210	0.5001125	0.5349457	0.5473160	0.5732819	0.5822335	0.5995910	0.6101548	0.6135418	0.6180772	0.6220869	0.6259796	0.6285069	0.6329393	0.6310995	0.6380075	0.6381959	0.6362334	0.6382281	0.6393690	0.6393718	0.6407282	0.6402341	0.6415706	0.6434069	0.6416619	0.6426103	0.6409566	0.6431621	0.6418113	0.6384918	0.6393947	0.6391869	0.6371200	0.6357340	0.6335641	0.6322286	0.6302027	0.6287209	0.6276398	0.6262876	0.6249051	0.6232836	0.6211523
N0520	YES	0.3912391	0.4359384	0.4709993	0.5091025	0.5429593	0.5657918	0.5987208	0.6101835	0.6344949	0.6429242	0.6585832	0.6719655	0.6752799	0.6822770	0.6836417	0.6869135	0.6921831	0.6961133	0.6958095	0.7003067	0.7021138	0.7011510	0.7050889	0.7057766	0.7054425	0.7075488	0.7074988	0.7084453	0.7099619	0.7083467	0.7099426	0.7086079	0.7111297	0.7097644	0.7069929	0.7076412	0.7074131	0.7059736	0.7048907	0.7017366	0.7007011	0.6985435	0.6970999	0.6960985	0.6953243	0.6935266	0.6914321	0.6893181
N0521	YES	0.3229343	0.3695725	0.3976422	0.4416482	0.4722433	0.4976508	0.5328845	0.5432206	0.5716476	0.5792360	0.5938851	0.6063288	0.6099145	0.6134084	0.6199592	0.6222097	0.6241978	0.6291012	0.6271281	0.6337957	0.6348375	0.6316257	0.6350259	0.6351245	0.6354091	0.6369911	0.6361381	0.6375504	0.6395948	0.6372986	0.6383062	0.6370364	0.6387506	0.6376857	0.6339455	0.6345674	0.6349497	0.6328462	0.6319882	0.6292736	0.6279391	0.6257654	0.6249998	0.6232476	0.6218165	0.6207663	0.6188561	0.6168112
N0522	YES	0.3322298	0.3794820	0.4094656	0.4484215	0.4831506	0.5077457	0.5415699	0.5540914	0.5764285	0.5879116	0.6043245	0.6159551	0.6199738	0.6238847	0.6281520	0.6312242	0.6336530	0.6385282	0.6367581	0.6426320	0.6442752	0.6416605	0.6441888	0.6445909	0.6453325	0.6459873	0.6462378	0.6471883	0.6493413	0.6475711	0.6490677	0.6476113	0.6490365	0.6481089	0.6448051	0.6456951	0.6458903	0.6432029	0.6426018	0.6403193	0.6391337	0.6370862	0.6361734	0.6345623	0.6330935	0.6316651	0.6303629	0.6281941
N0523	YES	0.3210999	0.3724280	0.4048992	0.4444028	0.4773654	0.5021278	0.5355045	0.5474165	0.5729935	0.5821473	0.5986736	0.6101127	0.6126370	0.6167299	0.6224421	0.6241187	0.6269884	0.6314016	0.6300705	0.6362613	0.6375051	0.6345199	0.6371422	0.6369790	0.6377124	0.6390277	0.6381298	0.6396031	0.6413499	0.6397727	0.6406129	0.6393567	0.6412250	0.6399787	0.6365414	0.6369813	0.6370885	0.6348712	0.6342584	0.6316488	0.6303169	0.6283972	0.6265659	0.6254929	0.6238804	0.6228002	0.6210951	0.6191771
N0524	YES	0.3290137	0.3711109	0.4008549	0.4440149	0.4762111	0.4992173	0.5344048	0.5454708	0.5719939	0.5812788	0.5969520	0.6095998	0.6121318	0.6157847	0.6203722	0.6229191	0.6257450	0.6312777	0.6288026	0.6350406	0.6357817	0.6324901	0.6358743	0.6361994	0.6354547	0.6379261	0.6367021	0.6380750	0.6396603	0.6378356	0.6386654	0.6379857	0.6393608	0.6378679	0.6346314	0.6351863	0.6351206	0.6328788	0.6319544	0.6296959	0.6282279	0.6260142	0.6248114	0.6230175	0.6218609	0.6207719	0.6189170	0.6168922
N0525	YES	0.3355429	0.3796838	0.4108561	0.4507105	0.4849448	0.5082483	0.5421520	0.5531822	0.5796819	0.5889336	0.6046266	0.6154132	0.6191824	0.6248199	0.6294578	0.6322895	0.6346697	0.6390822	0.6366071	0.6430721	0.6447525	0.6427614	0.6448874	0.6451657	0.6459453	0.6467706	0.6465791	0.6476241	0.6492337	0.6482257	0.6491308	0.6478496	0.6495141	0.6481343	0.6451669	0.6460046	0.6456048	0.6435304	0.6425490	0.6403950	0.6391855	0.6372559	0.6359958	0.6348818	0.6331336	0.6321852	0.6303450	0.6282080
N0526	YES	0.3171253	0.3612509	0.3971916	0.4354866	0.4725273	0.4921827	0.5274066	0.5394920	0.5627866	0.5711354	0.5880486	0.5986949	0.6038784	0.6080211	0.6145747	0.6190554	0.6208528	0.6230061	0.6226097	0.6295832	0.6320126	0.6292167	0.6315216	0.6330801	0.6336114	0.6366183	0.6355479	0.6362548	0.6390479	0.6382046	0.6381198	0.6381148	0.6388898	0.6380669	0.6357472	0.6366370	0.6361294	0.6340852	0.6340465	0.6327437	0.6299682	0.6291223	0.6280231	0.6267376	0.6249754	0.6235190	0.6218042	0.6200878
N0527	YES	0.3351766	0.3867519	0.4177917	0.4607829	0.4964604	0.5174810	0.5512930	0.5642955	0.5863991	0.5950534	0.6099765	0.6208875	0.6247993	0.6293530	0.6338620	0.6376144	0.6386920	0.6418447	0.6388954	0.6450508	0.6461737	0.6437736	0.6448767	0.6459873	0.6463938	0.6478778	0.6466758	0.6469999	0.6484738	0.6478800	0.6465592	0.6457588	0.6464193	0.6454734	0.6422297	0.6428309	0.6416629	0.6398403	0.6386774	0.6369118	0.6345633	0.6325651	0.6312250	0.6293306	0.6277951	0.6260309	0.6238051	0.6219274
N0528	YES	0.2682053	0.3137249	0.3464189	0.3930768	0.4269187	0.4469166	0.4824271	0.4946769	0.5218837	0.5301771	0.5433966	0.5534581	0.5594355	0.5626648	0.5703009	0.5736507	0.5745578	0.5781728	0.5749803	0.5819212	0.5829536	0.5794393	0.5809076	0.5822408	0.5829882	0.5848759	0.5840318	0.5840171	0.5860015	0.5850248	0.5844634	0.5837975	0.5854355	0.5849242	0.5814615	0.5820206	0.5820547	0.5797389	0.5789033	0.5768469	0.5742351	0.5728078	0.5721089	0.5704060	0.5682502	0.5666853	0.5643754	0.5628412
N0529	YES	0.3066989	0.3523754	0.3893046	0.4278241	0.4653823	0.4865270	0.5194198	0.5314535	0.5559191	0.5655820	0.5803563	0.5894965	0.5943550	0.5986223	0.6046898	0.6079976	0.6098149	0.6123583	0.6108128	0.6167931	0.6181246	0.6153748	0.6164873	0.6180122	0.6179194	0.6201497	0.6189522	0.6199085	0.6210302	0.6197879	0.6198874	0.6189402	0.6205049	0.6194553	0.6158923	0.6164491	0.6163242	0.6143194	0.6134944	0.6109388	0.6085421	0.6071334	0.6059266	0.6040360	0.6025259	0.6007192	0.5986223	0.5963783
N0530	YES	0.3032542	0.3518819	0.3872296	0.4277793	0.4647873	0.4858135	0.5192337	0.5329353	0.5569965	0.5651615	0.5798113	0.5894382	0.5935690	0.5982718	0.6039150	0.6085475	0.6091061	0.6112480	0.6097806	0.6167068	0.6169320	0.6143678	0.6162280	0.6168472	0.6174899	0.6191882	0.6180935	0.6185629	0.6204296	0.6192343	0.6187338	0.6179439	0.6192747	0.6179338	0.6145293	0.6154320	0.6145450	0.6122936	0.6119474	0.6097693	0.6071686	0.6056857	0.6041402	0.6026049	0.6010413	0.5992741	0.5972584	0.5953580
N0531	YES	0.3100092	0.3593620	0.3944160	0.4362585	0.4710169	0.4909006	0.5257031	0.5370349	0.5619871	0.5700997	0.5847723	0.5951189	0.6002302	0.6032038	0.6094528	0.6138720	0.6136441	0.6174264	0.6159160	0.6214843	0.6226583	0.6200447	0.6221014	0.6228077	0.6229684	0.6247665	0.6237937	0.6240948	0.6256813	0.6249460	0.6249800	0.6238438	0.6249104	0.6237870	0.6205169	0.6212425	0.6207178	0.6185721	0.6176599	0.6160069	0.6131599	0.6115900	0.6106294	0.6087011	0.6071486	0.6053923	0.6034164	0.6012082
N0532	YES	0.3135911	0.3615040	0.3947563	0.4380980	0.4730913	0.4932396	0.5264417	0.5380498	0.5626298	0.5716563	0.5858649	0.5948921	0.6014424	0.6049178	0.6101401	0.6137033	0.6145937	0.6183612	0.6161146	0.6218221	0.6229733	0.6202490	0.6216658	0.6227117	0.6229808	0.6242016	0.6236195	0.6245243	0.6257761	0.6244431	0.6241111	0.6235148	0.6239151	0.6231825	0.6196750	0.6204710	0.6198116	0.6178173	0.6166998	0.6146657	0.6124289	0.6105134	0.6091952	0.6075819	0.6058923	0.6039430	0.6018615	0.5997095
N0533	YES	0.3163566	0.3649811	0.3946018	0.4399179	0.4756716	0.4961497	0.5297271	0.5426111	0.5673854	0.5743738	0.5895622	0.5995029	0.6051551	0.6082941	0.6158298	0.6189234	0.6200636	0.6233595	0.6212385	0.6273663	0.6283556	0.6267699	0.6274285	0.6291337	0.6293014	0.6312243	0.6305478	0.6308747	0.6325392	0.6317470	0.6307625	0.6305932	0.6319584	0.6306027	0.6276951	0.6277401	0.6277217	0.6255565	0.6246685	0.6232409	0.6205446	0.6186050	0.6174893	0.6157610	0.6137709	0.6124749	0.6102262	0.6081285
N0534	YES	0.3077730	0.3528904	0.3866216	0.4293104	0.4628580	0.4857641	0.5175360	0.5315204	0.5562954	0.5640624	0.5796144	0.5893449	0.5939267	0.5989455	0.6046788	0.6084010	0.6098453	0.6132769	0.6105710	0.6162337	0.6183040	0.6152655	0.6170524	0.6179577	0.6185637	0.6200748	0.6198966	0.6197532	0.6211316	0.6206321	0.6204879	0.6194661	0.6207159	0.6196009	0.6163197	0.6167279	0.6167231	0.6142954	0.6136142	0.6118093	0.6089524	0.6072635	0.6061321	0.6045828	0.6029609	0.6011575	0.5987911	0.5969417
N0535	YES	0.3411103	0.3909426	0.4243892	0.4643954	0.4949958	0.5161637	0.5489672	0.5600319	0.5803879	0.5863022	0.6002696	0.6085591	0.6114365	0.6145039	0.6189743	0.6213195	0.6217693	0.6230978	0.6203167	0.6263493	0.6255772	0.6229459	0.6239569	0.6243485	0.6237815	0.6261044	0.6240677	0.6243365	0.6253135	0.6239784	0.6231751	0.6219508	0.6228471	0.6216937	0.6179991	0.6181993	0.6171492	0.6150730	0.6139696	0.6114895	0.6092834	0.6069409	0.6055663	0.6038576	0.6020437	0.5998758	0.5974928	0.5952573
N0536	YES	0.6254403	0.6705063	0.6983529	0.7328954	0.7666814	0.7923486	0.8121170	0.8159513	0.8354245	0.8406010	0.8574504	0.8635086	0.8621371	0.8701453	0.8707324	0.8720151	0.8740211	0.8794267	0.8761708	0.8799139	0.8792930	0.8790900	0.8793631	0.8804142	0.8799915	0.8803701	0.8778337	0.8800805	0.8796757	0.8800896	0.8791266	0.8778034	0.8787855	0.8764114	0.8752072	0.8750402	0.8733640	0.8706082	0.8691761	0.8679230	0.8653648	0.8637653	0.8615996	0.8586056	0.8582053	0.8546243	0.8522373	0.8505220
N0537	YES	0.6523330	0.6887605	0.7237760	0.7599506	0.7833332	0.8133642	0.8355698	0.8398177	0.8553248	0.8634533	0.8762362	0.8824373	0.8827451	0.8907695	0.8920830	0.8922674	0.8943529	0.8969839	0.8955528	0.8992705	0.8978348	0.8992722	0.8982580	0.9001988	0.8984140	0.8984821	0.8946998	0.8974296	0.8969107	0.8971879	0.8956839	0.8944250	0.8958355	0.8923879	0.8908623	0.8892844	0.8885689	0.8860068	0.8837112	0.8821652	0.8794794	0.8774908	0.8757089	0.8715324	0.8712752	0.8678138	0.8651358	0.8626664
N0538	YES	0.6044408	0.6461294	0.6741746	0.7072877	0.7366983	0.7594793	0.7845687	0.7889177	0.8052591	0.8072405	0.8200597	0.8262747	0.8255902	0.8310987	0.8317162	0.8341397	0.8342023	0.8353176	0.8322383	0.8346212	0.8342590	0.8326094	0.8330928	0.8326300	0.8313392	0.8314130	0.8286718	0.8293959	0.8284872	0.8288056	0.8263685	0.8246782	0.8253603	0.8227230	0.8199438	0.8185230	0.8166488	0.8140188	0.8118013	0.8099732	0.8067319	0.8047758	0.8029857	0.8001612	0.7987435	0.7956760	0.7926382	0.7904208
N0539	YES	0.6516669	0.6914471	0.7202421	0.7565557	0.7838099	0.8138427	0.8323084	0.8376865	0.8528988	0.8567126	0.8710163	0.8733234	0.8741646	0.8804430	0.8807874	0.8815042	0.8816112	0.8850029	0.8818107	0.8829549	0.8821127	0.8825840	0.8812559	0.8825279	0.8816013	0.8810259	0.8787898	0.8791220	0.8783864	0.8787255	0.8762215	0.8749601	0.8763407	0.8728840	0.8708715	0.8699055	0.8684196	0.8655499	0.8642756	0.8620587	0.8592579	0.8574325	0.8557385	0.8513654	0.8512093	0.8480029	0.8454208	0.8432217
N0540	YES	0.6817062	0.7249259	0.7480495	0.7835069	0.8127972	0.8369876	0.8586994	0.8630747	0.8777151	0.8833923	0.8978183	0.9029275	0.9036726	0.9107891	0.9111172	0.9119905	0.9147155	0.9162364	0.9160908	0.9182776	0.9164557	0.9176695	0.9171043	0.9185067	0.9175611	0.9170970	0.9147919	0.9154807	0.9153376	0.9149483	0.9138802	0.9126527	0.9132063	0.9098901	0.9085678	0.9079501	0.9056367	0.9041098	0.9019561	0.9015309	0.8977571	0.8965853	0.8939037	0.8903171	0.8907546	0.8864237	0.8837339	0.8817495
N0541	YES	0.7081813	0.7388692	0.7730482	0.8035925	0.8319115	0.8625295	0.8774936	0.8800709	0.8989956	0.9023634	0.9160244	0.9230397	0.9213776	0.9276069	0.9276582	0.9294084	0.9299467	0.9323598	0.9293463	0.9309463	0.9314615	0.9333091	0.9316679	0.9330620	0.9312547	0.9322888	0.9288754	0.9296427	0.9294059	0.9293657	0.9266095	0.9261824	0.9262836	0.9228581	0.9217418	0.9202931	0.9185038	0.9166120	0.9144090	0.9137059	0.9106767	0.9084778	0.9063983	0.9023987	0.9018403	0.8986094	0.8953291	0.8932089
N0542	YES	0.5938133	0.6375148	0.6661544	0.7035503	0.7262958	0.7577683	0.7788340	0.7864090	0.8035744	0.8082105	0.8235807	0.8300218	0.8308125	0.8376835	0.8374377	0.8396392	0.8424379	0.8444198	0.8410873	0.8449993	0.8439062	0.8443056	0.8437463	0.8441822	0.8442019	0.8441894	0.8406764	0.8425093	0.8416091	0.8425606	0.8411712	0.8401037	0.8401569	0.8364815	0.8359014	0.8341643	0.8322156	0.8291472	0.8279594	0.8255479	0.8223899	0.8205942	0.8187877	0.8155035	0.8143388	0.8111844	0.8081641	0.8059002
N0543	YES	0.6094906	0.6488777	0.6748105	0.7116500	0.7460458	0.7702901	0.7863511	0.7979559	0.8157035	0.8220923	0.8350835	0.8411123	0.8405788	0.8456742	0.8497163	0.8498320	0.8529963	0.8561284	0.8519150	0.8554015	0.8548896	0.8553794	0.8547510	0.8554571	0.8547802	0.8547161	0.8523304	0.8535517	0.8526279	0.8521974	0.8513188	0.8500211	0.8505417	0.8484147	0.8450437	0.8453986	0.8426673	0.8402855	0.8382386	0.8367993	0.8334239	0.8310541	0.8295490	0.8251731	0.8249815	0.8222682	0.8187555	0.8162782
N0544	YES	0.6702742	0.7048706	0.7443660	0.7713206	0.8096685	0.8371314	0.8531273	0.8531600	0.8708405	0.8775719	0.8878406	0.8958015	0.8977236	0.9028015	0.9024732	0.9050165	0.9059671	0.9085686	0.9062334	0.9070178	0.9074563	0.9084607	0.9065610	0.9078810	0.9080260	0.9068573	0.9037073	0.9048690	0.9048461	0.9049165	0.9025904	0.9016572	0.9013071	0.8986797	0.8972832	0.8965714	0.8941517	0.8926641	0.8905066	0.8890622	0.8854834	0.8837613	0.8820359	0.8783126	0.8777455	0.8738036	0.8712614	0.8689883
N0545	YES	0.7007919	0.7354354	0.7676354	0.7965637	0.8274248	0.8549349	0.8751606	0.8794784	0.8972059	0.9017367	0.9142390	0.9191421	0.9177802	0.9247522	0.9250829	0.9268905	0.9278512	0.9304537	0.9281802	0.9301773	0.9313774	0.9306974	0.9287153	0.9314518	0.9303017	0.9283310	0.9251875	0.9273490	0.9263654	0.9271923	0.9247025	0.9232319	0.9237806	0.9210170	0.9192102	0.9184705	0.9162386	0.9139361	0.9118339	0.9104789	0.9075593	0.9058125	0.9038280	0.8998503	0.8992485	0.8960272	0.8937595	0.8910024
N0546	YES	0.3815674	0.4217906	0.4563604	0.4962837	0.5327980	0.5554811	0.5856178	0.5977100	0.6211114	0.6271212	0.6413691	0.6543473	0.6575465	0.6627573	0.6672758	0.6710986	0.6731864	0.6760170	0.6737111	0.6805075	0.6804777	0.6797584	0.6810992	0.6817140	0.6817932	0.6835354	0.6820173	0.6817844	0.6831123	0.6820743	0.6819010	0.6808753	0.6818423	0.6798474	0.6770357	0.6765719	0.6753874	0.6729549	0.6707435	0.6691108	0.6658501	0.6637756	0.6628000	0.6596013	0.6575734	0.6552365	0.6522156	0.6499091
N0547	YES	0.4691118	0.5011511	0.5314528	0.5628883	0.5955393	0.6276887	0.6519220	0.6620168	0.6838315	0.6950125	0.7042823	0.7155719	0.7225658	0.7249404	0.7272550	0.7307897	0.7319865	0.7353977	0.7342442	0.7380102	0.7386744	0.7376629	0.7390951	0.7387095	0.7378101	0.7389506	0.7374348	0.7371982	0.7380428	0.7367800	0.7359504	0.7339647	0.7336123	0.7323344	0.7288978	0.7279872	0.7257199	0.7241225	0.7211970	0.7175612	0.7148768	0.7114503	0.7100179	0.7069578	0.7043478	0.7016959	0.6983954	0.6953394
N0548	YES	0.3684761	0.4170203	0.4537380	0.4943450	0.5262448	0.5494520	0.5825034	0.5909767	0.6161340	0.6237307	0.6387419	0.6489292	0.6538940	0.6592408	0.6628664	0.6679029	0.6693864	0.6724595	0.6707891	0.6760651	0.6785334	0.6767321	0.6774796	0.6790972	0.6787918	0.6800160	0.6782991	0.6790038	0.6805412	0.6794022	0.6783988	0.6778436	0.6784063	0.6768420	0.6731155	0.6732673	0.6716525	0.6688094	0.6673403	0.6646789	0.6618763	0.6595664	0.6582197	0.6552249	0.6527905	0.6503872	0.6472165	0.6449351
N0549	YES	0.5341147	0.5814741	0.6177366	0.6536890	0.6798967	0.7112117	0.7376131	0.7476320	0.7643079	0.7733818	0.7890408	0.7957953	0.7974858	0.8045314	0.8091924	0.8105243	0.8147057	0.8175215	0.8162336	0.8196215	0.8204573	0.8210968	0.8216732	0.8227221	0.8237559	0.8230258	0.8219187	0.8226764	0.8235381	0.8236182	0.8215049	0.8204170	0.8215419	0.8186711	0.8156464	0.8150113	0.8129306	0.8105441	0.8084636	0.8062806	0.8032054	0.8008769	0.7986153	0.7957581	0.7943168	0.7908268	0.7877906	0.7854102
N0550	YES	0.5301801	0.5750079	0.6098225	0.6477329	0.6803043	0.7024838	0.7293322	0.7384804	0.7588800	0.7653981	0.7794904	0.7900183	0.7899513	0.7964175	0.7998292	0.8024302	0.8052014	0.8084057	0.8058765	0.8095787	0.8102288	0.8098560	0.8105310	0.8108935	0.8106536	0.8113689	0.8091858	0.8105637	0.8107105	0.8106478	0.8090089	0.8078803	0.8079377	0.8054821	0.8030136	0.8017992	0.8003281	0.7974091	0.7954323	0.7931268	0.7898495	0.7877688	0.7861077	0.7826125	0.7809757	0.7777768	0.7744583	0.7718166
N0551	YES	0.4249314	0.4639325	0.5006337	0.5372951	0.5681657	0.5943086	0.6258211	0.6347873	0.6552873	0.6638711	0.6796464	0.6865745	0.6923423	0.6992002	0.7014891	0.7057722	0.7065349	0.7093043	0.7070124	0.7119641	0.7114287	0.7107265	0.7133486	0.7148375	0.7139797	0.7151666	0.7134303	0.7134802	0.7147634	0.7140294	0.7124020	0.7116036	0.7117952	0.7104214	0.7074188	0.7075199	0.7063436	0.7039170	0.7023840	0.7004269	0.6972223	0.6952094	0.6937310	0.6912546	0.6899968	0.6874704	0.6846067	0.6821566
N0552	YES	0.4736373	0.5139940	0.5421913	0.5832705	0.6189695	0.6440099	0.6744948	0.6838021	0.7019473	0.7121461	0.7279412	0.7347981	0.7379748	0.7463263	0.7503819	0.7542109	0.7562529	0.7580646	0.7566049	0.7608314	0.7626347	0.7615541	0.7622837	0.7646662	0.7651523	0.7664017	0.7644864	0.7655349	0.7659281	0.7662930	0.7646917	0.7635794	0.7655582	0.7632016	0.7605756	0.7607012	0.7589784	0.7572179	0.7559501	0.7543921	0.7517102	0.7498088	0.7482923	0.7453780	0.7442725	0.7417632	0.7392508	0.7369882
N0553	YES	0.4378148	0.4910432	0.5257940	0.5598041	0.5988134	0.6225481	0.6491899	0.6608562	0.6836292	0.6895680	0.7044821	0.7136770	0.7178261	0.7262160	0.7275479	0.7323219	0.7354708	0.7378006	0.7351832	0.7396318	0.7409664	0.7401473	0.7410798	0.7429948	0.7430375	0.7450621	0.7425204	0.7434934	0.7443985	0.7435482	0.7430023	0.7421189	0.7427809	0.7406589	0.7379364	0.7382241	0.7370142	0.7345638	0.7335860	0.7312539	0.7279876	0.7262802	0.7243728	0.7214585	0.7200620	0.7176834	0.7148905	0.7126209
N0554	YES	0.3646092	0.4091471	0.4438050	0.4833690	0.5201316	0.5417429	0.5720397	0.5837427	0.6077628	0.6152231	0.6313789	0.6412301	0.6452004	0.6505570	0.6551655	0.6593239	0.6614981	0.6638622	0.6620665	0.6681207	0.6687376	0.6674069	0.6683887	0.6696718	0.6702337	0.6715584	0.6702546	0.6704456	0.6715863	0.6701861	0.6702907	0.6694028	0.6698326	0.6686065	0.6657059	0.6653107	0.6633917	0.6611969	0.6598471	0.6574947	0.6547062	0.6527603	0.6507097	0.6484461	0.6462535	0.6437396	0.6408558	0.6381437
N0555	YES	0.3892154	0.4369280	0.4698923	0.5101457	0.5442336	0.5673620	0.5980765	0.6106835	0.6308997	0.6382671	0.6546854	0.6632369	0.6691158	0.6731440	0.6790128	0.6825482	0.6833770	0.6867905	0.6844625	0.6896114	0.6911525	0.6904351	0.6919330	0.6929168	0.6928362	0.6948672	0.6926041	0.6929595	0.6937584	0.6935261	0.6920015	0.6913345	0.6925250	0.6910151	0.6877583	0.6877786	0.6859056	0.6837571	0.6821544	0.6802242	0.6766058	0.6743499	0.6734378	0.6706918	0.6685475	0.6659614	0.6628931	0.6603817
N0556	YES	0.3961326	0.4474630	0.4755407	0.5216658	0.5495256	0.5764434	0.6114717	0.6192716	0.6400089	0.6525168	0.6659328	0.6747956	0.6803753	0.6853853	0.6899830	0.6948539	0.6933317	0.6980680	0.6973042	0.7010210	0.7029341	0.7024851	0.7048554	0.7056738	0.7030131	0.7054658	0.7054928	0.7056379	0.7061141	0.7050090	0.7050791	0.7024190	0.7035846	0.7022194	0.6990768	0.6996294	0.6973664	0.6954927	0.6933390	0.6899834	0.6884547	0.6860432	0.6831770	0.6814346	0.6798048	0.6773153	0.6743377	0.6719760
N0557	YES	0.3971801	0.4420064	0.4716329	0.5133339	0.5449717	0.5693533	0.6062576	0.6133029	0.6343279	0.6492317	0.6601618	0.6712281	0.6784565	0.6815023	0.6864776	0.6915337	0.6905545	0.6957541	0.6943246	0.6980711	0.7007996	0.7000251	0.7015998	0.7033129	0.7001439	0.7026834	0.7025647	0.7017835	0.7025695	0.7011377	0.7005534	0.6985615	0.6993411	0.6979628	0.6943794	0.6940421	0.6922818	0.6906636	0.6881564	0.6846293	0.6830191	0.6796662	0.6764626	0.6746671	0.6724228	0.6698923	0.6665248	0.6634924
N0558	YES	0.3426524	0.3894901	0.4245936	0.4639181	0.5000273	0.5162752	0.5575621	0.5666435	0.5867228	0.6013495	0.6137705	0.6224214	0.6282938	0.6316512	0.6368977	0.6411165	0.6391059	0.6441767	0.6431318	0.6465750	0.6497451	0.6458387	0.6482970	0.6490169	0.6462138	0.6480526	0.6478412	0.6463430	0.6477146	0.6457912	0.6456691	0.6427645	0.6432760	0.6416530	0.6378393	0.6372522	0.6356733	0.6333054	0.6315446	0.6280007	0.6256121	0.6227673	0.6197849	0.6178724	0.6148840	0.6130390	0.6099579	0.6073510
N0559	YES	0.4331309	0.4786355	0.5055128	0.5482062	0.5808895	0.6039486	0.6392425	0.6467480	0.6658286	0.6802311	0.6918680	0.7001095	0.7067323	0.7109775	0.7164649	0.7192017	0.7173322	0.7227936	0.7216234	0.7243783	0.7272986	0.7255301	0.7281662	0.7294408	0.7257194	0.7281901	0.7282897	0.7266072	0.7273762	0.7262279	0.7261995	0.7228457	0.7233565	0.7216755	0.7186013	0.7187161	0.7167051	0.7149915	0.7126032	0.7094570	0.7073337	0.7049333	0.7015593	0.6992961	0.6978639	0.6953333	0.6920025	0.6897706
N0560	YES	0.3975768	0.4451074	0.4784868	0.5198113	0.5520366	0.5723444	0.6073186	0.6152602	0.6362534	0.6507567	0.6633747	0.6725216	0.6786789	0.6825846	0.6871302	0.6907271	0.6902596	0.6953624	0.6949310	0.6974056	0.6997476	0.6975896	0.6999708	0.7013861	0.6978310	0.6997421	0.7002800	0.6988422	0.6999620	0.6980788	0.6980606	0.6960176	0.6963619	0.6946827	0.6916530	0.6919602	0.6897379	0.6880778	0.6856049	0.6822947	0.6803875	0.6783546	0.6751008	0.6735743	0.6707030	0.6685163	0.6656084	0.6629539
N0561	YES	0.2093453	0.2598618	0.2931999	0.3354014	0.3710554	0.3884404	0.4302675	0.4439081	0.4671796	0.4778961	0.4901792	0.5007963	0.5072864	0.5106759	0.5171251	0.5233387	0.5215018	0.5257613	0.5233083	0.5291306	0.5318660	0.5276154	0.5300643	0.5304466	0.5289299	0.5312172	0.5306772	0.5293699	0.5309623	0.5291978	0.5287637	0.5266806	0.5268550	0.5257604	0.5209048	0.5213075	0.5205387	0.5180889	0.5159709	0.5129566	0.5102628	0.5076178	0.5053015	0.5037987	0.5003707	0.4987146	0.4957393	0.4931306
N0562	YES	0.3265557	0.3734673	0.4014170	0.4499210	0.4809754	0.5012578	0.5415372	0.5499288	0.5724902	0.5846506	0.5980347	0.6078364	0.6144868	0.6172065	0.6233423	0.6288503	0.6272420	0.6321959	0.6318223	0.6362445	0.6389052	0.6350216	0.6372979	0.6387172	0.6366075	0.6382503	0.6382366	0.6377949	0.6390345	0.6377412	0.6372744	0.6349897	0.6363120	0.6345500	0.6309982	0.6314470	0.6297513	0.6281084	0.6263446	0.6231472	0.6213207	0.6189979	0.6159551	0.6141257	0.6121529	0.6101711	0.6073620	0.6048980
N0563	YES	0.2902399	0.3436428	0.3710530	0.4167916	0.4520796	0.4710486	0.5115328	0.5214816	0.5444800	0.5584814	0.5715243	0.5791971	0.5868861	0.5898110	0.5962140	0.6014180	0.5998511	0.6058234	0.6047723	0.6093725	0.6119232	0.6087983	0.6107221	0.6127046	0.6100934	0.6128392	0.6131241	0.6124297	0.6132246	0.6121210	0.6117406	0.6098611	0.6103625	0.6094391	0.6053644	0.6063809	0.6051164	0.6031739	0.6015031	0.5982241	0.5962080	0.5942574	0.5912716	0.5903147	0.5876029	0.5857299	0.5833302	0.5810065
N0564	YES	0.3951649	0.4453199	0.4718605	0.5163548	0.5473409	0.5682538	0.6042783	0.6137657	0.6302237	0.6431536	0.6559770	0.6642542	0.6692755	0.6732385	0.6761294	0.6803502	0.6775703	0.6828305	0.6806272	0.6834974	0.6858923	0.6830711	0.6847864	0.6857231	0.6826301	0.6847602	0.6839762	0.6829924	0.6835437	0.6820824	0.6814603	0.6798642	0.6799136	0.6786788	0.6750036	0.6753016	0.6734048	0.6713139	0.6691948	0.6661932	0.6638201	0.6623749	0.6591529	0.6574928	0.6551538	0.6530645	0.6500909	0.6480950
N0565	YES	0.4336955	0.4841073	0.5121129	0.5532255	0.5835466	0.6039219	0.6401854	0.6443057	0.6609120	0.6732162	0.6856048	0.6903458	0.6958044	0.6995700	0.7026196	0.7053817	0.7016473	0.7068053	0.7035861	0.7054080	0.7077222	0.7046887	0.7076766	0.7075312	0.7033692	0.7057991	0.7045044	0.7039134	0.7043450	0.7027121	0.7028041	0.7007390	0.7013291	0.6999444	0.6969525	0.6973273	0.6958620	0.6940812	0.6926040	0.6893315	0.6883711	0.6864167	0.6843479	0.6832350	0.6815012	0.6796945	0.6775520	0.6755875
N0566	YES	0.4094389	0.4588791	0.4880605	0.5299917	0.5605792	0.5829471	0.6208583	0.6241967	0.6451867	0.6566371	0.6695186	0.6777037	0.6833414	0.6848295	0.6900395	0.6941178	0.6907713	0.6961191	0.6938260	0.6958575	0.6988909	0.6964911	0.6978086	0.6982817	0.6945816	0.6961730	0.6955478	0.6953182	0.6956228	0.6944773	0.6936014	0.6916247	0.6927752	0.6912355	0.6883479	0.6885484	0.6867617	0.6853352	0.6835805	0.6805328	0.6792802	0.6769933	0.6745448	0.6734254	0.6717764	0.6699992	0.6672988	0.6649620
N0567	YES	0.4017391	0.4486612	0.4789650	0.5229058	0.5535491	0.5749309	0.6111000	0.6185299	0.6373445	0.6510514	0.6640473	0.6724866	0.6777736	0.6830924	0.6858148	0.6903525	0.6873299	0.6937284	0.6915475	0.6946687	0.6975160	0.6957125	0.6961235	0.6976463	0.6948576	0.6964557	0.6956072	0.6954907	0.6957051	0.6948171	0.6942478	0.6929194	0.6938778	0.6922948	0.6890962	0.6893790	0.6875886	0.6868221	0.6844035	0.6817782	0.6802700	0.6784328	0.6760220	0.6750422	0.6722193	0.6711817	0.6684256	0.6662374
N0568	YES	0.3226593	0.3658921	0.4004352	0.4413322	0.4761315	0.4954847	0.5346614	0.5431884	0.5644809	0.5793595	0.5937791	0.6031036	0.6086701	0.6117845	0.6179738	0.6227049	0.6213692	0.6259628	0.6256248	0.6298053	0.6315393	0.6279575	0.6300135	0.6307271	0.6292332	0.6307113	0.6309076	0.6305274	0.6315172	0.6299038	0.6298688	0.6278692	0.6284470	0.6272589	0.6234468	0.6240683	0.6227904	0.6216321	0.6198864	0.6171730	0.6147798	0.6127801	0.6103712	0.6089335	0.6072148	0.6053376	0.6029853	0.6007701
N0569	YES	0.3180087	0.3680384	0.3993938	0.4416568	0.4739735	0.4936572	0.5355866	0.5416200	0.5646567	0.5782447	0.5924826	0.6010838	0.6080575	0.6116683	0.6168554	0.6218318	0.6203198	0.6255043	0.6240683	0.6290879	0.6309198	0.6269238	0.6293410	0.6299937	0.6272879	0.6303031	0.6305783	0.6295610	0.6303040	0.6289128	0.6285294	0.6268382	0.6278111	0.6265829	0.6223032	0.6233347	0.6223301	0.6206212	0.6192775	0.6162030	0.6144710	0.6122052	0.6098894	0.6082572	0.6062830	0.6049454	0.6023543	0.6000355
N0570	YES	0.5044883	0.5423648	0.5578716	0.5886592	0.6088598	0.6230381	0.6514391	0.6485965	0.6643714	0.6738201	0.6824413	0.6889305	0.6928837	0.6943835	0.6968275	0.6981745	0.6956263	0.6999650	0.6963819	0.6991245	0.7007823	0.6973122	0.6991714	0.6990238	0.6956512	0.6971081	0.6964759	0.6950256	0.6951820	0.6933872	0.6927345	0.6902561	0.6905895	0.6888275	0.6857294	0.6850007	0.6832638	0.6814843	0.6787339	0.6754830	0.6736014	0.6705838	0.6680633	0.6661411	0.6629720	0.6604233	0.6570845	0.6541668
N0571	YES	0.6284696	0.6730435	0.6992061	0.7355348	0.7643027	0.7878121	0.8222284	0.8175375	0.8322185	0.8508276	0.8631986	0.8666210	0.8704960	0.8770996	0.8792275	0.8841345	0.8804380	0.8901641	0.8894157	0.8890501	0.8916101	0.8916396	0.8934748	0.8966061	0.8914978	0.8941730	0.8954052	0.8965721	0.8960677	0.8954890	0.8966457	0.8942844	0.8958235	0.8940896	0.8931417	0.8937308	0.8916162	0.8920923	0.8898508	0.8862427	0.8863798	0.8838084	0.8804971	0.8779066	0.8770135	0.8738543	0.8703161	0.8677081
N0572	YES	0.5026242	0.5328387	0.5465265	0.5806133	0.6024528	0.6144122	0.6455529	0.6409443	0.6572692	0.6639165	0.6734849	0.6798161	0.6829879	0.6860669	0.6862924	0.6892458	0.6870695	0.6902862	0.6883292	0.6899920	0.6915169	0.6885967	0.6901094	0.6904732	0.6862464	0.6877490	0.6871989	0.6860870	0.6859267	0.6840913	0.6838369	0.6816579	0.6818007	0.6800041	0.6761238	0.6762490	0.6740418	0.6725437	0.6697506	0.6663658	0.6646805	0.6622173	0.6590452	0.6570083	0.6540255	0.6516621	0.6485053	0.6455026
N0573	YES	0.5701516	0.6206955	0.6511965	0.6818959	0.7096657	0.7344879	0.7668507	0.7681000	0.7813311	0.7988470	0.8082796	0.8118789	0.8170968	0.8244268	0.8262337	0.8314255	0.8288023	0.8335950	0.8341430	0.8337105	0.8364055	0.8355348	0.8372102	0.8383560	0.8337867	0.8357977	0.8358012	0.8352265	0.8350097	0.8339773	0.8347527	0.8306731	0.8316123	0.8291101	0.8266494	0.8261003	0.8231302	0.8213586	0.8186269	0.8151391	0.8139877	0.8116442	0.8075568	0.8056756	0.8040023	0.8015608	0.7979050	0.7955024
N0574	YES	0.5693194	0.6108159	0.6322383	0.6706782	0.6992152	0.7210273	0.7575102	0.7588074	0.7724318	0.7875936	0.7984152	0.8053947	0.8068290	0.8146369	0.8167021	0.8198785	0.8176488	0.8244188	0.8220960	0.8245757	0.8260868	0.8248085	0.8264537	0.8275694	0.8237734	0.8254942	0.8268474	0.8258421	0.8272475	0.8276142	0.8272796	0.8249998	0.8258597	0.8239458	0.8222890	0.8217586	0.8202601	0.8188857	0.8169585	0.8138046	0.8128348	0.8098938	0.8067484	0.8046744	0.8030525	0.7999908	0.7964321	0.7933622
N0575	YES	0.5111333	0.5461054	0.5804874	0.6156670	0.6489820	0.6707538	0.7045149	0.7069637	0.7248821	0.7387580	0.7497424	0.7571739	0.7601778	0.7669733	0.7693319	0.7740897	0.7713973	0.7765652	0.7759058	0.7784549	0.7791661	0.7778860	0.7801662	0.7799413	0.7770660	0.7796970	0.7787900	0.7777448	0.7781988	0.7763317	0.7757230	0.7726026	0.7726388	0.7700968	0.7665999	0.7659966	0.7632920	0.7613891	0.7589856	0.7557318	0.7537494	0.7512674	0.7470096	0.7445078	0.7424962	0.7401213	0.7357635	0.7340467
N0576	YES	0.5214379	0.5656149	0.5930280	0.6308694	0.6567671	0.6796912	0.7139411	0.7159836	0.7340099	0.7487337	0.7604402	0.7666457	0.7690578	0.7751215	0.7799354	0.7829165	0.7804506	0.7856949	0.7851391	0.7862121	0.7884450	0.7860113	0.7887356	0.7897191	0.7854976	0.7883918	0.7881123	0.7871231	0.7874224	0.7858807	0.7845553	0.7821473	0.7819175	0.7792963	0.7768266	0.7757248	0.7730470	0.7715905	0.7691293	0.7650964	0.7646139	0.7614908	0.7577462	0.7554991	0.7532634	0.7503818	0.7473035	0.7446874
N0577	YES	0.4427843	0.4959062	0.5235154	0.5658650	0.5950523	0.6171987	0.6585514	0.6636075	0.6812897	0.6984935	0.7098386	0.7173767	0.7231481	0.7291322	0.7331041	0.7373880	0.7350866	0.7412049	0.7395623	0.7416102	0.7435394	0.7423462	0.7456323	0.7473646	0.7436230	0.7460459	0.7458609	0.7452136	0.7452139	0.7442427	0.7432553	0.7404194	0.7405322	0.7381737	0.7343825	0.7346357	0.7320283	0.7305902	0.7279656	0.7238004	0.7218899	0.7190861	0.7156513	0.7131382	0.7108059	0.7082006	0.7051557	0.7020977
N0578	YES	0.5040985	0.5501098	0.5790327	0.6173568	0.6474769	0.6698592	0.7059668	0.7111597	0.7247917	0.7423622	0.7528517	0.7584320	0.7615785	0.7673265	0.7716455	0.7748108	0.7708436	0.7766206	0.7759614	0.7757275	0.7789073	0.7766463	0.7776239	0.7782238	0.7749942	0.7770365	0.7764204	0.7752620	0.7749655	0.7735883	0.7716289	0.7694868	0.7690654	0.7667022	0.7634241	0.7633640	0.7601388	0.7589493	0.7562919	0.7527137	0.7510099	0.7486067	0.7445617	0.7422599	0.7400921	0.7377705	0.7342914	0.7317733
N0579	YES	0.5156072	0.5595462	0.5882312	0.6297917	0.6592148	0.6875463	0.7186022	0.7223288	0.7394615	0.7563888	0.7698681	0.7750222	0.7790016	0.7861071	0.7897639	0.7945876	0.7924004	0.7972214	0.7975320	0.7980626	0.8002539	0.7996114	0.8018350	0.8024140	0.7991772	0.8002086	0.8006116	0.8000886	0.8000343	0.7985470	0.7977924	0.7946196	0.7943593	0.7922955	0.7886893	0.7886305	0.7858436	0.7839294	0.7809533	0.7773303	0.7759779	0.7726570	0.7688650	0.7660642	0.7634517	0.7611789	0.7574205	0.7547513
N0580	YES	0.5195625	0.5672628	0.5998886	0.6403472	0.6670231	0.6893395	0.7262858	0.7254084	0.7440152	0.7593776	0.7715870	0.7751183	0.7791167	0.7845420	0.7887070	0.7937649	0.7900863	0.7960840	0.7948937	0.7960626	0.7969820	0.7955711	0.7980526	0.7987474	0.7958732	0.7974600	0.7964514	0.7966233	0.7959550	0.7943203	0.7937640	0.7907929	0.7907075	0.7876617	0.7848793	0.7844337	0.7813561	0.7792937	0.7768023	0.7731192	0.7714530	0.7687305	0.7646899	0.7622717	0.7605625	0.7572238	0.7537717	0.7511392
N0581	YES	0.4558857	0.4985029	0.5319465	0.5646387	0.5958417	0.6189440	0.6555853	0.6595477	0.6815079	0.6950412	0.7068442	0.7161585	0.7230265	0.7287015	0.7314941	0.7360314	0.7366253	0.7402746	0.7394446	0.7441942	0.7441300	0.7432401	0.7454528	0.7474515	0.7460336	0.7477336	0.7454596	0.7471317	0.7475128	0.7457049	0.7466232	0.7430278	0.7439938	0.7424760	0.7389393	0.7390000	0.7377044	0.7348880	0.7336851	0.7295496	0.7276689	0.7245988	0.7222165	0.7201488	0.7184583	0.7158086	0.7124052	0.7100577
N0582	YES	0.4587418	0.5007682	0.5325239	0.5662306	0.6006582	0.6259082	0.6578894	0.6654805	0.6869646	0.6967095	0.7113553	0.7224048	0.7277430	0.7375671	0.7370020	0.7416070	0.7426634	0.7462351	0.7467445	0.7498549	0.7498959	0.7493505	0.7510717	0.7528232	0.7518664	0.7541294	0.7516060	0.7525895	0.7526988	0.7509139	0.7514816	0.7485035	0.7492195	0.7471097	0.7436866	0.7434089	0.7422160	0.7396455	0.7378803	0.7339186	0.7318159	0.7287064	0.7260180	0.7237548	0.7218170	0.7191906	0.7159850	0.7136859
N0583	YES	0.4487994	0.4952598	0.5262371	0.5593771	0.5957375	0.6198756	0.6540452	0.6606368	0.6779050	0.6926233	0.7045867	0.7136480	0.7194864	0.7275368	0.7279648	0.7327374	0.7335730	0.7375311	0.7382869	0.7415674	0.7421761	0.7413478	0.7431771	0.7450052	0.7441899	0.7451264	0.7429292	0.7443674	0.7447403	0.7430798	0.7439904	0.7407152	0.7419459	0.7394833	0.7362974	0.7364478	0.7353129	0.7325790	0.7306949	0.7269272	0.7249641	0.7217429	0.7190295	0.7172469	0.7155296	0.7125319	0.7091826	0.7067348
N0584	YES	0.5088086	0.5476751	0.5824134	0.6149753	0.6469735	0.6738322	0.7053816	0.7121284	0.7276161	0.7428015	0.7577962	0.7650306	0.7710472	0.7808253	0.7815083	0.7854220	0.7865137	0.7901602	0.7900493	0.7934319	0.7935687	0.7933931	0.7931234	0.7966254	0.7947752	0.7973855	0.7948182	0.7965359	0.7958015	0.7951512	0.7955725	0.7920068	0.7928588	0.7906252	0.7872565	0.7869060	0.7850977	0.7824458	0.7811432	0.7774563	0.7758986	0.7723110	0.7698348	0.7678437	0.7661099	0.7633605	0.7596930	0.7579166
N0585	YES	0.6016832	0.6398826	0.6729771	0.6991366	0.7295613	0.7604149	0.7897137	0.7937596	0.8061363	0.8214735	0.8331698	0.8417893	0.8463290	0.8546363	0.8528810	0.8575838	0.8614357	0.8644900	0.8650439	0.8684250	0.8681310	0.8695543	0.8688412	0.8719431	0.8705530	0.8723413	0.8696845	0.8724719	0.8723286	0.8724692	0.8741746	0.8713957	0.8732501	0.8714623	0.8686975	0.8685974	0.8679967	0.8659519	0.8644241	0.8613529	0.8603860	0.8573145	0.8554346	0.8534880	0.8530579	0.8504894	0.8476918	0.8458858
N0586	YES	0.5446963	0.5830265	0.6142956	0.6438579	0.6750185	0.6998190	0.7335476	0.7355945	0.7519467	0.7643275	0.7765968	0.7852647	0.7867101	0.7945119	0.7971134	0.7979133	0.7992799	0.8031694	0.8016238	0.8041736	0.8030961	0.8023553	0.8022591	0.8040132	0.8014046	0.8028470	0.8006302	0.8012618	0.8005299	0.7985772	0.7984778	0.7945684	0.7953807	0.7920789	0.7893031	0.7881808	0.7861925	0.7836338	0.7812749	0.7776644	0.7759454	0.7718093	0.7693725	0.7664112	0.7645071	0.7618965	0.7581387	0.7558129
N0588	YES	0.4317237	0.4760047	0.5069631	0.5403343	0.5746207	0.6006621	0.6344906	0.6417166	0.6627110	0.6752935	0.6894404	0.7007731	0.7067889	0.7127272	0.7154332	0.7211297	0.7214615	0.7260888	0.7262356	0.7313213	0.7314631	0.7318367	0.7335671	0.7354925	0.7350795	0.7371966	0.7348214	0.7367072	0.7373845	0.7360125	0.7369065	0.7339838	0.7351798	0.7332406	0.7303753	0.7303620	0.7291520	0.7265245	0.7250264	0.7213191	0.7196349	0.7161999	0.7136277	0.7120728	0.7098773	0.7066606	0.7034178	0.7007013
N0589	YES	0.5317201	0.5691748	0.6038862	0.6341815	0.6652521	0.6928507	0.7258844	0.7288868	0.7485150	0.7623564	0.7727438	0.7844221	0.7861798	0.7953464	0.7971157	0.8005064	0.8016393	0.8066940	0.8053640	0.8095627	0.8088033	0.8083651	0.8102345	0.8125954	0.8108448	0.8128917	0.8106466	0.8138459	0.8135623	0.8113501	0.8125108	0.8094325	0.8113294	0.8093328	0.8061011	0.8051922	0.8043513	0.8016936	0.7998996	0.7966026	0.7956294	0.7926726	0.7899981	0.7877408	0.7861826	0.7836195	0.7796876	0.7780220
N0590	YES	0.5313111	0.5579509	0.5853460	0.6152270	0.6389261	0.6614540	0.6886950	0.6898872	0.7075563	0.7132105	0.7255767	0.7343935	0.7371705	0.7454463	0.7437954	0.7465697	0.7468441	0.7498060	0.7490562	0.7511220	0.7511702	0.7484318	0.7497975	0.7497817	0.7477683	0.7487086	0.7443962	0.7451081	0.7440813	0.7414517	0.7408651	0.7367953	0.7369636	0.7336743	0.7295420	0.7274660	0.7256185	0.7213627	0.7187860	0.7141983	0.7111501	0.7066039	0.7035373	0.7008039	0.6974208	0.6936964	0.6897341	0.6861914
N0591	YES	0.5340733	0.5753594	0.6039679	0.6316361	0.6662434	0.6876938	0.7200636	0.7224455	0.7387417	0.7483126	0.7601487	0.7683381	0.7707271	0.7773492	0.7774727	0.7816899	0.7815906	0.7861057	0.7842228	0.7873219	0.7870942	0.7863495	0.7863813	0.7885839	0.7868363	0.7884737	0.7850208	0.7866224	0.7857913	0.7841824	0.7848157	0.7815586	0.7818677	0.7788886	0.7755200	0.7750973	0.7736064	0.7712591	0.7694033	0.7655348	0.7638147	0.7603407	0.7577205	0.7553329	0.7532795	0.7504947	0.7471870	0.7451862
N0592	YES	0.5313304	0.5670190	0.5969890	0.6340173	0.6595140	0.6874441	0.7203410	0.7228403	0.7398341	0.7525045	0.7624233	0.7704949	0.7751894	0.7820500	0.7856388	0.7876148	0.7874252	0.7913355	0.7911615	0.7933800	0.7938253	0.7930218	0.7932939	0.7950518	0.7926945	0.7958022	0.7922440	0.7937256	0.7928807	0.7913809	0.7914523	0.7882246	0.7888427	0.7860313	0.7826889	0.7812034	0.7798078	0.7767617	0.7754153	0.7720621	0.7697880	0.7663791	0.7637298	0.7614715	0.7591929	0.7570490	0.7528570	0.7507454
N0593	YES	0.4788960	0.5220528	0.5541797	0.5888391	0.6194375	0.6467637	0.6801432	0.6861265	0.7040716	0.7145001	0.7270513	0.7356477	0.7425370	0.7490259	0.7503213	0.7542293	0.7544440	0.7590711	0.7585087	0.7613960	0.7625418	0.7620386	0.7626881	0.7653034	0.7638154	0.7658495	0.7623407	0.7645555	0.7638249	0.7626637	0.7638510	0.7605814	0.7618436	0.7596118	0.7558973	0.7553334	0.7544879	0.7518200	0.7499986	0.7467281	0.7445577	0.7417548	0.7393846	0.7368799	0.7353070	0.7328939	0.7295309	0.7270789
N0594	YES	0.4744482	0.5160412	0.5523227	0.5818359	0.6184517	0.6396106	0.6750387	0.6795406	0.6990530	0.7105169	0.7231809	0.7344432	0.7384954	0.7445778	0.7468944	0.7505649	0.7520301	0.7557723	0.7550843	0.7594632	0.7593961	0.7586967	0.7600023	0.7622613	0.7611102	0.7631956	0.7594362	0.7614540	0.7612379	0.7599330	0.7599836	0.7574046	0.7587502	0.7558821	0.7525750	0.7523142	0.7515458	0.7490033	0.7472877	0.7436904	0.7413704	0.7385406	0.7361091	0.7338532	0.7323438	0.7299125	0.7266831	0.7244058
N0595	YES	0.4954716	0.5409103	0.5675654	0.6036776	0.6349670	0.6593212	0.6949337	0.6975993	0.7171738	0.7287467	0.7404548	0.7509015	0.7538578	0.7621204	0.7636644	0.7668678	0.7672465	0.7708293	0.7713411	0.7743533	0.7751890	0.7736871	0.7748299	0.7774433	0.7751801	0.7781626	0.7745507	0.7755881	0.7761595	0.7746221	0.7745498	0.7719474	0.7722230	0.7697033	0.7666357	0.7658733	0.7656637	0.7628271	0.7611805	0.7574220	0.7553676	0.7523984	0.7501366	0.7481132	0.7463067	0.7435782	0.7400871	0.7382041
N0596	YES	0.5394537	0.5680140	0.5938122	0.6224302	0.6472265	0.6683896	0.6988254	0.6976638	0.7143909	0.7234743	0.7364619	0.7426755	0.7480850	0.7526976	0.7525078	0.7565758	0.7554160	0.7586019	0.7573484	0.7600148	0.7597901	0.7568754	0.7580384	0.7584912	0.7570585	0.7573226	0.7537508	0.7540184	0.7529005	0.7505705	0.7506142	0.7456616	0.7457662	0.7428664	0.7388802	0.7373196	0.7350350	0.7311624	0.7283415	0.7240229	0.7212712	0.7168601	0.7138346	0.7103108	0.7076401	0.7037662	0.6999137	0.6966913
N0597	YES	0.5565151	0.6002411	0.6296145	0.6607637	0.6909698	0.7195803	0.7512618	0.7563462	0.7709149	0.7841287	0.7971418	0.8054208	0.8097984	0.8179183	0.8176806	0.8220600	0.8239831	0.8288160	0.8294358	0.8313848	0.8309900	0.8320718	0.8329874	0.8343585	0.8329628	0.8351180	0.8327674	0.8345973	0.8338733	0.8333964	0.8341671	0.8311933	0.8328658	0.8301061	0.8270943	0.8268723	0.8253711	0.8235244	0.8216429	0.8179048	0.8169281	0.8139238	0.8126950	0.8099521	0.8087929	0.8066704	0.8032311	0.8012660
N0598	YES	0.4154401	0.4590710	0.4916650	0.5262082	0.5583218	0.5831854	0.6173128	0.6277931	0.6448187	0.6590324	0.6715236	0.6820361	0.6880056	0.6928567	0.6951163	0.6983258	0.7002313	0.7027818	0.7025092	0.7061726	0.7074628	0.7057759	0.7055310	0.7081574	0.7061246	0.7079023	0.7054259	0.7057567	0.7052992	0.7040352	0.7044005	0.7010625	0.7015996	0.6995224	0.6951126	0.6945736	0.6928091	0.6897590	0.6878447	0.6838277	0.6814242	0.6779577	0.6754522	0.6728656	0.6699916	0.6672054	0.6638275	0.6615861
N0599	YES	0.5365659	0.5814108	0.6137087	0.6467113	0.6760179	0.7041470	0.7354679	0.7410803	0.7585833	0.7727586	0.7870162	0.7944036	0.7980335	0.8071508	0.8071379	0.8126254	0.8159375	0.8195360	0.8197404	0.8237471	0.8228916	0.8240370	0.8244056	0.8287332	0.8254681	0.8282503	0.8258847	0.8279935	0.8285135	0.8267919	0.8276660	0.8240547	0.8261180	0.8234327	0.8204596	0.8197367	0.8188162	0.8162127	0.8145542	0.8108576	0.8090782	0.8069380	0.8047999	0.8024579	0.8009548	0.7978585	0.7947565	0.7927585
N0600	YES	0.4133189	0.4560519	0.4910381	0.5254815	0.5622521	0.5835972	0.6175842	0.6259840	0.6469042	0.6581702	0.6723720	0.6837253	0.6866576	0.6926363	0.6957312	0.6998344	0.6991961	0.7032518	0.7025850	0.7068688	0.7077343	0.7065999	0.7073729	0.7092395	0.7082427	0.7089900	0.7064583	0.7073333	0.7070461	0.7051691	0.7058309	0.7029651	0.7031540	0.7010155	0.6965975	0.6964784	0.6944995	0.6916501	0.6895021	0.6859252	0.6829377	0.6798787	0.6773087	0.6747251	0.6722386	0.6692554	0.6657723	0.6633813
N0601	YES	0.4890400	0.5350105	0.5664452	0.6017914	0.6336266	0.6556703	0.6933998	0.6989532	0.7179970	0.7290401	0.7415181	0.7499512	0.7545974	0.7631209	0.7646723	0.7683867	0.7690141	0.7735239	0.7730259	0.7761291	0.7774066	0.7766710	0.7771735	0.7809540	0.7794222	0.7808148	0.7795026	0.7801110	0.7807407	0.7794839	0.7800379	0.7775995	0.7782553	0.7762479	0.7730536	0.7732248	0.7726033	0.7706502	0.7691284	0.7655375	0.7640232	0.7609841	0.7590432	0.7569125	0.7551911	0.7528672	0.7495604	0.7479467
N0602	YES	0.4911218	0.5289928	0.5628629	0.5937459	0.6287109	0.6524005	0.6833801	0.6882794	0.7106750	0.7227913	0.7343993	0.7452985	0.7505067	0.7580595	0.7594568	0.7637202	0.7641349	0.7681025	0.7689762	0.7714390	0.7725265	0.7719543	0.7721565	0.7756733	0.7737895	0.7758316	0.7726779	0.7741021	0.7738053	0.7721575	0.7720704	0.7693384	0.7693418	0.7666862	0.7640603	0.7629222	0.7622244	0.7595659	0.7575776	0.7530434	0.7514285	0.7480111	0.7455387	0.7435593	0.7408479	0.7381209	0.7353678	0.7325040
N0603	YES	0.5455550	0.5856915	0.6169623	0.6507385	0.6782278	0.7068828	0.7374585	0.7413480	0.7567422	0.7719347	0.7841700	0.7942353	0.7985848	0.8043101	0.8068670	0.8102814	0.8120615	0.8159503	0.8169246	0.8199180	0.8188731	0.8191430	0.8200729	0.8216704	0.8196184	0.8221189	0.8194726	0.8219949	0.8211701	0.8200604	0.8204975	0.8166682	0.8180560	0.8154836	0.8118218	0.8111317	0.8097188	0.8067902	0.8050439	0.8013954	0.7995604	0.7972330	0.7941357	0.7917022	0.7899381	0.7870476	0.7835308	0.7815154
N0604	YES	0.4988478	0.5442251	0.5783929	0.6076940	0.6406088	0.6680834	0.6914511	0.7063975	0.7212904	0.7355516	0.7506260	0.7558479	0.7589441	0.7662000	0.7683456	0.7722700	0.7714861	0.7748612	0.7744486	0.7777104	0.7799068	0.7774223	0.7801002	0.7791870	0.7784275	0.7809283	0.7792062	0.7790097	0.7787395	0.7771611	0.7756755	0.7742469	0.7730028	0.7706888	0.7683689	0.7660067	0.7650132	0.7621536	0.7599483	0.7565327	0.7536954	0.7508565	0.7478991	0.7448760	0.7421667	0.7391437	0.7369930	0.7333130
N0605	YES	0.4723990	0.5173886	0.5513695	0.5859496	0.6158164	0.6407177	0.6666150	0.6807796	0.6965660	0.7083080	0.7258703	0.7302386	0.7327974	0.7416666	0.7423056	0.7460589	0.7459304	0.7489513	0.7468193	0.7514699	0.7527832	0.7500998	0.7515777	0.7527230	0.7508357	0.7524419	0.7508527	0.7506343	0.7495664	0.7482809	0.7473132	0.7455451	0.7432561	0.7416018	0.7387736	0.7366490	0.7355783	0.7326150	0.7294403	0.7260349	0.7234760	0.7200662	0.7174128	0.7140267	0.7114931	0.7086736	0.7057585	0.7020535
N0606	YES	0.5296796	0.5821722	0.6175615	0.6424022	0.6722108	0.7004685	0.7213294	0.7387135	0.7496230	0.7632194	0.7800377	0.7826248	0.7855451	0.7945101	0.7941158	0.8000089	0.7994983	0.8018288	0.8023040	0.8042790	0.8067811	0.8053302	0.8057812	0.8059592	0.8044913	0.8065168	0.8054909	0.8058231	0.8054032	0.8041344	0.8035925	0.8022521	0.8007250	0.7983122	0.7967775	0.7946433	0.7934985	0.7911598	0.7888207	0.7857464	0.7844038	0.7818456	0.7787471	0.7766148	0.7743175	0.7710376	0.7690859	0.7657509
N0607	YES	0.4972417	0.5459368	0.5783929	0.6087011	0.6342681	0.6631683	0.6883271	0.7023196	0.7159082	0.7281807	0.7418677	0.7471662	0.7508603	0.7586414	0.7592176	0.7628895	0.7616154	0.7654374	0.7647840	0.7682406	0.7700498	0.7668773	0.7694172	0.7689313	0.7672677	0.7694840	0.7673780	0.7675368	0.7667689	0.7653969	0.7639794	0.7622351	0.7602121	0.7593307	0.7567315	0.7539746	0.7532166	0.7505413	0.7481210	0.7447002	0.7428313	0.7396174	0.7372192	0.7342584	0.7318375	0.7291341	0.7269732	0.7236395
N0608	YES	0.5407972	0.5878822	0.6153007	0.6480800	0.6736946	0.7039078	0.7254359	0.7376204	0.7509559	0.7653019	0.7770482	0.7810683	0.7838886	0.7919246	0.7940015	0.7974305	0.7965947	0.8005547	0.7991123	0.8031830	0.8047037	0.8020543	0.8037994	0.8026527	0.8012389	0.8035320	0.8020322	0.8016855	0.8013165	0.7999437	0.7987180	0.7974078	0.7957240	0.7936851	0.7918081	0.7893067	0.7881952	0.7855598	0.7826422	0.7802020	0.7780114	0.7749540	0.7725856	0.7697247	0.7674981	0.7640307	0.7619575	0.7585282
N0609	YES	0.6159443	0.6591965	0.6886535	0.7156244	0.7458068	0.7715233	0.7955815	0.8088530	0.8162397	0.8315771	0.8516366	0.8524904	0.8539059	0.8637844	0.8630549	0.8668405	0.8686631	0.8722228	0.8732430	0.8765712	0.8783183	0.8780928	0.8792519	0.8799032	0.8780349	0.8796480	0.8783536	0.8797721	0.8786105	0.8780304	0.8779011	0.8763657	0.8762302	0.8746343	0.8742493	0.8714958	0.8709042	0.8687113	0.8660922	0.8639283	0.8621758	0.8596276	0.8568907	0.8543682	0.8531383	0.8505099	0.8491213	0.8456230
N0610	YES	0.5693617	0.6151784	0.6465685	0.6731396	0.7004766	0.7272981	0.7512643	0.7653157	0.7744969	0.7899393	0.8032331	0.8079422	0.8083661	0.8173115	0.8166705	0.8216078	0.8204392	0.8236037	0.8232023	0.8264179	0.8269476	0.8247581	0.8254495	0.8250036	0.8238715	0.8265399	0.8247638	0.8259021	0.8262624	0.8260112	0.8265029	0.8259023	0.8247670	0.8230844	0.8225593	0.8205643	0.8201603	0.8185822	0.8153193	0.8129578	0.8111929	0.8088214	0.8063089	0.8040810	0.8012903	0.7974170	0.7952140	0.7914240
N0611	YES	0.7125938	0.7575465	0.7841797	0.8072636	0.8307481	0.8632540	0.8811577	0.8938230	0.9036071	0.9166971	0.9348041	0.9336638	0.9346135	0.9455584	0.9454097	0.9464610	0.9483499	0.9497731	0.9518523	0.9559337	0.9586160	0.9590542	0.9590170	0.9592314	0.9576785	0.9600179	0.9565469	0.9585068	0.9579741	0.9564792	0.9563983	0.9550354	0.9536173	0.9509469	0.9504911	0.9486341	0.9463166	0.9457975	0.9422356	0.9408345	0.9384847	0.9366124	0.9336260	0.9298515	0.9284699	0.9251060	0.9236960	0.9206535
N0612	YES	0.5588235	0.5991934	0.6328756	0.6597412	0.6904100	0.7168185	0.7367045	0.7536290	0.7659031	0.7781075	0.7948195	0.7976876	0.7999521	0.8078771	0.8078750	0.8138325	0.8142296	0.8163829	0.8161777	0.8190295	0.8201426	0.8178970	0.8199654	0.8200789	0.8185909	0.8205920	0.8184600	0.8197819	0.8197705	0.8194472	0.8197342	0.8194257	0.8175163	0.8165371	0.8154179	0.8135849	0.8126109	0.8107026	0.8081751	0.8053800	0.8035952	0.8012882	0.7987376	0.7958685	0.7930876	0.7898058	0.7877025	0.7842401
N0613	YES	0.3733579	0.4231044	0.4538566	0.4892630	0.5205632	0.5422905	0.5744265	0.5866799	0.6067619	0.6207930	0.6352023	0.6421334	0.6464615	0.6525552	0.6548406	0.6598167	0.6588078	0.6624891	0.6605063	0.6657865	0.6683012	0.6653396	0.6670755	0.6661715	0.6643679	0.6670885	0.6654297	0.6647978	0.6656864	0.6643838	0.6629854	0.6619166	0.6608534	0.6595407	0.6559922	0.6552259	0.6537216	0.6509742	0.6488011	0.6459381	0.6433826	0.6400504	0.6375895	0.6349565	0.6319101	0.6290023	0.6267518	0.6229169
N0614	YES	0.3736182	0.4215049	0.4561940	0.4879239	0.5196192	0.5453322	0.5731974	0.5926825	0.6091172	0.6207790	0.6377822	0.6454207	0.6495641	0.6557526	0.6578779	0.6628711	0.6631052	0.6655284	0.6650887	0.6705858	0.6735827	0.6697075	0.6716069	0.6711796	0.6697821	0.6727008	0.6706260	0.6712415	0.6713737	0.6703923	0.6698689	0.6684582	0.6684684	0.6667473	0.6641787	0.6632442	0.6620648	0.6595816	0.6576525	0.6546472	0.6525704	0.6497409	0.6475912	0.6451598	0.6427226	0.6400521	0.6376604	0.6345158
N0615	YES	0.4160139	0.4654604	0.5034934	0.5366004	0.5650254	0.5913451	0.6233565	0.6364167	0.6530613	0.6685480	0.6838514	0.6915758	0.6972568	0.7032782	0.7061884	0.7112301	0.7098403	0.7137552	0.7129366	0.7170261	0.7192560	0.7174262	0.7198748	0.7202134	0.7192670	0.7215860	0.7200208	0.7197286	0.7205517	0.7191747	0.7192168	0.7179827	0.7178882	0.7164687	0.7146592	0.7136464	0.7130907	0.7108554	0.7088723	0.7064650	0.7047465	0.7020100	0.7001683	0.6987733	0.6964816	0.6942621	0.6921061	0.6892701
N0616	YES	0.4865151	0.5305938	0.5644959	0.6004450	0.6248379	0.6496844	0.6784555	0.6899082	0.7071467	0.7174781	0.7343608	0.7380597	0.7422197	0.7503757	0.7517812	0.7554657	0.7539976	0.7575740	0.7568265	0.7615080	0.7613190	0.7604706	0.7607416	0.7620029	0.7602732	0.7630749	0.7618417	0.7619954	0.7623965	0.7611063	0.7608436	0.7595788	0.7593524	0.7577785	0.7563068	0.7559861	0.7546673	0.7529535	0.7511494	0.7483348	0.7465180	0.7440296	0.7415144	0.7392897	0.7370996	0.7346137	0.7327523	0.7293060
N0617	YES	0.4851573	0.5373531	0.5652673	0.5981615	0.6266321	0.6495075	0.6798190	0.6941169	0.7078547	0.7203929	0.7372568	0.7400627	0.7441506	0.7547095	0.7559057	0.7600883	0.7594085	0.7619305	0.7606730	0.7646916	0.7671024	0.7647924	0.7663164	0.7671571	0.7657149	0.7677332	0.7668957	0.7667115	0.7672502	0.7654628	0.7655520	0.7636573	0.7632922	0.7612494	0.7596752	0.7582792	0.7572147	0.7556405	0.7539186	0.7505484	0.7488461	0.7462131	0.7436952	0.7418332	0.7391272	0.7370179	0.7350777	0.7325628
N0618	YES	0.9344786	0.9841967	0.9982969	1.0230259	1.0362744	1.0715772	1.0904909	1.1002650	1.0947812	1.1195576	1.1388164	1.1319263	1.1322243	1.1502646	1.1441206	1.1508006	1.1528176	1.1551423	1.1625825	1.1625171	1.1681720	1.1694937	1.1718464	1.1739172	1.1732010	1.1756461	1.1762550	1.1767421	1.1756114	1.1784757	1.1786523	1.1806927	1.1769491	1.1751002	1.1802713	1.1756123	1.1759191	1.1769710	1.1718351	1.1726438	1.1728929	1.1698947	1.1675968	1.1646404	1.1651669	1.1614182	1.1614316	1.1579059
N0619	YES	0.8238555	0.8743861	0.8915654	0.9159968	0.9372220	0.9701536	0.9867371	0.9995608	0.9977053	1.0213484	1.0430788	1.0428991	1.0432365	1.0563072	1.0543618	1.0580486	1.0618374	1.0659970	1.0702596	1.0723146	1.0763869	1.0784829	1.0803796	1.0834924	1.0815704	1.0856345	1.0858148	1.0873783	1.0886610	1.0897740	1.0897013	1.0893526	1.0874720	1.0870670	1.0888538	1.0849583	1.0858228	1.0855638	1.0826817	1.0806863	1.0802940	1.0787154	1.0774546	1.0746783	1.0745103	1.0714649	1.0710716	1.0686634
N0620	YES	0.8375831	0.8871258	0.9143133	0.9315844	0.9523101	0.9925729	1.0076132	1.0105213	1.0133659	1.0364355	1.0576448	1.0538501	1.0525064	1.0659131	1.0611960	1.0653576	1.0658646	1.0695078	1.0704249	1.0721312	1.0741862	1.0760715	1.0787786	1.0774285	1.0756685	1.0777912	1.0762509	1.0777501	1.0758693	1.0755811	1.0747225	1.0729525	1.0713123	1.0679828	1.0681478	1.0651308	1.0636276	1.0622554	1.0572350	1.0543953	1.0540340	1.0502737	1.0470054	1.0427343	1.0422441	1.0375243	1.0358303	1.0335027
N0621	YES	0.7443586	0.7880645	0.8233013	0.8479645	0.8707201	0.9027478	0.9154103	0.9306250	0.9413829	0.9541527	0.9752881	0.9807905	0.9777293	0.9930496	0.9925299	0.9958068	1.0013628	1.0064658	1.0071993	1.0132551	1.0151355	1.0173124	1.0216007	1.0224320	1.0216897	1.0253240	1.0237253	1.0277573	1.0276638	1.0277143	1.0288197	1.0287544	1.0263381	1.0260789	1.0283111	1.0251336	1.0246624	1.0245304	1.0215977	1.0197318	1.0201472	1.0173656	1.0159796	1.0130746	1.0134300	1.0095026	1.0101032	1.0069559
N0622	YES	0.7670729	0.8075867	0.8448036	0.8644960	0.8826744	0.9166222	0.9334359	0.9499570	0.9507781	0.9721340	0.9940729	0.9911584	0.9947176	1.0065526	1.0088352	1.0110528	1.0155141	1.0206033	1.0233092	1.0252312	1.0304505	1.0334982	1.0354838	1.0379142	1.0366111	1.0407660	1.0386750	1.0440110	1.0419463	1.0422176	1.0436299	1.0441440	1.0427899	1.0420676	1.0442419	1.0421944	1.0413483	1.0408617	1.0377935	1.0371724	1.0381187	1.0348588	1.0331436	1.0305560	1.0313607	1.0282481	1.0282879	1.0263425
N0623	YES	0.6290002	0.6771970	0.7059343	0.7336356	0.7559865	0.7877415	0.8091956	0.8197469	0.8318173	0.8487669	0.8652140	0.8669232	0.8686280	0.8808519	0.8810531	0.8850540	0.8865774	0.8916176	0.8926857	0.8963736	0.8990421	0.8987191	0.9005567	0.9023508	0.8993796	0.9033464	0.9015350	0.9038898	0.9039176	0.9029751	0.9041823	0.9037837	0.9033946	0.9011934	0.9017153	0.9003946	0.9007797	0.8987693	0.8963083	0.8939363	0.8932581	0.8904828	0.8895204	0.8855034	0.8850760	0.8819977	0.8807206	0.8779353
N0624	YES	0.8296180	0.8742590	0.9102980	0.9239547	0.9437916	0.9815547	0.9991046	1.0055772	1.0070695	1.0295258	1.0495480	1.0480191	1.0452604	1.0627357	1.0582803	1.0613053	1.0646193	1.0675046	1.0711257	1.0750853	1.0766046	1.0808411	1.0823340	1.0854050	1.0823495	1.0868868	1.0864136	1.0894804	1.0889113	1.0875490	1.0905194	1.0901625	1.0890431	1.0866293	1.0892453	1.0857394	1.0855252	1.0851706	1.0823175	1.0796269	1.0795573	1.0778620	1.0759543	1.0732708	1.0723026	1.0688535	1.0690671	1.0664023
N0625	YES	0.7700147	0.8162827	0.8436422	0.8652686	0.8892262	0.9235654	0.9402187	0.9536046	0.9635732	0.9744179	0.9953979	0.9953303	0.9986089	1.0135776	1.0071546	1.0110762	1.0140302	1.0188899	1.0209094	1.0234014	1.0259532	1.0287186	1.0322191	1.0340421	1.0330383	1.0335876	1.0336803	1.0362757	1.0346422	1.0357249	1.0364313	1.0353386	1.0342510	1.0321113	1.0332927	1.0294037	1.0292596	1.0290971	1.0260739	1.0238478	1.0230786	1.0212238	1.0171871	1.0149062	1.0141286	1.0108385	1.0103780	1.0074010
N0626	YES	0.8389433	0.8869797	0.9032534	0.9289496	0.9486236	0.9762791	1.0041922	1.0092559	1.0134511	1.0267085	1.0517933	1.0502993	1.0501350	1.0649669	1.0587596	1.0643452	1.0651255	1.0693592	1.0744457	1.0741040	1.0781949	1.0803145	1.0813793	1.0823365	1.0799758	1.0838978	1.0814676	1.0839394	1.0829520	1.0838412	1.0834351	1.0820161	1.0802841	1.0779121	1.0792221	1.0747442	1.0745305	1.0725017	1.0683860	1.0660344	1.0662597	1.0619924	1.0597256	1.0555519	1.0545846	1.0504752	1.0491583	1.0467368
N0627	YES	0.8835589	0.9160396	0.9560394	0.9614746	0.9870515	1.0244673	1.0356789	1.0472630	1.0428249	1.0694220	1.0900389	1.0861802	1.0875649	1.1035005	1.0992895	1.1032593	1.1058593	1.1102042	1.1143017	1.1182054	1.1200058	1.1227155	1.1260352	1.1284276	1.1254777	1.1298916	1.1289138	1.1304930	1.1296631	1.1316382	1.1327939	1.1329236	1.1304433	1.1300848	1.1321142	1.1280004	1.1281840	1.1281824	1.1234944	1.1239177	1.1226726	1.1197693	1.1182225	1.1146474	1.1148541	1.1117103	1.1116781	1.1088722
N0628	YES	0.9456286	0.9986708	1.0273136	1.0387367	1.0465699	1.0873168	1.1029857	1.1139033	1.1063058	1.1305673	1.1549128	1.1487319	1.1468829	1.1645997	1.1634719	1.1680957	1.1706026	1.1759026	1.1797686	1.1817707	1.1852146	1.1885004	1.1907936	1.1938622	1.1930984	1.1968681	1.1943755	1.1969960	1.1982585	1.2006348	1.1995602	1.2005825	1.1972553	1.1966456	1.1998917	1.1955682	1.1978836	1.1981453	1.1943461	1.1936477	1.1966158	1.1937014	1.1915100	1.1905935	1.1895654	1.1860573	1.1862172	1.1848763
N0629	YES	0.7462445	0.7897935	0.8174105	0.8391805	0.8606001	0.8918089	0.9080750	0.9238313	0.9287559	0.9422694	0.9650688	0.9619943	0.9669827	0.9750224	0.9722591	0.9765187	0.9770024	0.9808501	0.9823877	0.9854332	0.9865760	0.9887196	0.9893788	0.9892908	0.9874677	0.9894809	0.9874824	0.9880801	0.9884872	0.9870634	0.9881563	0.9861401	0.9845383	0.9824557	0.9827271	0.9794258	0.9789699	0.9770790	0.9736789	0.9702272	0.9705254	0.9678349	0.9644919	0.9618935	0.9604746	0.9569697	0.9559480	0.9528689
N0630	YES	0.7716982	0.8198334	0.8515083	0.8722816	0.8893071	0.9287000	0.9418645	0.9546834	0.9607181	0.9806577	1.0004342	1.0030080	1.0016190	1.0165790	1.0149151	1.0184448	1.0218540	1.0263211	1.0306473	1.0328493	1.0359390	1.0365291	1.0398321	1.0417154	1.0430266	1.0456102	1.0422769	1.0455785	1.0451239	1.0447493	1.0464913	1.0451908	1.0443542	1.0427779	1.0445058	1.0406933	1.0407485	1.0398860	1.0369532	1.0359421	1.0341952	1.0319897	1.0297782	1.0263971	1.0268456	1.0233696	1.0231192	1.0207251
N0631	YES	0.8844256	0.9312962	0.9695755	0.9841552	1.0041920	1.0352267	1.0479082	1.0618340	1.0611142	1.0794985	1.1032711	1.1003916	1.0997533	1.1132673	1.1119378	1.1181407	1.1187733	1.1205887	1.1280954	1.1285896	1.1319499	1.1368431	1.1391550	1.1408918	1.1395246	1.1427863	1.1414864	1.1454134	1.1448263	1.1450135	1.1465347	1.1470823	1.1458375	1.1475512	1.1502554	1.1459037	1.1454551	1.1458561	1.1415975	1.1411816	1.1437438	1.1410220	1.1377319	1.1352531	1.1356051	1.1326908	1.1340729	1.1319599
N0633	YES	0.8998096	0.9404961	0.9764937	0.9797781	1.0034691	1.0447155	1.0503392	1.0673079	1.0689775	1.0860243	1.1025445	1.1035490	1.1054899	1.1172786	1.1155595	1.1216305	1.1225724	1.1285158	1.1297358	1.1330721	1.1360556	1.1404395	1.1399063	1.1445210	1.1417234	1.1439886	1.1437945	1.1445843	1.1451836	1.1455166	1.1470609	1.1469297	1.1467854	1.1451050	1.1459302	1.1422796	1.1428518	1.1426634	1.1388326	1.1363193	1.1381147	1.1357336	1.1329108	1.1298594	1.1292238	1.1256237	1.1261743	1.1227574
N0634	YES	0.8477002	0.8717229	0.9067309	0.9218802	0.9479787	0.9966655	1.0066955	1.0130509	1.0251046	1.0462362	1.0521159	1.0621791	1.0606471	1.0731580	1.0738411	1.0715717	1.0798879	1.0884883	1.0867096	1.0903606	1.0898429	1.0935675	1.0957592	1.0966736	1.0952711	1.0980394	1.0989813	1.1028903	1.1023434	1.1037201	1.1054152	1.1043475	1.1039953	1.1027716	1.1026174	1.1022775	1.0994582	1.0999658	1.0967690	1.0968781	1.0955573	1.0915525	1.0920458	1.0887078	1.0888691	1.0870204	1.0830156	1.0814291
N0635	YES	0.8531159	0.8716490	0.9134411	0.9231590	0.9574936	0.9994325	1.0151979	1.0164056	1.0309703	1.0461954	1.0495154	1.0612252	1.0663991	1.0709190	1.0703225	1.0707246	1.0742316	1.0849109	1.0812073	1.0842686	1.0838844	1.0878725	1.0873868	1.0901022	1.0888523	1.0897357	1.0908631	1.0925958	1.0914836	1.0915190	1.0923702	1.0910286	1.0903932	1.0900105	1.0891896	1.0863094	1.0845177	1.0839641	1.0788429	1.0787119	1.0763572	1.0735002	1.0739123	1.0686339	1.0687542	1.0653628	1.0619119	1.0607045
N0636	YES	0.9765306	0.9786567	1.0280144	1.0365429	1.0668943	1.1174517	1.1199117	1.1162370	1.1275765	1.1442543	1.1534176	1.1715142	1.1672274	1.1800859	1.1743895	1.1765426	1.1809465	1.1905438	1.1908160	1.1964173	1.1912262	1.1997862	1.1974939	1.2010400	1.2011026	1.2028179	1.2031624	1.2055006	1.2043643	1.2073175	1.2077872	1.2071255	1.2074410	1.2069913	1.2059553	1.2059568	1.2043457	1.2053492	1.2014012	1.2010480	1.2004693	1.1965326	1.1972508	1.1908783	1.1932662	1.1907458	1.1865224	1.1853840
N0637	YES	0.7510634	0.7742602	0.8104576	0.8343549	0.8642262	0.9036019	0.9223719	0.9284755	0.9449435	0.9565359	0.9657711	0.9786163	0.9798407	0.9871139	0.9880627	0.9884380	0.9943468	1.0002630	0.9991056	1.0039636	1.0034107	1.0079923	1.0083454	1.0118212	1.0092527	1.0110064	1.0111057	1.0143285	1.0145054	1.0147436	1.0156560	1.0154020	1.0153993	1.0147028	1.0136180	1.0121484	1.0118773	1.0106673	1.0078655	1.0071670	1.0060143	1.0029334	1.0028988	0.9994370	1.0004569	0.9978462	0.9946405	0.9937223
N0639	YES	0.9301546	0.9414369	0.9882819	0.9964431	1.0278240	1.0694858	1.0694507	1.0836622	1.0929754	1.1124240	1.1177089	1.1240008	1.1272861	1.1398430	1.1393170	1.1417673	1.1445363	1.1540835	1.1526788	1.1553396	1.1545258	1.1591271	1.1602829	1.1644187	1.1614828	1.1611844	1.1641756	1.1660646	1.1655697	1.1671239	1.1674994	1.1665173	1.1664078	1.1656071	1.1680579	1.1642357	1.1616923	1.1617227	1.1571469	1.1570162	1.1558728	1.1510830	1.1530666	1.1473293	1.1467175	1.1453103	1.1409607	1.1398706
N0640	YES	0.8552008	0.8693496	0.9175823	0.9352682	0.9583386	1.0113900	1.0169370	1.0215074	1.0361087	1.0475476	1.0607587	1.0713978	1.0670476	1.0803888	1.0795566	1.0783439	1.0850154	1.0937535	1.0911853	1.0958419	1.0936477	1.0996846	1.1004634	1.1041092	1.1018507	1.1041534	1.1026374	1.1081784	1.1084012	1.1085914	1.1090730	1.1102552	1.1096113	1.1083745	1.1084925	1.1080605	1.1061821	1.1056951	1.1015726	1.1013020	1.1016477	1.0974181	1.0979990	1.0936396	1.0941788	1.0917135	1.0891426	1.0872827
N0641	YES	0.8804109	0.8958310	0.9469782	0.9595960	0.9841575	1.0227139	1.0376499	1.0453671	1.0561007	1.0686181	1.0825664	1.0910583	1.0938206	1.1027641	1.1023715	1.1021534	1.1081432	1.1162988	1.1140851	1.1192516	1.1184430	1.1221446	1.1243260	1.1293212	1.1284242	1.1266669	1.1264495	1.1320305	1.1310542	1.1331780	1.1343261	1.1334010	1.1341524	1.1326454	1.1314127	1.1309397	1.1297437	1.1294688	1.1248069	1.1248366	1.1237091	1.1207292	1.1207749	1.1157122	1.1166674	1.1156722	1.1108838	1.1090063
N0643	YES	0.7966467	0.8149541	0.8618429	0.8739460	0.9013603	0.9446502	0.9598603	0.9602879	0.9750687	0.9927004	1.0030900	1.0122272	1.0115689	1.0205954	1.0212862	1.0215735	1.0249643	1.0310580	1.0303080	1.0334035	1.0305197	1.0345718	1.0363061	1.0373549	1.0357521	1.0366598	1.0356755	1.0362896	1.0362452	1.0369900	1.0366232	1.0347955	1.0343584	1.0341146	1.0320964	1.0302789	1.0266718	1.0260574	1.0219266	1.0206777	1.0187838	1.0148844	1.0138184	1.0095124	1.0093575	1.0068263	1.0031078	1.0010899
N0644	YES	0.9133562	0.9241420	0.9679731	0.9817024	1.0082076	1.0584388	1.0656668	1.0693099	1.0819837	1.0999405	1.1095251	1.1168524	1.1200771	1.1285686	1.1286377	1.1257293	1.1347176	1.1415561	1.1418145	1.1436985	1.1439240	1.1491740	1.1495020	1.1511669	1.1507803	1.1506261	1.1525000	1.1542777	1.1531962	1.1556458	1.1561261	1.1556858	1.1547093	1.1559814	1.1552296	1.1540599	1.1519855	1.1510901	1.1482909	1.1468148	1.1458176	1.1417694	1.1424967	1.1379799	1.1389866	1.1358175	1.1322361	1.1304287
N0646	YES	0.8496965	0.8545861	0.8961928	0.9278545	0.9511124	0.9894602	1.0016367	1.0044566	1.0185347	1.0334384	1.0442156	1.0539219	1.0533230	1.0633293	1.0618302	1.0626453	1.0675052	1.0764905	1.0731883	1.0786139	1.0756556	1.0793325	1.0797784	1.0819886	1.0807482	1.0834340	1.0816057	1.0862241	1.0840491	1.0846093	1.0856011	1.0849143	1.0838286	1.0826970	1.0816975	1.0799987	1.0782239	1.0768011	1.0720725	1.0724390	1.0701553	1.0669684	1.0667344	1.0614488	1.0609243	1.0601984	1.0550491	1.0536387
N0647	YES	0.9224353	0.9301755	0.9708379	0.9931412	1.0191417	1.0581342	1.0635000	1.0681028	1.0794076	1.0949376	1.1012988	1.1129586	1.1102386	1.1172465	1.1100149	1.1106122	1.1129900	1.1174880	1.1157624	1.1147964	1.1105324	1.1134384	1.1093023	1.1073600	1.1049163	1.1029273	1.1006317	1.1005716	1.0979183	1.0943514	1.0931875	1.0899788	1.0857058	1.0821328	1.0798850	1.0748656	1.0705614	1.0682704	1.0625407	1.0600100	1.0566950	1.0512803	1.0496018	1.0446150	1.0431018	1.0394512	1.0342593	1.0321071
N0648	YES	0.8314365	0.8449112	0.8874726	0.9022610	0.9253172	0.9748191	0.9832467	0.9859170	1.0028851	1.0155475	1.0241339	1.0321658	1.0332124	1.0387871	1.0384614	1.0375015	1.0402278	1.0454909	1.0419626	1.0442278	1.0388180	1.0422318	1.0403261	1.0417386	1.0397426	1.0383345	1.0363075	1.0362706	1.0331081	1.0318388	1.0301362	1.0268360	1.0243486	1.0212473	1.0190321	1.0150199	1.0108473	1.0092604	1.0033356	1.0005801	0.9974723	0.9921455	0.9907696	0.9849953	0.9842742	0.9806712	0.9763162	0.9731840
N0649	YES	0.8969839	0.9069688	0.9472017	0.9608896	0.9911138	1.0352533	1.0490534	1.0540729	1.0636936	1.0788431	1.0861686	1.0958899	1.0960461	1.1048406	1.1031888	1.1012471	1.1093662	1.1113857	1.1096109	1.1111931	1.1086824	1.1111870	1.1116194	1.1121926	1.1092137	1.1079394	1.1079919	1.1097082	1.1087337	1.1072905	1.1070436	1.1041355	1.1008258	1.0992975	1.0965769	1.0943941	1.0896736	1.0890211	1.0837154	1.0801522	1.0786119	1.0737371	1.0727395	1.0658262	1.0656372	1.0617781	1.0572590	1.0550518
N0650	YES	0.9005846	0.9127765	0.9614379	0.9698315	0.9938555	1.0330682	1.0399243	1.0464562	1.0554297	1.0734477	1.0827080	1.0919759	1.0912354	1.0982018	1.0936569	1.0925664	1.0968554	1.1023810	1.0973622	1.0989681	1.0980940	1.0973405	1.0962791	1.0955397	1.0922167	1.0932962	1.0899692	1.0910805	1.0896645	1.0876976	1.0863491	1.0836588	1.0790902	1.0779715	1.0749182	1.0708551	1.0679775	1.0650562	1.0594473	1.0579439	1.0547211	1.0487943	1.0477858	1.0412596	1.0408661	1.0374261	1.0331531	1.0308952
N0651	YES	0.9477818	0.9663144	0.9953123	1.0119333	1.0408450	1.0863450	1.0917755	1.1002933	1.1090839	1.1228145	1.1332825	1.1390139	1.1417240	1.1536957	1.1470238	1.1452994	1.1529197	1.1561995	1.1526184	1.1540520	1.1507679	1.1577476	1.1530373	1.1551156	1.1510649	1.1497155	1.1497465	1.1496960	1.1470550	1.1464146	1.1465230	1.1437197	1.1413121	1.1386901	1.1370791	1.1320729	1.1291090	1.1274804	1.1203092	1.1180261	1.1150250	1.1098932	1.1094226	1.1031423	1.1010786	1.0975660	1.0924418	1.0898486
N0652	YES	0.8567383	0.8756288	0.9208320	0.9284859	0.9586220	1.0059544	1.0132571	1.0225549	1.0368669	1.0433213	1.0513428	1.0655549	1.0662049	1.0715209	1.0692366	1.0680612	1.0707088	1.0781022	1.0763955	1.0761237	1.0719059	1.0745853	1.0731403	1.0738412	1.0723718	1.0719392	1.0690011	1.0708530	1.0664034	1.0669488	1.0653571	1.0629737	1.0614457	1.0571554	1.0567127	1.0531148	1.0496349	1.0474228	1.0424943	1.0402896	1.0386215	1.0329504	1.0324669	1.0269794	1.0260800	1.0235159	1.0195795	1.0176814
N0653	YES	0.8970540	0.9042457	0.9474334	0.9712598	0.9917692	1.0403675	1.0423230	1.0468906	1.0644619	1.0800815	1.0868944	1.0946586	1.0890945	1.1000723	1.0974485	1.0956863	1.1011319	1.1043860	1.1012832	1.1043601	1.0999362	1.1017402	1.1018571	1.1013209	1.1007829	1.1003588	1.0983207	1.0991080	1.0982734	1.0980176	1.0984061	1.0949675	1.0927807	1.0913829	1.0904219	1.0879444	1.0838751	1.0832593	1.0779583	1.0777340	1.0754623	1.0710199	1.0716178	1.0658551	1.0654302	1.0628417	1.0596793	1.0577595
N0654	YES	0.9089688	0.9200191	0.9633060	0.9744846	1.0055668	1.0487646	1.0465903	1.0637825	1.0762554	1.0890007	1.0949399	1.1043240	1.1039907	1.1145014	1.1131163	1.1085361	1.1122342	1.1185565	1.1174461	1.1204680	1.1153729	1.1206971	1.1198117	1.1206262	1.1200871	1.1179726	1.1167234	1.1203177	1.1175722	1.1184061	1.1202965	1.1159229	1.1156892	1.1140773	1.1133554	1.1117671	1.1083752	1.1081724	1.1031330	1.1019661	1.1009246	1.0965127	1.0959489	1.0920235	1.0914727	1.0893245	1.0857573	1.0841246
N0655	YES	0.8767477	0.8861414	0.9344911	0.9438133	0.9633225	1.0096743	1.0210795	1.0278008	1.0388341	1.0555423	1.0642774	1.0695360	1.0723335	1.0802398	1.0777172	1.0777600	1.0821301	1.0872772	1.0861237	1.0874152	1.0846174	1.0861996	1.0858749	1.0856589	1.0826355	1.0833329	1.0821699	1.0839922	1.0811788	1.0812143	1.0801769	1.0776538	1.0768820	1.0735885	1.0720733	1.0702354	1.0660901	1.0663666	1.0609893	1.0599853	1.0580194	1.0534518	1.0522686	1.0485826	1.0470625	1.0448419	1.0406401	1.0396665
N0656	YES	0.8716184	0.8835400	0.9414891	0.9508051	0.9753519	1.0268382	1.0279125	1.0338191	1.0509429	1.0656811	1.0725287	1.0832083	1.0823863	1.0910050	1.0850244	1.0825895	1.0845265	1.0892876	1.0854402	1.0871537	1.0825126	1.0851430	1.0814949	1.0793151	1.0760525	1.0754542	1.0741405	1.0749805	1.0714816	1.0692722	1.0681275	1.0638045	1.0626453	1.0585953	1.0568696	1.0542654	1.0498917	1.0483754	1.0440567	1.0415497	1.0392040	1.0348221	1.0338300	1.0285105	1.0286916	1.0257565	1.0218334	1.0203242
N0657	YES	0.8534999	0.8735038	0.9237269	0.9432014	0.9675524	1.0211487	1.0266589	1.0265809	1.0473011	1.0636032	1.0709736	1.0778542	1.0799921	1.0881201	1.0809294	1.0776116	1.0818309	1.0839777	1.0770509	1.0815495	1.0726172	1.0740899	1.0710336	1.0668610	1.0628030	1.0594501	1.0546064	1.0532651	1.0482136	1.0447532	1.0412230	1.0373731	1.0345681	1.0291969	1.0251528	1.0210489	1.0169585	1.0139368	1.0092548	1.0065023	1.0042657	0.9997353	0.9988241	0.9932755	0.9929541	0.9898565	0.9848670	0.9814410
N0658	YES	0.9728597	0.9806678	1.0374578	1.0317729	1.0675048	1.1199785	1.1172305	1.1205629	1.1364062	1.1454462	1.1567668	1.1617692	1.1609515	1.1694772	1.1592363	1.1574399	1.1601421	1.1667417	1.1576715	1.1571771	1.1496046	1.1523957	1.1455957	1.1454921	1.1379292	1.1354104	1.1314780	1.1289672	1.1255858	1.1230038	1.1201497	1.1157817	1.1127888	1.1078489	1.1049073	1.1004422	1.0945529	1.0922385	1.0863278	1.0836729	1.0808586	1.0758681	1.0740112	1.0682125	1.0667338	1.0642520	1.0604479	1.0568870
N0659	YES	0.9066747	0.9118276	0.9590090	0.9728977	1.0028309	1.0561992	1.0607967	1.0667568	1.0840225	1.0959241	1.1044962	1.1110679	1.1102527	1.1151332	1.1103228	1.1079601	1.1108052	1.1132559	1.1099154	1.1103359	1.1011571	1.1036367	1.0985597	1.0961045	1.0908531	1.0869684	1.0828826	1.0831221	1.0778023	1.0739844	1.0726067	1.0667232	1.0644997	1.0597285	1.0550661	1.0508274	1.0473980	1.0436354	1.0376238	1.0348759	1.0322495	1.0284218	1.0270058	1.0213259	1.0203053	1.0177338	1.0131738	1.0093102
N0660	YES	0.8870044	0.8962294	0.9371141	0.9556870	0.9854764	1.0335177	1.0380659	1.0481968	1.0585195	1.0744451	1.0826328	1.0890993	1.0898819	1.0962300	1.0916828	1.0894463	1.0881426	1.0920326	1.0857900	1.0855701	1.0782788	1.0782533	1.0749900	1.0728848	1.0663549	1.0639167	1.0577297	1.0552006	1.0509235	1.0476379	1.0440525	1.0392019	1.0360117	1.0311545	1.0266486	1.0225773	1.0180597	1.0155951	1.0090083	1.0073054	1.0041971	0.9997269	0.9992901	0.9938863	0.9928335	0.9895745	0.9846837	0.9819262
N0661	YES	0.8871276	0.8965898	0.9447651	0.9617956	0.9924186	1.0406588	1.0476836	1.0514076	1.0640846	1.0793977	1.0847911	1.0910014	1.0907314	1.0976238	1.0923989	1.0885397	1.0903716	1.0929837	1.0877063	1.0867244	1.0808214	1.0839206	1.0780511	1.0757495	1.0707414	1.0696934	1.0648515	1.0632987	1.0581168	1.0560467	1.0541784	1.0489805	1.0458438	1.0427271	1.0391865	1.0343906	1.0309296	1.0283302	1.0226914	1.0209160	1.0180788	1.0136160	1.0126952	1.0078943	1.0068300	1.0040346	0.9997030	0.9973444
N0662	YES	0.8828157	0.9051854	0.9365770	0.9724736	1.0005761	1.0302957	1.0541772	1.0448321	1.0730007	1.0763402	1.0795795	1.0931255	1.0842419	1.0945848	1.0881804	1.0905354	1.0853261	1.0944092	1.0921184	1.0841330	1.0808296	1.0815014	1.0793144	1.0783985	1.0739036	1.0684264	1.0651255	1.0676131	1.0620635	1.0601724	1.0567120	1.0534062	1.0504875	1.0450186	1.0451151	1.0386297	1.0360901	1.0345086	1.0302124	1.0260286	1.0223116	1.0208391	1.0177075	1.0131990	1.0118791	1.0113324	1.0064120	1.0047829
N0663	YES	0.7335859	0.7626454	0.7965568	0.8276488	0.8546901	0.8850424	0.9111137	0.9078268	0.9295136	0.9375026	0.9434609	0.9554234	0.9517887	0.9585174	0.9587573	0.9580842	0.9593731	0.9658490	0.9665372	0.9642061	0.9641981	0.9646215	0.9659510	0.9668515	0.9647095	0.9632663	0.9626292	0.9672477	0.9650134	0.9654059	0.9649510	0.9646561	0.9650286	0.9631229	0.9635023	0.9614813	0.9599195	0.9598458	0.9554309	0.9532895	0.9516794	0.9508060	0.9479405	0.9438528	0.9420456	0.9403323	0.9357527	0.9337946
N0664	YES	0.8697424	0.8922821	0.9154354	0.9458771	0.9805626	1.0168749	1.0381455	1.0258458	1.0508834	1.0577116	1.0661978	1.0789444	1.0695474	1.0806640	1.0782013	1.0804558	1.0816463	1.0872525	1.0876549	1.0812296	1.0793391	1.0813494	1.0792813	1.0810151	1.0761960	1.0735373	1.0715122	1.0731697	1.0677798	1.0663962	1.0631990	1.0612079	1.0591168	1.0545427	1.0538082	1.0472537	1.0447270	1.0424266	1.0378970	1.0334576	1.0306319	1.0276574	1.0242838	1.0193373	1.0173723	1.0173041	1.0123739	1.0091840
N0665	YES	0.9224431	0.9342431	0.9625385	1.0027605	1.0355746	1.0694814	1.0898999	1.0828187	1.1009817	1.1085230	1.1150539	1.1297040	1.1194429	1.1269701	1.1223748	1.1230689	1.1243271	1.1282487	1.1291904	1.1216630	1.1189563	1.1205416	1.1191353	1.1186863	1.1114703	1.1076128	1.1042597	1.1062034	1.1008075	1.0989805	1.0945810	1.0906516	1.0890186	1.0841993	1.0818946	1.0754951	1.0708998	1.0700920	1.0647570	1.0598418	1.0565326	1.0532655	1.0499887	1.0445220	1.0418696	1.0413647	1.0353857	1.0335693
N0666	YES	0.8762072	0.9045388	0.9337332	0.9565767	0.9876854	1.0345762	1.0469962	1.0328374	1.0569347	1.0664164	1.0740544	1.0896728	1.0738552	1.0812625	1.0804629	1.0809425	1.0791974	1.0859326	1.0858383	1.0816276	1.0776081	1.0770645	1.0732327	1.0745193	1.0705758	1.0679932	1.0633707	1.0652453	1.0598584	1.0584128	1.0551143	1.0523683	1.0516256	1.0453248	1.0452522	1.0386289	1.0358343	1.0350065	1.0299199	1.0254728	1.0222009	1.0192577	1.0164510	1.0121745	1.0096542	1.0081588	1.0038463	1.0010339
N0667	YES	0.9074010	0.9310377	0.9604266	0.9986717	1.0171325	1.0659806	1.0887498	1.0740308	1.0977098	1.1097935	1.1104354	1.1243068	1.1125234	1.1200664	1.1202253	1.1218563	1.1177723	1.1268438	1.1252400	1.1189929	1.1183221	1.1161386	1.1155812	1.1154079	1.1082389	1.1057359	1.1006169	1.1035388	1.0985426	1.0961832	1.0920984	1.0892437	1.0880841	1.0808630	1.0808830	1.0749661	1.0711015	1.0693008	1.0637356	1.0589362	1.0557963	1.0534254	1.0501406	1.0456352	1.0433109	1.0415210	1.0359210	1.0346878
N0668	YES	0.8969853	0.9225947	0.9514689	0.9805216	1.0094831	1.0471892	1.0663080	1.0559750	1.0788302	1.0851897	1.0871441	1.1068597	1.0959288	1.1040616	1.1019942	1.0999991	1.0990736	1.1004635	1.1009765	1.0952911	1.0907241	1.0907195	1.0877669	1.0868019	1.0819128	1.0758702	1.0723331	1.0736068	1.0661569	1.0624436	1.0573559	1.0541699	1.0526096	1.0460975	1.0444733	1.0371442	1.0334514	1.0306491	1.0251533	1.0193721	1.0162941	1.0124886	1.0091151	1.0035722	1.0012565	0.9999600	0.9938484	0.9900896
N0669	YES	0.9471584	0.9521010	0.9779316	1.0287285	1.0522093	1.0902435	1.1090002	1.0904473	1.1222976	1.1246645	1.1319935	1.1451700	1.1339531	1.1427305	1.1373168	1.1375910	1.1348131	1.1389942	1.1395019	1.1294892	1.1280875	1.1261895	1.1221955	1.1205158	1.1135975	1.1071773	1.1040837	1.1033820	1.0973132	1.0943857	1.0895262	1.0842761	1.0822666	1.0746691	1.0740296	1.0657921	1.0607277	1.0593301	1.0522840	1.0485231	1.0439826	1.0410833	1.0369833	1.0310214	1.0285653	1.0273261	1.0221204	1.0196623
N0670	YES	0.9140319	0.9391022	0.9560890	1.0022336	1.0265851	1.0628148	1.0782968	1.0740021	1.0918955	1.0994955	1.1059774	1.1182176	1.1065222	1.1154870	1.1106926	1.1082374	1.1054171	1.1078291	1.1067120	1.0994173	1.0954888	1.0941443	1.0898386	1.0880537	1.0808710	1.0744811	1.0691425	1.0703875	1.0611916	1.0578055	1.0521244	1.0477272	1.0441498	1.0377458	1.0352546	1.0288584	1.0235559	1.0216843	1.0160937	1.0102980	1.0067276	1.0036908	1.0007778	0.9960815	0.9936331	0.9917976	0.9866444	0.9828401
N0671	YES	0.9575629	0.9839725	1.0147358	1.0503527	1.0758517	1.1087494	1.1276791	1.1191170	1.1377528	1.1492068	1.1465915	1.1648705	1.1514605	1.1591319	1.1550492	1.1546720	1.1505040	1.1548152	1.1586133	1.1476806	1.1443181	1.1454877	1.1416898	1.1409256	1.1336079	1.1280069	1.1210442	1.1246643	1.1160260	1.1151184	1.1097144	1.1048800	1.1027622	1.0970763	1.0947350	1.0861988	1.0829343	1.0811137	1.0745513	1.0697885	1.0666788	1.0632672	1.0600997	1.0538647	1.0520706	1.0506647	1.0443058	1.0426776
N0672	YES	0.9274641	0.9518232	0.9802451	1.0133101	1.0407617	1.0745510	1.0988481	1.0882244	1.1072092	1.1150805	1.1209307	1.1338264	1.1228485	1.1289622	1.1255300	1.1239772	1.1220564	1.1254376	1.1257892	1.1142471	1.1088656	1.1087184	1.1042228	1.1028910	1.0957375	1.0892719	1.0829533	1.0840788	1.0760422	1.0716389	1.0672534	1.0627805	1.0596673	1.0526233	1.0509247	1.0427341	1.0387018	1.0350810	1.0295795	1.0244401	1.0208323	1.0174052	1.0138841	1.0089763	1.0060347	1.0048569	0.9997765	0.9971067
N0673	YES	0.9600545	0.9704046	0.9883692	1.0309954	1.0603920	1.0914279	1.1145341	1.1048988	1.1337727	1.1375597	1.1372560	1.1557063	1.1401342	1.1504251	1.1462429	1.1488718	1.1451330	1.1496663	1.1512842	1.1407477	1.1366904	1.1362857	1.1327864	1.1327404	1.1240712	1.1189232	1.1147424	1.1138840	1.1075331	1.1049010	1.1010511	1.0959868	1.0929002	1.0865041	1.0844650	1.0764867	1.0711857	1.0703660	1.0638037	1.0592543	1.0553104	1.0524998	1.0489048	1.0426197	1.0405184	1.0388569	1.0324717	1.0305395
N0674	YES	0.9121323	0.9397320	0.9764557	1.0009241	1.0311376	1.0723538	1.0879899	1.0784096	1.0973119	1.1040834	1.1145474	1.1247019	1.1144810	1.1218141	1.1173368	1.1159602	1.1133491	1.1190993	1.1188141	1.1109685	1.1090351	1.1073525	1.1008062	1.1010296	1.0959861	1.0888127	1.0863307	1.0859629	1.0791101	1.0763052	1.0705061	1.0671132	1.0638313	1.0575219	1.0555711	1.0492973	1.0445172	1.0431011	1.0365418	1.0314569	1.0286726	1.0241736	1.0216197	1.0160424	1.0132393	1.0126845	1.0071367	1.0042235
N0675	YES	0.9527138	0.9626312	0.9893653	1.0212631	1.0523815	1.0876398	1.1046510	1.0933801	1.1162465	1.1214103	1.1240495	1.1395466	1.1296180	1.1333221	1.1303469	1.1298732	1.1302258	1.1338439	1.1341197	1.1263466	1.1216629	1.1220022	1.1194475	1.1170911	1.1092732	1.1042900	1.0998476	1.1021497	1.0948422	1.0917404	1.0864186	1.0818703	1.0806587	1.0742254	1.0738804	1.0665444	1.0624038	1.0606039	1.0538398	1.0506746	1.0460941	1.0445142	1.0399517	1.0354614	1.0329795	1.0320747	1.0272350	1.0249653
N0676	YES	0.9435492	0.9660281	0.9972067	1.0334691	1.0527724	1.0883187	1.1122271	1.0977951	1.1231321	1.1286451	1.1294838	1.1489661	1.1344818	1.1472074	1.1403025	1.1389732	1.1383641	1.1439638	1.1451105	1.1367815	1.1350580	1.1336972	1.1314445	1.1317179	1.1282858	1.1223202	1.1181636	1.1198589	1.1148580	1.1139940	1.1087639	1.1061792	1.1048883	1.0993391	1.0992110	1.0923593	1.0878798	1.0879792	1.0815840	1.0769417	1.0744553	1.0718840	1.0679649	1.0631567	1.0612524	1.0601311	1.0547013	1.0520966
N0677	YES	0.5551793	0.6081651	0.6380664	0.6634585	0.7007788	0.7302967	0.7557454	0.7573396	0.7764478	0.7910999	0.7999684	0.8034672	0.8037720	0.8151153	0.8117887	0.8125399	0.8151115	0.8184737	0.8158947	0.8170305	0.8171284	0.8179767	0.8178656	0.8162587	0.8152289	0.8154063	0.8138049	0.8137274	0.8124398	0.8104155	0.8090202	0.8059108	0.8065906	0.8035330	0.7995460	0.7995615	0.7968242	0.7941877	0.7916960	0.7872486	0.7848736	0.7802427	0.7770092	0.7737290	0.7716860	0.7681766	0.7645296	0.7611013
N0678	YES	0.8216380	0.8775042	0.9161857	0.9226339	0.9604036	0.9952920	1.0105075	1.0053006	1.0086002	1.0342090	1.0442076	1.0429119	1.0450251	1.0599922	1.0495723	1.0521483	1.0539751	1.0569226	1.0563869	1.0501608	1.0517031	1.0550939	1.0511091	1.0518941	1.0510926	1.0488185	1.0462356	1.0454804	1.0431113	1.0403672	1.0406353	1.0342449	1.0332536	1.0291995	1.0263549	1.0246354	1.0228752	1.0184306	1.0137334	1.0083632	1.0051175	0.9997321	0.9959669	0.9917076	0.9891095	0.9829606	0.9785576	0.9753649
N0679	YES	0.7829683	0.8488308	0.8866985	0.8868346	0.9363937	0.9744424	0.9843346	0.9879265	0.9921126	1.0175718	1.0285766	1.0292455	1.0344275	1.0490328	1.0402243	1.0392663	1.0450661	1.0528629	1.0498303	1.0450379	1.0457585	1.0480294	1.0479428	1.0493084	1.0466188	1.0454041	1.0457892	1.0453185	1.0428762	1.0410223	1.0409868	1.0357418	1.0363387	1.0319978	1.0285285	1.0298021	1.0270905	1.0221968	1.0189785	1.0142009	1.0098846	1.0059844	1.0010036	0.9961070	0.9948578	0.9888266	0.9854614	0.9818326
N0680	YES	0.5485694	0.6118489	0.6401159	0.6660748	0.7082741	0.7351183	0.7574951	0.7619706	0.7737815	0.7945308	0.8036911	0.8044363	0.8092499	0.8170127	0.8160750	0.8175024	0.8181863	0.8234016	0.8226196	0.8213319	0.8244343	0.8239004	0.8236876	0.8246284	0.8225520	0.8228226	0.8209907	0.8200095	0.8197508	0.8171157	0.8160992	0.8123530	0.8128190	0.8095527	0.8061373	0.8050236	0.8035759	0.7995359	0.7966218	0.7919344	0.7887042	0.7851713	0.7813337	0.7780036	0.7757903	0.7714061	0.7679570	0.7648686
N0681	YES	0.6217607	0.6730912	0.7039009	0.7274345	0.7640443	0.7940690	0.8175951	0.8180135	0.8281189	0.8466268	0.8534333	0.8536987	0.8564939	0.8656247	0.8618395	0.8614476	0.8633506	0.8675641	0.8635933	0.8624780	0.8628101	0.8628329	0.8628848	0.8610057	0.8593643	0.8576011	0.8549532	0.8537579	0.8510336	0.8474119	0.8458913	0.8405202	0.8402449	0.8353915	0.8305901	0.8294048	0.8261127	0.8209655	0.8180268	0.8124571	0.8088549	0.8034820	0.7986265	0.7945598	0.7911653	0.7860875	0.7826944	0.7784199
N0682	YES	0.7700292	0.8291362	0.8645499	0.8750977	0.9151175	0.9432040	0.9562389	0.9519916	0.9616367	0.9843996	0.9935778	0.9872743	0.9922990	1.0057625	0.9956503	0.9975005	0.9953739	0.9994265	0.9980684	0.9925263	0.9945903	0.9960229	0.9905561	0.9902114	0.9886233	0.9871467	0.9831218	0.9817199	0.9793469	0.9758652	0.9744205	0.9685639	0.9682823	0.9632361	0.9586021	0.9556749	0.9527139	0.9475985	0.9425588	0.9368083	0.9336079	0.9279719	0.9231415	0.9187956	0.9152609	0.9104145	0.9057857	0.9016352
N0683	YES	0.6041058	0.6642407	0.6978011	0.7131660	0.7536064	0.7820162	0.8055076	0.8071135	0.8173047	0.8370823	0.8452120	0.8432515	0.8487663	0.8580434	0.8548887	0.8544317	0.8557473	0.8595778	0.8582115	0.8544285	0.8559266	0.8564286	0.8550850	0.8544292	0.8524530	0.8515370	0.8498551	0.8481653	0.8464727	0.8433639	0.8425847	0.8385007	0.8383303	0.8330157	0.8293383	0.8283202	0.8263595	0.8219317	0.8187343	0.8142560	0.8104272	0.8060750	0.8025410	0.7984357	0.7962604	0.7916241	0.7873710	0.7836455
N0684	YES	0.5715083	0.6199844	0.6485596	0.6665515	0.7067775	0.7337181	0.7524081	0.7568670	0.7699174	0.7861955	0.7966995	0.7963626	0.8002838	0.8099777	0.8046343	0.8077187	0.8084927	0.8120392	0.8112372	0.8094079	0.8110350	0.8097660	0.8079220	0.8085582	0.8062339	0.8057934	0.8036471	0.8024652	0.8012106	0.7987360	0.7974252	0.7939516	0.7939762	0.7906303	0.7859095	0.7850367	0.7830819	0.7785332	0.7759104	0.7712544	0.7676648	0.7629527	0.7602018	0.7564049	0.7529886	0.7492557	0.7451000	0.7418615
N0685	YES	0.6539655	0.7038639	0.7371291	0.7515784	0.7857344	0.8230231	0.8412396	0.8448285	0.8606467	0.8744192	0.8867986	0.8850715	0.8849978	0.8997356	0.8920505	0.8948417	0.8974000	0.8982235	0.8995587	0.8942624	0.8952462	0.8973588	0.8958558	0.8955017	0.8947776	0.8929636	0.8909495	0.8907945	0.8879575	0.8856923	0.8834810	0.8795021	0.8802254	0.8749700	0.8715584	0.8702748	0.8670507	0.8630810	0.8596885	0.8555278	0.8519506	0.8472685	0.8437170	0.8397969	0.8362755	0.8320663	0.8274148	0.8237294
N0686	YES	0.5178623	0.5676050	0.5993474	0.6297842	0.6693133	0.6891424	0.7170000	0.7196482	0.7364058	0.7510283	0.7591883	0.7610309	0.7653530	0.7735008	0.7709332	0.7739882	0.7755579	0.7783548	0.7765592	0.7767003	0.7776944	0.7761752	0.7758654	0.7744576	0.7746320	0.7742581	0.7722420	0.7712460	0.7694328	0.7674040	0.7670950	0.7626965	0.7632649	0.7595653	0.7549862	0.7548296	0.7522067	0.7482660	0.7455687	0.7413439	0.7381420	0.7344292	0.7308612	0.7283626	0.7254651	0.7210043	0.7176402	0.7144592
N0687	YES	0.4031077	0.4511123	0.4734605	0.4982455	0.5310550	0.5466108	0.5692498	0.5758442	0.5927016	0.6030434	0.6103814	0.6135218	0.6183865	0.6231844	0.6235736	0.6258646	0.6256847	0.6285542	0.6238116	0.6265862	0.6273617	0.6243024	0.6244874	0.6240783	0.6226255	0.6235262	0.6215928	0.6198764	0.6203477	0.6177171	0.6167248	0.6144556	0.6144675	0.6126404	0.6078048	0.6074374	0.6061078	0.6024727	0.6006560	0.5971938	0.5940526	0.5902672	0.5877013	0.5852970	0.5817210	0.5789967	0.5757063	0.5726595
N0688	YES	0.3513393	0.4034772	0.4312842	0.4617513	0.4982539	0.5189841	0.5477296	0.5576071	0.5775502	0.5872956	0.5976022	0.6034468	0.6085512	0.6138607	0.6158209	0.6192286	0.6188160	0.6220483	0.6184283	0.6208888	0.6223264	0.6193473	0.6196336	0.6179151	0.6165509	0.6175640	0.6161909	0.6146481	0.6147439	0.6119663	0.6108354	0.6083013	0.6082019	0.6059976	0.6002668	0.6003267	0.5989306	0.5949035	0.5928892	0.5889198	0.5852402	0.5812930	0.5786170	0.5759422	0.5720519	0.5690659	0.5655420	0.5621183
N0689	YES	0.2806744	0.3287133	0.3592736	0.3972795	0.4300413	0.4515552	0.4824172	0.4957253	0.5186085	0.5279278	0.5398912	0.5510815	0.5571210	0.5594414	0.5643632	0.5687659	0.5669609	0.5704583	0.5673839	0.5723757	0.5733656	0.5682469	0.5694740	0.5678358	0.5667533	0.5688633	0.5674882	0.5664396	0.5659466	0.5637283	0.5626281	0.5599604	0.5602571	0.5584772	0.5528088	0.5537584	0.5517560	0.5486388	0.5459139	0.5417895	0.5385020	0.5350187	0.5327011	0.5306427	0.5263489	0.5240859	0.5208358	0.5173109
N0690	YES	0.5566584	0.5927334	0.6286678	0.6623566	0.6909822	0.7194130	0.7430421	0.7529201	0.7693219	0.7758197	0.7872175	0.7955062	0.7978374	0.8033080	0.8031018	0.8065941	0.8037558	0.8087078	0.8065768	0.8079517	0.8077434	0.8060354	0.8063475	0.8042904	0.8019744	0.8024613	0.8010710	0.7997927	0.7972175	0.7966710	0.7951894	0.7912931	0.7927917	0.7893105	0.7857169	0.7849619	0.7811744	0.7785743	0.7744569	0.7705097	0.7676735	0.7642125	0.7608804	0.7586175	0.7556669	0.7517972	0.7480332	0.7448170
N0691	YES	0.4940474	0.5353299	0.5703664	0.6063834	0.6362191	0.6586195	0.6824887	0.6954819	0.7148264	0.7210016	0.7300119	0.7394308	0.7388664	0.7438657	0.7451792	0.7495999	0.7468228	0.7529076	0.7494733	0.7499719	0.7488986	0.7455461	0.7466865	0.7450503	0.7423087	0.7443796	0.7417176	0.7421637	0.7411757	0.7390907	0.7371016	0.7333389	0.7334928	0.7311965	0.7266175	0.7261986	0.7229388	0.7205407	0.7168031	0.7125360	0.7101431	0.7062203	0.7029077	0.7000368	0.6964780	0.6931538	0.6896677	0.6865101
N0692	YES	0.5506807	0.5897079	0.6252667	0.6601806	0.6865160	0.7153441	0.7372974	0.7448072	0.7647334	0.7704368	0.7795563	0.7888390	0.7896912	0.7946157	0.7952306	0.7979389	0.7953534	0.7993140	0.7970201	0.7973715	0.7966306	0.7945992	0.7941434	0.7922076	0.7894918	0.7902999	0.7879189	0.7875379	0.7844189	0.7831228	0.7806818	0.7769917	0.7780418	0.7747266	0.7708608	0.7697076	0.7665238	0.7635541	0.7585659	0.7540607	0.7512535	0.7475621	0.7446368	0.7417598	0.7377274	0.7340971	0.7305954	0.7270244
N0693	YES	0.7043277	0.7420085	0.7743461	0.8067904	0.8331641	0.8699719	0.8770038	0.8883492	0.9007685	0.9090024	0.9193624	0.9256987	0.9233239	0.9295214	0.9299684	0.9323300	0.9282815	0.9327624	0.9299451	0.9270576	0.9259762	0.9249500	0.9252741	0.9222745	0.9184153	0.9196659	0.9166231	0.9153922	0.9110190	0.9095091	0.9066489	0.9033016	0.9018911	0.8963560	0.8934870	0.8912602	0.8866683	0.8839333	0.8780676	0.8726851	0.8711981	0.8673303	0.8626419	0.8591887	0.8567815	0.8516614	0.8478736	0.8437417
N0694	YES	0.4806675	0.5209268	0.5610003	0.5990103	0.6278895	0.6540523	0.6775076	0.6919156	0.7111021	0.7192196	0.7317620	0.7419844	0.7446347	0.7494903	0.7509772	0.7562603	0.7547156	0.7592499	0.7562873	0.7604729	0.7602777	0.7587811	0.7581141	0.7578769	0.7560046	0.7573250	0.7558237	0.7561522	0.7540127	0.7540558	0.7528291	0.7489589	0.7493065	0.7468786	0.7426481	0.7424308	0.7399238	0.7374118	0.7343302	0.7300848	0.7279070	0.7249794	0.7213945	0.7188587	0.7163135	0.7132551	0.7095562	0.7066913
N0695	YES	0.6261809	0.6642725	0.6969151	0.7311907	0.7584489	0.7875822	0.8063912	0.8198382	0.8342073	0.8396295	0.8482118	0.8560946	0.8590423	0.8637767	0.8616224	0.8651926	0.8633656	0.8675934	0.8650569	0.8641568	0.8629596	0.8627290	0.8628837	0.8610758	0.8563120	0.8573622	0.8540341	0.8531458	0.8499865	0.8484139	0.8462570	0.8415442	0.8405548	0.8374273	0.8330219	0.8313254	0.8275967	0.8251152	0.8205737	0.8150439	0.8121489	0.8082086	0.8045727	0.8003362	0.7975069	0.7936243	0.7901318	0.7861710
N0696	YES	0.5364975	0.5723215	0.6054825	0.6443936	0.6756129	0.6995845	0.7207750	0.7349440	0.7535555	0.7581412	0.7686686	0.7779283	0.7830988	0.7877457	0.7877200	0.7928984	0.7911600	0.7944773	0.7931960	0.7942744	0.7942590	0.7916418	0.7922166	0.7918883	0.7892490	0.7907365	0.7888416	0.7875782	0.7853583	0.7837446	0.7829715	0.7792562	0.7790449	0.7767904	0.7729524	0.7729448	0.7695974	0.7654943	0.7622989	0.7582235	0.7553622	0.7519188	0.7485965	0.7458716	0.7427068	0.7391544	0.7357432	0.7325024
N0697	YES	0.5274952	0.5662855	0.5954759	0.6398388	0.6703101	0.6905325	0.7158072	0.7285322	0.7466751	0.7510562	0.7650905	0.7758511	0.7776850	0.7815588	0.7838864	0.7900934	0.7872366	0.7912047	0.7902832	0.7916358	0.7912415	0.7905079	0.7916245	0.7898316	0.7870605	0.7888771	0.7880192	0.7876589	0.7850413	0.7843145	0.7831652	0.7797955	0.7812682	0.7780731	0.7741763	0.7732210	0.7703167	0.7685986	0.7645067	0.7602161	0.7576761	0.7543046	0.7514909	0.7486953	0.7461053	0.7427242	0.7394510	0.7366517
N0698	YES	0.5039857	0.5410578	0.5699075	0.6042745	0.6353959	0.6586849	0.6775526	0.6886622	0.7081008	0.7154163	0.7246646	0.7305019	0.7340972	0.7386661	0.7394607	0.7415847	0.7400251	0.7441190	0.7408598	0.7422107	0.7405861	0.7374421	0.7380230	0.7353160	0.7323817	0.7331021	0.7315139	0.7308391	0.7283685	0.7262950	0.7245386	0.7200533	0.7209833	0.7175959	0.7119350	0.7110953	0.7079955	0.7046655	0.7008398	0.6965704	0.6931401	0.6892751	0.6855377	0.6828647	0.6789777	0.6753490	0.6716246	0.6681031
N0699	YES	0.6437084	0.6780680	0.7131752	0.7494521	0.7786843	0.8090490	0.8258932	0.8408628	0.8520555	0.8620090	0.8705578	0.8807149	0.8786029	0.8874769	0.8895861	0.8916831	0.8884709	0.8935448	0.8907050	0.8891926	0.8892008	0.8870286	0.8896271	0.8872379	0.8842969	0.8852051	0.8827531	0.8811363	0.8774428	0.8765799	0.8748140	0.8702844	0.8709686	0.8664463	0.8623124	0.8611672	0.8561404	0.8542331	0.8499731	0.8441969	0.8420559	0.8379249	0.8341184	0.8301743	0.8274155	0.8232235	0.8188533	0.8151968
N0700	YES	0.7625745	0.7884688	0.8174798	0.8587407	0.8709641	0.9036894	0.9192703	0.9278417	0.9405048	0.9487180	0.9585232	0.9703458	0.9675363	0.9751482	0.9732233	0.9770341	0.9717679	0.9764615	0.9727241	0.9721785	0.9682163	0.9688736	0.9682290	0.9657158	0.9622957	0.9622951	0.9601853	0.9592176	0.9536130	0.9531192	0.9508725	0.9455945	0.9448310	0.9398001	0.9354385	0.9328939	0.9273170	0.9243602	0.9182046	0.9123355	0.9094988	0.9050109	0.9000393	0.8962564	0.8919714	0.8869177	0.8819695	0.8776470
N0701	YES	0.6584052	0.6957988	0.7271127	0.7572210	0.7811395	0.8192798	0.8396800	0.8437442	0.8616394	0.8676990	0.8793654	0.8859962	0.8841427	0.8940753	0.8922009	0.8930001	0.8905565	0.8933796	0.8911129	0.8910121	0.8897763	0.8881462	0.8886992	0.8861201	0.8833768	0.8834892	0.8807594	0.8801773	0.8762872	0.8751488	0.8726155	0.8673565	0.8675510	0.8637469	0.8595029	0.8587791	0.8544685	0.8524474	0.8478663	0.8430703	0.8403794	0.8359820	0.8327101	0.8291052	0.8260715	0.8226470	0.8183548	0.8153712
N0702	YES	0.7717939	0.8066933	0.8345867	0.8671470	0.8910114	0.9254402	0.9344734	0.9450949	0.9631172	0.9680477	0.9777375	0.9838141	0.9837769	0.9875271	0.9873595	0.9885336	0.9843509	0.9901651	0.9863585	0.9848452	0.9836074	0.9809567	0.9825696	0.9788665	0.9737893	0.9742913	0.9710423	0.9719020	0.9669579	0.9652184	0.9634766	0.9574975	0.9577733	0.9527478	0.9484940	0.9473318	0.9430437	0.9398813	0.9348696	0.9285995	0.9263379	0.9211994	0.9168059	0.9132338	0.9104348	0.9059209	0.9013622	0.8979135
N0703	YES	0.7054949	0.7367079	0.7699776	0.8000629	0.8254727	0.8522206	0.8698295	0.8797258	0.8948402	0.9008329	0.9094627	0.9147049	0.9120607	0.9180011	0.9170648	0.9199394	0.9155044	0.9200826	0.9161156	0.9135590	0.9116203	0.9092566	0.9103656	0.9085384	0.9026121	0.9035162	0.9005017	0.8993151	0.8950618	0.8923838	0.8903662	0.8847390	0.8842676	0.8797484	0.8740954	0.8725573	0.8676194	0.8645500	0.8606300	0.8546570	0.8514463	0.8471870	0.8425654	0.8387591	0.8354048	0.8305340	0.8256698	0.8223404
N0704	YES	0.7077484	0.7472893	0.7691864	0.8035989	0.8335736	0.8605397	0.8788385	0.8868089	0.9036887	0.9084609	0.9184062	0.9293159	0.9269027	0.9319031	0.9315097	0.9309917	0.9273368	0.9326320	0.9291837	0.9280732	0.9264197	0.9241282	0.9233763	0.9206313	0.9174050	0.9187064	0.9146674	0.9134381	0.9084517	0.9065972	0.9042836	0.8997712	0.8998578	0.8947500	0.8902143	0.8888185	0.8836484	0.8810228	0.8762164	0.8696604	0.8675963	0.8633211	0.8581867	0.8543409	0.8512352	0.8466397	0.8419789	0.8378329
N0705	YES	0.6312050	0.6755260	0.6987343	0.7337996	0.7639909	0.7914737	0.8115265	0.8213727	0.8332288	0.8414593	0.8528221	0.8609724	0.8582598	0.8663288	0.8640338	0.8668875	0.8623735	0.8679381	0.8649918	0.8649344	0.8643869	0.8632618	0.8631906	0.8597538	0.8558806	0.8578538	0.8537530	0.8530082	0.8501639	0.8482657	0.8452798	0.8411411	0.8403645	0.8368698	0.8325651	0.8312756	0.8275159	0.8246390	0.8196216	0.8148836	0.8122454	0.8083371	0.8034349	0.7998776	0.7966368	0.7927195	0.7888750	0.7846211
N0706	YES	0.6620684	0.6986517	0.7299914	0.7631428	0.7859824	0.8180639	0.8367759	0.8461853	0.8593827	0.8669621	0.8789107	0.8868769	0.8878541	0.8942283	0.8929837	0.8971686	0.8923808	0.8987562	0.8959180	0.8952746	0.8960173	0.8949124	0.8941672	0.8925960	0.8895605	0.8896695	0.8882461	0.8869656	0.8837494	0.8824257	0.8805038	0.8762944	0.8770122	0.8733939	0.8687519	0.8685890	0.8640817	0.8622905	0.8566929	0.8521723	0.8501797	0.8454512	0.8419589	0.8384877	0.8359001	0.8321357	0.8281454	0.8249466
N0707	YES	0.5215380	0.5614699	0.5942447	0.6323889	0.6595811	0.6834034	0.7099506	0.7226246	0.7382320	0.7477205	0.7596631	0.7675138	0.7680541	0.7746190	0.7764510	0.7792088	0.7777582	0.7832215	0.7804162	0.7817456	0.7814885	0.7798576	0.7815430	0.7795298	0.7760928	0.7774320	0.7758398	0.7752997	0.7741753	0.7730908	0.7717037	0.7681569	0.7684743	0.7656994	0.7611789	0.7600980	0.7573857	0.7549957	0.7516809	0.7467245	0.7444921	0.7407048	0.7376028	0.7352784	0.7315454	0.7283255	0.7251258	0.7217950
N0708	YES	0.4827753	0.5242853	0.5602300	0.5956767	0.6210306	0.6513442	0.6735787	0.6864480	0.7045790	0.7121371	0.7250485	0.7339102	0.7372541	0.7428013	0.7451478	0.7497312	0.7471959	0.7538818	0.7518023	0.7529792	0.7538455	0.7508724	0.7518083	0.7503871	0.7484744	0.7501644	0.7490498	0.7486670	0.7474652	0.7458705	0.7447845	0.7417088	0.7422271	0.7391895	0.7352706	0.7346008	0.7321762	0.7296226	0.7256417	0.7219338	0.7201537	0.7163722	0.7141942	0.7112455	0.7079210	0.7043436	0.7015546	0.6989480
N0709	YES	0.4798799	0.5188862	0.5528589	0.5897902	0.6203656	0.6458073	0.6676899	0.6825944	0.7019258	0.7103686	0.7210382	0.7287467	0.7301530	0.7361096	0.7370375	0.7413924	0.7383682	0.7439308	0.7411514	0.7437961	0.7440614	0.7407039	0.7427350	0.7405064	0.7379606	0.7397260	0.7377079	0.7366054	0.7356732	0.7341058	0.7318124	0.7283133	0.7287499	0.7260231	0.7208152	0.7206249	0.7178761	0.7146535	0.7108126	0.7065315	0.7037660	0.7001582	0.6971328	0.6939191	0.6908693	0.6870203	0.6835148	0.6802134
N0710	YES	0.5359560	0.5780100	0.6177663	0.6494710	0.6832290	0.7066758	0.7291343	0.7389801	0.7562532	0.7609324	0.7744678	0.7825552	0.7853706	0.7909045	0.7914698	0.7953196	0.7920431	0.7971300	0.7957216	0.7960998	0.7965552	0.7936581	0.7950576	0.7924263	0.7889379	0.7903344	0.7875668	0.7872023	0.7858260	0.7835051	0.7817261	0.7785308	0.7782260	0.7749783	0.7703853	0.7696081	0.7652126	0.7620795	0.7581189	0.7533560	0.7500013	0.7462798	0.7435477	0.7399415	0.7363735	0.7318174	0.7282135	0.7246492
N0711	YES	0.5676363	0.6106191	0.6412793	0.6742998	0.7068366	0.7323683	0.7518612	0.7625406	0.7823645	0.7875149	0.8005619	0.8093581	0.8089839	0.8151577	0.8160384	0.8187742	0.8167745	0.8209603	0.8191574	0.8206554	0.8202856	0.8194644	0.8194574	0.8167986	0.8142343	0.8160300	0.8132451	0.8123091	0.8096244	0.8080078	0.8065982	0.8026622	0.8031345	0.7989989	0.7954110	0.7947475	0.7906860	0.7881464	0.7847543	0.7800140	0.7766461	0.7722632	0.7691524	0.7665771	0.7632658	0.7596769	0.7560024	0.7526456
N0712	YES	0.5983604	0.6360225	0.6660444	0.7028307	0.7280436	0.7577536	0.7755581	0.7829677	0.8059184	0.8110076	0.8222883	0.8313176	0.8321723	0.8397559	0.8387432	0.8403764	0.8393867	0.8435681	0.8410984	0.8414093	0.8411180	0.8394638	0.8404064	0.8388038	0.8352386	0.8360351	0.8338934	0.8328709	0.8300452	0.8284345	0.8265072	0.8218298	0.8227622	0.8195598	0.8153301	0.8147293	0.8106211	0.8085316	0.8037519	0.7992063	0.7966680	0.7921398	0.7885590	0.7857568	0.7832028	0.7798074	0.7762863	0.7724382
N0713	YES	0.5734987	0.6190277	0.6383687	0.6831374	0.7135428	0.7386063	0.7576434	0.7724181	0.7864072	0.7961456	0.8025490	0.8130590	0.8153895	0.8198292	0.8229388	0.8266894	0.8207882	0.8269614	0.8229204	0.8250287	0.8260784	0.8235200	0.8249090	0.8226593	0.8191512	0.8223792	0.8191318	0.8191780	0.8173500	0.8152374	0.8145979	0.8098578	0.8102920	0.8079168	0.8039896	0.8037308	0.8005069	0.7975889	0.7935789	0.7887087	0.7859005	0.7830073	0.7789561	0.7761269	0.7738286	0.7700862	0.7661601	0.7629312
N0714	YES	0.6633815	0.6961744	0.7245486	0.7589539	0.7848622	0.8208155	0.8333160	0.8434442	0.8572869	0.8632241	0.8733585	0.8792779	0.8771566	0.8835484	0.8798031	0.8845280	0.8817186	0.8844889	0.8816408	0.8795168	0.8781847	0.8777426	0.8769079	0.8745207	0.8705098	0.8715690	0.8678969	0.8661786	0.8633923	0.8613072	0.8583696	0.8541090	0.8538874	0.8487563	0.8440889	0.8431045	0.8395198	0.8362858	0.8318436	0.8253493	0.8224725	0.8187163	0.8141045	0.8103278	0.8062274	0.8023563	0.7980917	0.7950363
N0715	YES	0.7566717	0.8035097	0.8299918	0.8550314	0.8822255	0.9088668	0.9244593	0.9358878	0.9517964	0.9603299	0.9687712	0.9742420	0.9755344	0.9802875	0.9783220	0.9834017	0.9772519	0.9830872	0.9795113	0.9783680	0.9761038	0.9745266	0.9742607	0.9720507	0.9677086	0.9678568	0.9655887	0.9644681	0.9607245	0.9579848	0.9563662	0.9506892	0.9502104	0.9451535	0.9415384	0.9393504	0.9355209	0.9320531	0.9266461	0.9215226	0.9191954	0.9142132	0.9094076	0.9057904	0.9035631	0.8985649	0.8944322	0.8908199
N0716	YES	0.6656054	0.6961958	0.7250763	0.7612785	0.7932072	0.8230897	0.8425488	0.8551286	0.8699034	0.8794391	0.8922036	0.9013539	0.9037795	0.9134924	0.9147208	0.9195874	0.9189442	0.9262157	0.9263190	0.9269786	0.9279996	0.9307589	0.9336157	0.9351100	0.9338410	0.9388505	0.9392442	0.9425510	0.9424979	0.9453352	0.9461751	0.9445972	0.9496959	0.9491600	0.9493339	0.9522942	0.9513083	0.9522642	0.9507375	0.9487437	0.9505213	0.9489093	0.9475221	0.9474015	0.9479771	0.9465967	0.9448608	0.9443488
N0717	YES	0.7392916	0.7842400	0.8100769	0.8403788	0.8708013	0.9021961	0.9167439	0.9331359	0.9444226	0.9549851	0.9702352	0.9785324	0.9825258	0.9918450	0.9938565	1.0014035	1.0006517	1.0100636	1.0119407	1.0105053	1.0144497	1.0162129	1.0188575	1.0217705	1.0200441	1.0264424	1.0285743	1.0319458	1.0312459	1.0353661	1.0379689	1.0374169	1.0421041	1.0429846	1.0442300	1.0466732	1.0459210	1.0485921	1.0459210	1.0446943	1.0460508	1.0456994	1.0455775	1.0444014	1.0469438	1.0454012	1.0441976	1.0446960
N0718	YES	0.7066015	0.7413912	0.7736064	0.8008969	0.8306691	0.8591269	0.8788155	0.8879488	0.9062889	0.9147338	0.9270006	0.9328088	0.9357752	0.9456196	0.9491444	0.9559559	0.9524904	0.9605384	0.9611440	0.9613914	0.9616264	0.9643304	0.9671671	0.9686824	0.9661109	0.9715102	0.9736691	0.9774874	0.9758993	0.9780067	0.9794325	0.9771261	0.9815776	0.9807730	0.9798760	0.9819405	0.9800201	0.9817528	0.9795157	0.9768939	0.9780455	0.9771062	0.9750971	0.9746590	0.9746211	0.9727163	0.9710944	0.9711744
N0719	YES	0.6591833	0.6979238	0.7293442	0.7597047	0.7843177	0.8175687	0.8392018	0.8500896	0.8694381	0.8765379	0.8886514	0.8979118	0.9016711	0.9118031	0.9130156	0.9192932	0.9175019	0.9250766	0.9234689	0.9257179	0.9275647	0.9294420	0.9317243	0.9326987	0.9315350	0.9369601	0.9373559	0.9413602	0.9404884	0.9432784	0.9455808	0.9433509	0.9483428	0.9477869	0.9478379	0.9500293	0.9499024	0.9503947	0.9479807	0.9462798	0.9469305	0.9455214	0.9445696	0.9435472	0.9436679	0.9424044	0.9411045	0.9406094
N0720	YES	0.7128515	0.7391599	0.7617922	0.7991194	0.8250587	0.8570485	0.8774145	0.8898532	0.9062887	0.9177459	0.9294066	0.9431162	0.9388454	0.9518280	0.9544951	0.9587846	0.9593956	0.9683758	0.9677522	0.9697894	0.9705323	0.9726725	0.9763941	0.9782804	0.9766282	0.9818922	0.9816807	0.9886052	0.9874876	0.9897450	0.9925760	0.9910228	0.9974283	0.9953319	0.9954073	0.9983273	0.9988750	1.0000321	0.9978771	0.9949450	0.9972121	0.9973918	0.9957458	0.9953243	0.9960021	0.9937459	0.9932740	0.9927016
N0721	YES	0.8606978	0.8868920	0.9321536	0.9523868	0.9674212	1.0089750	1.0126890	1.0253894	1.0492694	1.0551338	1.0701720	1.0823779	1.0756936	1.0880259	1.0911760	1.0995449	1.0966022	1.1039610	1.1058598	1.1017661	1.1032317	1.1086609	1.1135885	1.1138675	1.1110464	1.1173491	1.1165624	1.1200762	1.1189997	1.1222250	1.1244361	1.1220616	1.1283100	1.1255450	1.1259161	1.1276535	1.1255333	1.1280098	1.1242806	1.1234438	1.1268500	1.1241804	1.1236264	1.1223700	1.1247886	1.1240289	1.1223260	1.1204679
N0722	YES	0.6336420	0.6657678	0.7075503	0.7375682	0.7638214	0.8044083	0.8288735	0.8357015	0.8557097	0.8669196	0.8797219	0.8888018	0.8881416	0.9008884	0.9026579	0.9056748	0.9107141	0.9173681	0.9198903	0.9220633	0.9248424	0.9264369	0.9298038	0.9334537	0.9348276	0.9401661	0.9416060	0.9431486	0.9450113	0.9477996	0.9502725	0.9516869	0.9556978	0.9539136	0.9562852	0.9575086	0.9570207	0.9583887	0.9569817	0.9561054	0.9587777	0.9574445	0.9574615	0.9560469	0.9565922	0.9558843	0.9550108	0.9552575
N0723	YES	0.6621585	0.6946528	0.7326047	0.7653604	0.7864851	0.8229113	0.8555339	0.8609778	0.8761978	0.8927057	0.9011074	0.9096993	0.9094292	0.9196354	0.9211432	0.9259292	0.9299948	0.9376500	0.9364390	0.9407422	0.9406937	0.9425501	0.9484439	0.9511910	0.9491230	0.9544044	0.9544463	0.9557217	0.9585865	0.9598845	0.9621793	0.9624730	0.9659434	0.9653647	0.9671819	0.9671736	0.9671456	0.9677767	0.9672400	0.9656513	0.9672891	0.9665339	0.9655831	0.9636819	0.9640028	0.9630756	0.9615827	0.9612217
N0724	YES	0.6836739	0.7167282	0.7508448	0.7771616	0.8073732	0.8410560	0.8741156	0.8799852	0.8917337	0.9093469	0.9184433	0.9243014	0.9272877	0.9378918	0.9387978	0.9423750	0.9464709	0.9551283	0.9536151	0.9547989	0.9571377	0.9592874	0.9643821	0.9672529	0.9665875	0.9730549	0.9723307	0.9725880	0.9756905	0.9781712	0.9807216	0.9818596	0.9855868	0.9842328	0.9859844	0.9870976	0.9873531	0.9866678	0.9868472	0.9860944	0.9881434	0.9867673	0.9862258	0.9842247	0.9847491	0.9828590	0.9829101	0.9836347
N0725	YES	0.7447499	0.7846621	0.8198537	0.8498112	0.8705256	0.9111288	0.9354759	0.9379689	0.9585533	0.9728351	0.9786770	0.9907399	0.9892147	1.0006130	1.0018653	1.0059167	1.0089513	1.0195919	1.0196388	1.0221096	1.0238078	1.0268217	1.0334383	1.0348867	1.0343364	1.0413395	1.0409441	1.0416951	1.0438670	1.0458692	1.0488284	1.0493653	1.0532047	1.0517832	1.0548208	1.0557455	1.0555032	1.0568100	1.0577662	1.0553604	1.0578663	1.0575153	1.0558252	1.0547431	1.0542254	1.0534711	1.0530369	1.0534023
N0726	YES	0.6983823	0.7388568	0.7669154	0.7996265	0.8260837	0.8568164	0.8880755	0.8955522	0.9095750	0.9271172	0.9364026	0.9445039	0.9458012	0.9548751	0.9584846	0.9622790	0.9645314	0.9735177	0.9730163	0.9746634	0.9765054	0.9786283	0.9856429	0.9878439	0.9882256	0.9940441	0.9926943	0.9940960	0.9966987	0.9990057	1.0005912	1.0027074	1.0073081	1.0061840	1.0083674	1.0080472	1.0092771	1.0102894	1.0100515	1.0076421	1.0100399	1.0089407	1.0085340	1.0056206	1.0070286	1.0068264	1.0060694	1.0064061
N0727	YES	0.6997478	0.7235970	0.7539481	0.7872682	0.8137780	0.8512803	0.8801610	0.8860556	0.9037324	0.9174136	0.9262543	0.9373507	0.9349676	0.9457732	0.9484888	0.9547551	0.9559900	0.9642239	0.9656812	0.9677700	0.9681847	0.9702134	0.9767422	0.9792549	0.9791388	0.9842951	0.9836634	0.9854144	0.9877986	0.9895824	0.9928702	0.9934485	0.9968478	0.9958803	0.9973190	0.9978039	0.9988902	1.0002205	0.9990219	0.9975638	0.9995126	0.9984549	0.9976755	0.9957373	0.9968899	0.9952137	0.9941192	0.9943912
N0728	YES	0.6554965	0.6833371	0.7245590	0.7548250	0.7810056	0.8160645	0.8469914	0.8490300	0.8666066	0.8804026	0.8861570	0.8943457	0.8946335	0.9056171	0.9078651	0.9121659	0.9131906	0.9196451	0.9190310	0.9206873	0.9223745	0.9244515	0.9279966	0.9310696	0.9323711	0.9369256	0.9382054	0.9396276	0.9430329	0.9456511	0.9475888	0.9492602	0.9521263	0.9512494	0.9533843	0.9548869	0.9547771	0.9549139	0.9541313	0.9524927	0.9537223	0.9525856	0.9515388	0.9488539	0.9484199	0.9470919	0.9460806	0.9451869
N0729	YES	0.7075918	0.7418126	0.7773084	0.8071342	0.8285824	0.8563942	0.8854157	0.8960426	0.9084687	0.9219114	0.9323688	0.9390882	0.9339765	0.9455774	0.9473857	0.9484114	0.9506956	0.9582846	0.9578232	0.9579152	0.9593446	0.9611610	0.9661754	0.9671054	0.9677863	0.9723937	0.9730578	0.9750178	0.9788100	0.9817123	0.9851472	0.9854860	0.9892117	0.9867038	0.9897287	0.9895191	0.9908766	0.9915456	0.9901084	0.9886378	0.9891020	0.9877719	0.9864472	0.9826475	0.9829761	0.9816042	0.9795958	0.9785475
N0730	YES	0.7049735	0.7300732	0.7655275	0.7987084	0.8235383	0.8554444	0.8832420	0.8876772	0.9016768	0.9158184	0.9227281	0.9309993	0.9301983	0.9409527	0.9416193	0.9430226	0.9435557	0.9517602	0.9499926	0.9498411	0.9491439	0.9504669	0.9581046	0.9592315	0.9589625	0.9644822	0.9642178	0.9649790	0.9689079	0.9713317	0.9740219	0.9750170	0.9790462	0.9771063	0.9779639	0.9786358	0.9789567	0.9797833	0.9784294	0.9762781	0.9770484	0.9755099	0.9730312	0.9704259	0.9704452	0.9684752	0.9666068	0.9653101
N0731	YES	0.8113278	0.8397409	0.8676702	0.9038455	0.9165089	0.9507449	0.9809254	0.9815474	0.9962379	1.0195441	1.0262574	1.0342093	1.0317572	1.0457518	1.0452595	1.0482947	1.0501546	1.0602990	1.0635177	1.0631181	1.0649911	1.0671231	1.0727212	1.0736212	1.0715649	1.0790938	1.0779866	1.0802326	1.0821406	1.0843666	1.0860195	1.0867287	1.0905397	1.0879247	1.0924380	1.0916799	1.0914657	1.0914972	1.0919029	1.0897998	1.0925764	1.0911736	1.0896115	1.0881510	1.0881757	1.0875143	1.0863854	1.0859237
N0732	YES	0.7723803	0.8153993	0.8410597	0.8721991	0.8962594	0.9307312	0.9526200	0.9594237	0.9793569	0.9981552	1.0054154	1.0112598	1.0087807	1.0228584	1.0209332	1.0251288	1.0274583	1.0374314	1.0361035	1.0369811	1.0396718	1.0401552	1.0449092	1.0483710	1.0489675	1.0530475	1.0523250	1.0532699	1.0554057	1.0561498	1.0588437	1.0597442	1.0626259	1.0592796	1.0623345	1.0627952	1.0629652	1.0639843	1.0635353	1.0613351	1.0626708	1.0613488	1.0606301	1.0580178	1.0584112	1.0568508	1.0558059	1.0559152
N0733	YES	0.6714697	0.6978326	0.7316781	0.7635289	0.7905462	0.8305058	0.8613108	0.8623402	0.8802992	0.8933294	0.9005728	0.9102137	0.9090409	0.9202094	0.9236120	0.9246890	0.9292333	0.9352752	0.9347257	0.9372100	0.9372056	0.9401986	0.9455695	0.9480057	0.9488579	0.9539272	0.9538818	0.9566898	0.9596039	0.9626503	0.9634569	0.9649568	0.9684628	0.9670071	0.9691571	0.9704994	0.9702834	0.9706284	0.9706367	0.9690388	0.9706050	0.9691376	0.9678172	0.9662380	0.9654284	0.9640958	0.9635659	0.9623998
N0734	YES	0.7105401	0.7432982	0.7796184	0.8139371	0.8377964	0.8721884	0.8983626	0.9104353	0.9232057	0.9399351	0.9474441	0.9575767	0.9581989	0.9686015	0.9699144	0.9758887	0.9759523	0.9853351	0.9872054	0.9873483	0.9885982	0.9886085	0.9959002	0.9993215	0.9985862	1.0049835	1.0046389	1.0052301	1.0083551	1.0103921	1.0121875	1.0133338	1.0173849	1.0175833	1.0206575	1.0196172	1.0210968	1.0215336	1.0206436	1.0197093	1.0208976	1.0205622	1.0188138	1.0159117	1.0168427	1.0156752	1.0137970	1.0139196
N0735	YES	0.7929158	0.8272351	0.8704460	0.8970271	0.9179088	0.9527820	0.9682090	0.9776480	0.9974983	1.0175776	1.0283127	1.0326896	1.0377657	1.0481617	1.0452840	1.0503139	1.0527378	1.0637662	1.0653203	1.0639811	1.0641657	1.0682205	1.0731415	1.0765858	1.0755036	1.0814638	1.0819149	1.0818878	1.0847288	1.0876447	1.0893452	1.0902768	1.0939304	1.0916208	1.0953379	1.0944120	1.0945297	1.0956509	1.0941255	1.0940106	1.0964926	1.0952983	1.0946990	1.0917615	1.0920841	1.0911971	1.0898057	1.0901268
N0736	YES	0.7325633	0.7685784	0.8064809	0.8339289	0.8582386	0.8946366	0.9171509	0.9312297	0.9448813	0.9605162	0.9674523	0.9739352	0.9780089	0.9853699	0.9843668	0.9885191	0.9916754	1.0002345	0.9998145	1.0012646	1.0010430	1.0042603	1.0090873	1.0111090	1.0110549	1.0165009	1.0152386	1.0157452	1.0189922	1.0205040	1.0218912	1.0247153	1.0286241	1.0266219	1.0293094	1.0294276	1.0294740	1.0302691	1.0283120	1.0270091	1.0279864	1.0252084	1.0253394	1.0214304	1.0217823	1.0203835	1.0185328	1.0176160
N0737	YES	0.8138934	0.8415676	0.8773099	0.9092262	0.9311128	0.9715661	0.9908708	0.9916188	1.0129160	1.0332836	1.0401183	1.0458907	1.0425023	1.0602853	1.0565367	1.0608912	1.0642600	1.0727179	1.0756308	1.0743029	1.0738043	1.0795031	1.0829953	1.0854055	1.0856986	1.0912757	1.0900583	1.0910589	1.0945896	1.0960934	1.0973058	1.0989420	1.1024132	1.0996295	1.1024818	1.1038804	1.1029508	1.1046940	1.1029321	1.1010969	1.1051226	1.1039808	1.1037391	1.1001840	1.1008362	1.1004444	1.0982504	1.0984914
N0738	YES	0.6188567	0.6554911	0.6829172	0.7204565	0.7516615	0.7810114	0.8131945	0.8107496	0.8350514	0.8509327	0.8545064	0.8638227	0.8643395	0.8736908	0.8764415	0.8793832	0.8813291	0.8877968	0.8876764	0.8910151	0.8925874	0.8928792	0.8978159	0.9000387	0.9030010	0.9087143	0.9086928	0.9118967	0.9143865	0.9160225	0.9191630	0.9193379	0.9235924	0.9233897	0.9246532	0.9266679	0.9268181	0.9267910	0.9268423	0.9248430	0.9268829	0.9251119	0.9240614	0.9224133	0.9221206	0.9213879	0.9205308	0.9195634
N0739	YES	0.7304601	0.7697662	0.8018891	0.8346630	0.8566483	0.8822683	0.9123146	0.9195303	0.9408940	0.9568596	0.9635842	0.9759587	0.9698880	0.9826809	0.9857070	0.9894241	0.9895319	0.9977736	0.9994681	1.0019015	1.0012028	1.0033804	1.0101644	1.0121645	1.0129603	1.0183774	1.0196108	1.0193343	1.0224544	1.0251250	1.0272564	1.0301386	1.0327882	1.0311191	1.0340763	1.0360874	1.0353131	1.0365592	1.0366923	1.0350169	1.0374737	1.0352542	1.0341274	1.0320908	1.0315003	1.0304099	1.0295755	1.0297635
N0740	YES	0.8588893	0.8819989	0.9170582	0.9452309	0.9709219	1.0051881	1.0307043	1.0284245	1.0466112	1.0655229	1.0708359	1.0813050	1.0774150	1.0936993	1.0946480	1.0972576	1.0991124	1.1096531	1.1094352	1.1083245	1.1085250	1.1133533	1.1187340	1.1226811	1.1213930	1.1268681	1.1253083	1.1278957	1.1290865	1.1326152	1.1351544	1.1360583	1.1395495	1.1351255	1.1395144	1.1406351	1.1399016	1.1406417	1.1394143	1.1384550	1.1414472	1.1393740	1.1380512	1.1359934	1.1380690	1.1378360	1.1368792	1.1364206
N0741	YES	0.8099552	0.8312969	0.8761829	0.9013159	0.9221285	0.9642451	0.9881324	0.9919770	1.0063305	1.0256901	1.0323125	1.0390128	1.0373820	1.0540169	1.0522698	1.0602685	1.0568302	1.0670956	1.0693049	1.0698342	1.0683659	1.0720903	1.0772259	1.0787268	1.0780616	1.0842975	1.0825014	1.0827786	1.0857568	1.0869423	1.0895070	1.0901177	1.0923038	1.0901883	1.0935373	1.0942348	1.0937747	1.0955130	1.0930542	1.0917453	1.0938025	1.0932504	1.0923964	1.0888829	1.0888836	1.0888411	1.0881437	1.0874203
N0742	YES	0.9082096	0.9315274	0.9668897	0.9891837	1.0105343	1.0538589	1.0771259	1.0775532	1.0889995	1.1043214	1.1077520	1.1227721	1.1176131	1.1363847	1.1315266	1.1346940	1.1361284	1.1445291	1.1491754	1.1452591	1.1455894	1.1501833	1.1569384	1.1541599	1.1552593	1.1614203	1.1596681	1.1587670	1.1613563	1.1642849	1.1639940	1.1647102	1.1689160	1.1642036	1.1672883	1.1675395	1.1665267	1.1670392	1.1646551	1.1635677	1.1654550	1.1640503	1.1625611	1.1585168	1.1593084	1.1589016	1.1571736	1.1577101
N0743	YES	0.4862664	0.5259080	0.5643109	0.5992981	0.6266838	0.6574553	0.6848409	0.6903397	0.7131267	0.7221093	0.7330203	0.7421114	0.7408192	0.7479454	0.7484414	0.7525673	0.7544664	0.7586100	0.7576354	0.7607415	0.7613167	0.7598846	0.7647192	0.7658887	0.7656738	0.7701013	0.7703279	0.7720102	0.7753212	0.7776468	0.7792491	0.7795055	0.7835650	0.7834603	0.7836668	0.7847036	0.7845325	0.7836939	0.7825856	0.7808882	0.7800395	0.7775038	0.7757491	0.7731249	0.7713109	0.7695520	0.7670838	0.7647666
N0744	YES	0.8069022	0.8330932	0.8436806	0.8876610	0.9111226	0.9455615	0.9739529	0.9738109	0.9966918	1.0139135	1.0148212	1.0271653	1.0241981	1.0371349	1.0363837	1.0395720	1.0426534	1.0508877	1.0507245	1.0526729	1.0525084	1.0552794	1.0633428	1.0640186	1.0631222	1.0685738	1.0653610	1.0679678	1.0696675	1.0716211	1.0754718	1.0753350	1.0788442	1.0774155	1.0798932	1.0806475	1.0792788	1.0805340	1.0816019	1.0798392	1.0808223	1.0805150	1.0775429	1.0768788	1.0766889	1.0754536	1.0752314	1.0729719
N0745	YES	0.7137737	0.7385141	0.7737400	0.8077723	0.8266385	0.8647770	0.8924534	0.8985023	0.9136051	0.9326291	0.9387286	0.9483616	0.9456015	0.9558866	0.9567086	0.9618006	0.9634418	0.9731708	0.9728737	0.9735526	0.9746941	0.9772912	0.9834353	0.9857408	0.9848968	0.9904773	0.9899287	0.9914769	0.9948495	0.9970241	0.9991596	1.0015005	1.0053695	1.0039908	1.0066487	1.0060147	1.0064000	1.0073707	1.0064652	1.0064980	1.0075086	1.0067332	1.0058875	1.0030364	1.0031893	1.0026453	1.0016508	1.0016991
N0746	YES	0.8441797	0.8630571	0.9139399	0.9484805	0.9577146	0.9995820	1.0272732	1.0284963	1.0498731	1.0679219	1.0693800	1.0879766	1.0800864	1.0991324	1.0997877	1.1017228	1.1097647	1.1186976	1.1223716	1.1259006	1.1252015	1.1324399	1.1375157	1.1398109	1.1417763	1.1487216	1.1458355	1.1494443	1.1520439	1.1558795	1.1584380	1.1590178	1.1657515	1.1638668	1.1671473	1.1692383	1.1685154	1.1719795	1.1719059	1.1698989	1.1738530	1.1739717	1.1746716	1.1725549	1.1727644	1.1743817	1.1746976	1.1770738
N0747	YES	0.8311229	0.8496836	0.8764552	0.9170459	0.9357201	0.9681475	1.0030768	1.0056263	1.0190217	1.0349624	1.0421073	1.0513536	1.0489846	1.0637330	1.0666735	1.0697849	1.0729353	1.0837165	1.0837271	1.0860722	1.0850139	1.0895672	1.0950042	1.0990313	1.0990928	1.1055560	1.1034646	1.1065454	1.1085781	1.1099244	1.1129405	1.1147689	1.1182512	1.1171888	1.1205573	1.1211154	1.1207589	1.1212883	1.1218781	1.1191489	1.1222107	1.1225530	1.1228454	1.1196517	1.1210961	1.1202990	1.1197613	1.1198926
N0748	YES	0.5821056	0.6236779	0.6562326	0.6931119	0.7228610	0.7472373	0.7776607	0.7854328	0.8065635	0.8162881	0.8260127	0.8348498	0.8367055	0.8442065	0.8460597	0.8511527	0.8530712	0.8585987	0.8591210	0.8594429	0.8610302	0.8636548	0.8689976	0.8697394	0.8704108	0.8758946	0.8758441	0.8772220	0.8804311	0.8828613	0.8851666	0.8861035	0.8901522	0.8879949	0.8901400	0.8918017	0.8916960	0.8922039	0.8920738	0.8910604	0.8913338	0.8886618	0.8881527	0.8867810	0.8856896	0.8847243	0.8823373	0.8810591
N0749	YES	0.7236855	0.7556098	0.7936996	0.8384390	0.8552493	0.8917415	0.9162530	0.9167721	0.9417073	0.9565200	0.9643283	0.9755224	0.9713281	0.9871403	0.9847233	0.9875862	0.9915956	0.9984129	1.0020361	1.0014451	1.0010513	1.0056765	1.0103171	1.0116165	1.0131401	1.0174552	1.0165083	1.0179434	1.0206848	1.0238161	1.0251123	1.0255461	1.0303048	1.0279019	1.0322526	1.0316132	1.0310619	1.0323777	1.0306144	1.0289937	1.0308790	1.0299926	1.0284570	1.0261426	1.0263069	1.0254990	1.0230939	1.0223174
N0750	YES	0.7160286	0.7467189	0.7787338	0.8084573	0.8346288	0.8707778	0.8998095	0.9055760	0.9227907	0.9384235	0.9437330	0.9526720	0.9536115	0.9650931	0.9680703	0.9718783	0.9724272	0.9815224	0.9823958	0.9821829	0.9830660	0.9883927	0.9933378	0.9949102	0.9966083	1.0021614	1.0011132	1.0016959	1.0055473	1.0076901	1.0097861	1.0110162	1.0166235	1.0157807	1.0171775	1.0178667	1.0188094	1.0197188	1.0184249	1.0178714	1.0194141	1.0185219	1.0179999	1.0153211	1.0157351	1.0146185	1.0135713	1.0127422
N0751	YES	0.6491432	0.6772955	0.7126494	0.7412426	0.7688437	0.8041217	0.8350996	0.8390224	0.8603398	0.8677582	0.8773910	0.8850625	0.8850151	0.8957232	0.8991712	0.9008396	0.9018658	0.9103364	0.9103048	0.9117494	0.9113333	0.9141341	0.9190953	0.9207093	0.9218429	0.9272743	0.9284530	0.9304368	0.9338701	0.9365955	0.9384611	0.9397325	0.9431776	0.9421733	0.9453455	0.9455122	0.9448588	0.9471127	0.9465920	0.9449934	0.9465375	0.9440221	0.9430972	0.9401329	0.9397515	0.9383934	0.9371949	0.9365702
N0752	YES	0.7324862	0.7678276	0.7933731	0.8324919	0.8681681	0.8942572	0.9174169	0.9244143	0.9396531	0.9550830	0.9638456	0.9727460	0.9703827	0.9789100	0.9791343	0.9804239	0.9850428	0.9944235	0.9912107	0.9943416	0.9965508	0.9970407	1.0017216	1.0043415	1.0037876	1.0068176	1.0076137	1.0109975	1.0122433	1.0145735	1.0185804	1.0188129	1.0218036	1.0208460	1.0214018	1.0215932	1.0210843	1.0227638	1.0227071	1.0199255	1.0225574	1.0229164	1.0183874	1.0179776	1.0183567	1.0167636	1.0163020	1.0132995
N0753	YES	0.8912434	0.9254352	0.9491679	0.9852232	1.0286624	1.0465710	1.0656365	1.0632750	1.0775299	1.1026859	1.1132004	1.1251481	1.1140050	1.1250911	1.1294961	1.1277883	1.1296444	1.1434516	1.1437402	1.1451361	1.1456959	1.1494164	1.1531380	1.1571317	1.1556175	1.1611557	1.1585820	1.1639901	1.1660765	1.1654145	1.1673747	1.1666437	1.1708709	1.1698848	1.1721631	1.1715634	1.1705796	1.1723099	1.1718025	1.1699249	1.1725918	1.1755664	1.1702963	1.1686691	1.1704284	1.1692896	1.1695324	1.1672448
N0754	YES	0.8013942	0.8381064	0.8593389	0.9024382	0.9401189	0.9658930	0.9803561	0.9885365	1.0058489	1.0266938	1.0324212	1.0451010	1.0380267	1.0482605	1.0498602	1.0532652	1.0609974	1.0696790	1.0684190	1.0710784	1.0733155	1.0710294	1.0751983	1.0816644	1.0800627	1.0844818	1.0839510	1.0882052	1.0870969	1.0888835	1.0929043	1.0918429	1.0944247	1.0942584	1.0958370	1.0947965	1.0923566	1.0947465	1.0955955	1.0934123	1.0964386	1.0972044	1.0924464	1.0913807	1.0911607	1.0900960	1.0900395	1.0882833
N0755	YES	0.7632766	0.7979062	0.8147631	0.8547127	0.8959712	0.9189762	0.9373642	0.9501771	0.9639711	0.9822837	0.9872158	0.9999546	0.9957903	1.0029564	1.0036060	1.0055497	1.0102882	1.0218431	1.0178999	1.0211089	1.0234672	1.0227635	1.0279281	1.0317113	1.0300564	1.0364830	1.0361418	1.0410979	1.0407422	1.0413386	1.0465590	1.0453966	1.0494466	1.0502515	1.0513703	1.0523998	1.0508090	1.0521677	1.0521884	1.0509682	1.0537891	1.0538390	1.0479662	1.0482848	1.0490665	1.0464911	1.0465194	1.0442408
N0756	YES	0.8228524	0.8660712	0.8766133	0.9151627	0.9460943	0.9784729	0.9963993	0.9988605	1.0160649	1.0392158	1.0404656	1.0533420	1.0460578	1.0571518	1.0589397	1.0568742	1.0636051	1.0737828	1.0696841	1.0748984	1.0762914	1.0755867	1.0789238	1.0821911	1.0815582	1.0866028	1.0852392	1.0906668	1.0899284	1.0903902	1.0952417	1.0932449	1.0975507	1.0963234	1.0969251	1.0980173	1.0972643	1.0976841	1.0982063	1.0967225	1.1000377	1.1005397	1.0954938	1.0952110	1.0950098	1.0930264	1.0917418	1.0902036
N0757	YES	0.8307998	0.8714074	0.8908755	0.9266976	0.9571099	0.9859155	1.0001800	1.0102239	1.0261750	1.0464061	1.0572134	1.0670393	1.0578990	1.0654691	1.0643854	1.0659395	1.0705712	1.0810938	1.0794406	1.0831437	1.0844328	1.0835912	1.0860180	1.0897746	1.0902051	1.0925330	1.0936289	1.0994495	1.0980276	1.0987097	1.1009685	1.1015635	1.1053385	1.1055689	1.1051139	1.1055123	1.1035308	1.1046629	1.1050023	1.1022178	1.1069287	1.1057509	1.1010376	1.1005073	1.1006675	1.0983853	1.0977163	1.0969546
N0758	YES	0.9011698	0.9297913	0.9446462	0.9891897	1.0306469	1.0591927	1.0727522	1.0741599	1.0841844	1.1049088	1.1137908	1.1302392	1.1212465	1.1322020	1.1333836	1.1281773	1.1366755	1.1466534	1.1432915	1.1500431	1.1487162	1.1507057	1.1549757	1.1592473	1.1558650	1.1582214	1.1589707	1.1653751	1.1621876	1.1638248	1.1694815	1.1682605	1.1713812	1.1714664	1.1725519	1.1736013	1.1698868	1.1719635	1.1721919	1.1695939	1.1740869	1.1739568	1.1679310	1.1678607	1.1685644	1.1684797	1.1694747	1.1666628
N0759	YES	0.8535994	0.8902971	0.9012572	0.9375523	0.9728133	1.0043647	1.0258943	1.0235837	1.0382710	1.0644108	1.0693274	1.0801886	1.0723022	1.0827222	1.0839239	1.0842898	1.0901458	1.0994697	1.0958873	1.1005623	1.1030222	1.1013134	1.1080436	1.1101873	1.1091563	1.1142008	1.1138463	1.1194301	1.1192166	1.1194274	1.1240315	1.1239676	1.1258767	1.1252996	1.1269685	1.1265067	1.1249750	1.1279728	1.1279474	1.1237149	1.1283578	1.1296092	1.1246545	1.1261145	1.1258548	1.1244888	1.1245584	1.1232094
N0760	YES	0.7920110	0.8371832	0.8491549	0.8943099	0.9339105	0.9604059	0.9796028	0.9799075	0.9909667	1.0151839	1.0238070	1.0382040	1.0339663	1.0433825	1.0451661	1.0461698	1.0541476	1.0625570	1.0601587	1.0656408	1.0669476	1.0651759	1.0716648	1.0771708	1.0746808	1.0788189	1.0800061	1.0848231	1.0841517	1.0847718	1.0875827	1.0859379	1.0903494	1.0906627	1.0906957	1.0907912	1.0887027	1.0923463	1.0929102	1.0908934	1.0931114	1.0938294	1.0892563	1.0899658	1.0899947	1.0882709	1.0871965	1.0863397
N0761	YES	0.9529848	0.9901089	1.0146078	1.0520619	1.0865650	1.1130090	1.1263049	1.1307962	1.1410313	1.1612388	1.1678278	1.1838589	1.1791071	1.1899937	1.1891390	1.1900740	1.1945935	1.2077056	1.2066406	1.2094738	1.2134622	1.2120970	1.2180598	1.2229173	1.2199870	1.2253338	1.2241532	1.2318112	1.2317848	1.2310741	1.2352651	1.2338567	1.2367598	1.2389007	1.2410901	1.2404592	1.2382852	1.2412866	1.2408879	1.2384735	1.2448485	1.2455888	1.2381755	1.2402042	1.2412332	1.2389313	1.2381486	1.2374519
N0762	YES	0.4838919	0.5266625	0.5580882	0.5924417	0.6317499	0.6544244	0.6773253	0.6867318	0.7054573	0.7162198	0.7262822	0.7345961	0.7341419	0.7379617	0.7377604	0.7395381	0.7414521	0.7457373	0.7426212	0.7458507	0.7449572	0.7407187	0.7415574	0.7413918	0.7387056	0.7390711	0.7383541	0.7378367	0.7368123	0.7349537	0.7333477	0.7305688	0.7299241	0.7277194	0.7229467	0.7218841	0.7189131	0.7160339	0.7136173	0.7101564	0.7071552	0.7040671	0.7005352	0.6977295	0.6940455	0.6914765	0.6883526	0.6851717
N0763	YES	0.5526506	0.5992351	0.6289341	0.6642535	0.7006500	0.7231519	0.7550425	0.7545547	0.7728682	0.7859582	0.7913437	0.8010513	0.7984039	0.8019627	0.8039916	0.8045357	0.8045052	0.8097793	0.8047194	0.8072463	0.8069884	0.8016414	0.8029563	0.8032098	0.7998015	0.8005052	0.7975027	0.7978816	0.7954611	0.7924479	0.7915860	0.7880566	0.7869226	0.7842609	0.7803592	0.7783232	0.7742606	0.7707403	0.7684223	0.7635562	0.7607324	0.7574149	0.7530732	0.7498491	0.7464958	0.7429508	0.7389502	0.7348772
N0764	YES	0.5860751	0.6295244	0.6568637	0.6972765	0.7375306	0.7555681	0.7799599	0.7853174	0.8045091	0.8164032	0.8257979	0.8324398	0.8274043	0.8327413	0.8340098	0.8333275	0.8338979	0.8394219	0.8351267	0.8386183	0.8381905	0.8342952	0.8354948	0.8356939	0.8321119	0.8325585	0.8299975	0.8296331	0.8274562	0.8248977	0.8241546	0.8210537	0.8197314	0.8169764	0.8139501	0.8117492	0.8083575	0.8054307	0.8019773	0.7970416	0.7952912	0.7915347	0.7866474	0.7833232	0.7801884	0.7767884	0.7732208	0.7693905
N0765	YES	0.5668663	0.6153968	0.6308576	0.6757531	0.7122968	0.7352033	0.7630114	0.7660956	0.7859575	0.8002502	0.8066094	0.8181434	0.8147068	0.8207681	0.8224586	0.8232213	0.8258175	0.8328469	0.8281518	0.8327202	0.8339780	0.8304253	0.8331116	0.8342292	0.8308893	0.8323973	0.8302481	0.8308858	0.8295838	0.8271290	0.8271344	0.8229416	0.8239775	0.8219814	0.8184680	0.8168204	0.8137325	0.8114046	0.8091012	0.8037425	0.8017303	0.7995322	0.7946780	0.7924942	0.7892707	0.7858523	0.7831533	0.7794371
N0766	YES	0.5096181	0.5547267	0.5792506	0.6232647	0.6569714	0.6735889	0.7069888	0.7141377	0.7312528	0.7426934	0.7520725	0.7623143	0.7587966	0.7619437	0.7649169	0.7659605	0.7676116	0.7740470	0.7693726	0.7737458	0.7725999	0.7675460	0.7685581	0.7690706	0.7664157	0.7674654	0.7652402	0.7651730	0.7635217	0.7614462	0.7605234	0.7569286	0.7563457	0.7539789	0.7492408	0.7478622	0.7448665	0.7414550	0.7391088	0.7343571	0.7319173	0.7294440	0.7245027	0.7222530	0.7183193	0.7150503	0.7119494	0.7080271
N0767	YES	0.4891177	0.5343125	0.5567194	0.5917169	0.6270878	0.6486738	0.6746980	0.6807528	0.6987154	0.7118632	0.7190281	0.7298906	0.7303016	0.7334146	0.7346567	0.7358530	0.7365255	0.7424263	0.7391851	0.7427195	0.7427907	0.7376751	0.7393277	0.7396674	0.7368614	0.7375634	0.7366285	0.7370299	0.7355062	0.7336258	0.7321991	0.7293425	0.7293766	0.7268091	0.7224041	0.7208840	0.7185459	0.7158943	0.7137290	0.7096071	0.7069710	0.7037258	0.6998504	0.6974673	0.6938012	0.6906068	0.6874228	0.6837493
N0768	YES	0.6228765	0.6661983	0.6904746	0.7306656	0.7752475	0.7963167	0.8219817	0.8269209	0.8427542	0.8559241	0.8629626	0.8709774	0.8661750	0.8726204	0.8717061	0.8705558	0.8737940	0.8789418	0.8743230	0.8770385	0.8774590	0.8739058	0.8753300	0.8761296	0.8722625	0.8731439	0.8696776	0.8701181	0.8667729	0.8646937	0.8642613	0.8602789	0.8588445	0.8562133	0.8522317	0.8501638	0.8468415	0.8436350	0.8407356	0.8354032	0.8329009	0.8301888	0.8246115	0.8215361	0.8180030	0.8139650	0.8108972	0.8066201
N0769	YES	0.5158309	0.5615376	0.5840089	0.6267061	0.6664488	0.6833506	0.7109997	0.7200522	0.7387750	0.7527885	0.7603279	0.7701267	0.7669860	0.7716755	0.7724292	0.7723085	0.7737079	0.7788095	0.7751791	0.7793981	0.7777842	0.7744228	0.7758104	0.7757627	0.7721091	0.7734870	0.7702046	0.7710503	0.7689275	0.7669247	0.7673055	0.7630399	0.7626554	0.7606354	0.7556736	0.7540311	0.7507715	0.7477378	0.7451223	0.7406490	0.7384654	0.7357533	0.7312826	0.7283538	0.7247915	0.7220305	0.7186220	0.7151197
N0770	YES	0.4492800	0.4864054	0.5060873	0.5352411	0.5626993	0.5736920	0.5985157	0.6012794	0.6158808	0.6215602	0.6266874	0.6327564	0.6321052	0.6327204	0.6349787	0.6350137	0.6321237	0.6350462	0.6296248	0.6326703	0.6319312	0.6259621	0.6257870	0.6246805	0.6212918	0.6218671	0.6183442	0.6172355	0.6162765	0.6130430	0.6112677	0.6081658	0.6067688	0.6046650	0.5990554	0.5978997	0.5952206	0.5920583	0.5894977	0.5850111	0.5815956	0.5787350	0.5748409	0.5722716	0.5680447	0.5654975	0.5618542	0.5580184
N0771	YES	0.4908552	0.5338527	0.5523816	0.5887405	0.6277768	0.6473143	0.6720109	0.6793408	0.6958901	0.7060344	0.7150846	0.7222175	0.7202451	0.7255074	0.7264392	0.7279645	0.7292117	0.7328324	0.7279888	0.7316784	0.7303271	0.7249348	0.7259071	0.7259284	0.7227497	0.7243285	0.7224206	0.7222716	0.7202712	0.7179309	0.7167332	0.7128472	0.7119814	0.7093995	0.7048042	0.7028873	0.6998535	0.6967897	0.6937436	0.6892717	0.6858052	0.6817314	0.6768107	0.6736484	0.6698366	0.6662962	0.6622589	0.6573655
N0772	YES	0.3813768	0.4230265	0.4479329	0.4854312	0.5245493	0.5391408	0.5675473	0.5771927	0.5976316	0.6076425	0.6147939	0.6246028	0.6261441	0.6298047	0.6324852	0.6340145	0.6341019	0.6375569	0.6327034	0.6361697	0.6371959	0.6314194	0.6321008	0.6316687	0.6283367	0.6293136	0.6264808	0.6250982	0.6240768	0.6214051	0.6197397	0.6167080	0.6153306	0.6135759	0.6076909	0.6066901	0.6033641	0.5997273	0.5974345	0.5928158	0.5895290	0.5858286	0.5822472	0.5792561	0.5752352	0.5722027	0.5685182	0.5642660
N0773	YES	0.8290296	0.8741179	0.8884520	0.9311527	0.9649755	0.9908429	1.0115017	1.0099999	1.0240728	1.0447831	1.0493439	1.0577099	1.0496386	1.0540856	1.0560308	1.0515831	1.0548797	1.0633680	1.0591333	1.0582123	1.0567379	1.0521435	1.0535728	1.0551229	1.0488352	1.0506276	1.0487497	1.0492952	1.0446901	1.0418584	1.0423874	1.0367047	1.0357764	1.0326186	1.0300958	1.0263976	1.0218073	1.0196056	1.0160908	1.0104125	1.0086151	1.0057995	0.9982837	0.9949850	0.9923701	0.9873928	0.9839836	0.9796792
N0774	YES	0.6151885	0.6717948	0.6852850	0.7266957	0.7658288	0.7858509	0.8099921	0.8120803	0.8274520	0.8428242	0.8447840	0.8559914	0.8511313	0.8534446	0.8548912	0.8538868	0.8521414	0.8584896	0.8526059	0.8554204	0.8545217	0.8493522	0.8509910	0.8511477	0.8465863	0.8475811	0.8431226	0.8431950	0.8417236	0.8372316	0.8365961	0.8314456	0.8300789	0.8276255	0.8226091	0.8208086	0.8168282	0.8134823	0.8104213	0.8052350	0.8024290	0.7991505	0.7934852	0.7897568	0.7858819	0.7823064	0.7784722	0.7742617
N0775	YES	0.6659585	0.7065801	0.7272437	0.7679880	0.8086758	0.8331442	0.8513663	0.8566613	0.8743584	0.8889517	0.8935940	0.9008145	0.8966078	0.8987446	0.8988981	0.8978079	0.8971406	0.9028713	0.8988893	0.8989445	0.8986227	0.8943113	0.8959143	0.8947812	0.8902333	0.8907737	0.8871402	0.8862386	0.8837280	0.8804244	0.8786696	0.8745302	0.8727724	0.8697826	0.8647832	0.8613495	0.8574188	0.8551467	0.8515651	0.8466675	0.8441482	0.8402095	0.8339924	0.8305393	0.8266617	0.8228958	0.8187270	0.8148032
N0776	YES	0.8645390	0.9172553	0.9134218	0.9655955	1.0101793	1.0173928	1.0387791	1.0384561	1.0498394	1.0719936	1.0760688	1.0892929	1.0807060	1.0828902	1.0850395	1.0822208	1.0823385	1.0916216	1.0828366	1.0835377	1.0840110	1.0794979	1.0820845	1.0815355	1.0751376	1.0768870	1.0731087	1.0736970	1.0696319	1.0645266	1.0646496	1.0587838	1.0578725	1.0548936	1.0506090	1.0471284	1.0430585	1.0392990	1.0364001	1.0300732	1.0286323	1.0248508	1.0174991	1.0124576	1.0102581	1.0047491	1.0019678	0.9970344
N0777	YES	0.5912207	0.6315691	0.6597274	0.7042930	0.7351077	0.7585139	0.7784824	0.7872735	0.8048437	0.8147607	0.8224874	0.8331173	0.8290212	0.8326552	0.8330671	0.8326335	0.8355179	0.8396865	0.8344437	0.8381227	0.8388866	0.8347240	0.8361338	0.8357912	0.8324743	0.8333095	0.8300083	0.8299782	0.8275219	0.8250628	0.8237764	0.8198796	0.8195409	0.8166120	0.8126327	0.8108368	0.8062258	0.8034780	0.8009789	0.7954403	0.7936110	0.7903517	0.7847933	0.7824996	0.7790480	0.7753688	0.7719530	0.7679352
N0778	YES	0.6368253	0.6777197	0.7032907	0.7343525	0.7794317	0.8010180	0.8264225	0.8309573	0.8455656	0.8618098	0.8674266	0.8767093	0.8729188	0.8775096	0.8770878	0.8753442	0.8776532	0.8834562	0.8785831	0.8812851	0.8810477	0.8781136	0.8796076	0.8791298	0.8752717	0.8749478	0.8725470	0.8725427	0.8692406	0.8654693	0.8650781	0.8603913	0.8596111	0.8555771	0.8515700	0.8482876	0.8453509	0.8426866	0.8400580	0.8341554	0.8317204	0.8282623	0.8227605	0.8193735	0.8156568	0.8116403	0.8080971	0.8040766
N0779	YES	0.5305094	0.5782729	0.6032108	0.6415081	0.6830436	0.7037653	0.7251002	0.7341187	0.7529768	0.7668616	0.7743980	0.7839009	0.7821838	0.7864890	0.7878411	0.7889054	0.7894003	0.7953348	0.7913449	0.7950886	0.7944176	0.7896114	0.7908605	0.7905951	0.7886035	0.7893332	0.7866787	0.7865880	0.7842580	0.7818162	0.7818648	0.7787666	0.7777256	0.7752148	0.7707312	0.7691305	0.7657983	0.7631348	0.7606649	0.7557487	0.7531972	0.7506881	0.7463790	0.7433692	0.7404560	0.7371097	0.7335808	0.7298412
N0780	YES	0.8185368	0.8582734	0.8795319	0.9217871	0.9522429	0.9794651	0.9940853	0.9932972	1.0113690	1.0346787	1.0390350	1.0476571	1.0388579	1.0461240	1.0451064	1.0418454	1.0432756	1.0516008	1.0492134	1.0477182	1.0460430	1.0434556	1.0448883	1.0472534	1.0420551	1.0424755	1.0387304	1.0405402	1.0366726	1.0319977	1.0328255	1.0284669	1.0279139	1.0251780	1.0216534	1.0176711	1.0130002	1.0113525	1.0082704	1.0018021	1.0018510	0.9975634	0.9907141	0.9874067	0.9850196	0.9793993	0.9757333	0.9724331
N0781	YES	0.5673616	0.6134232	0.6339300	0.6723764	0.7094088	0.7283127	0.7536405	0.7621057	0.7754456	0.7923899	0.7974833	0.8063489	0.8060647	0.8094857	0.8116777	0.8120320	0.8121667	0.8181800	0.8156150	0.8188539	0.8179358	0.8147247	0.8148961	0.8148088	0.8110082	0.8125207	0.8097513	0.8094361	0.8074828	0.8049963	0.8033246	0.7998017	0.7991161	0.7962926	0.7918079	0.7893685	0.7860950	0.7835003	0.7801239	0.7752391	0.7727385	0.7696893	0.7643965	0.7620382	0.7584035	0.7548400	0.7508970	0.7467292
N0782	YES	0.7203388	0.7668643	0.7834793	0.8178756	0.8557611	0.8863336	0.9080526	0.9117072	0.9233214	0.9397200	0.9447244	0.9534378	0.9487872	0.9537891	0.9519371	0.9516303	0.9526685	0.9585213	0.9533565	0.9561447	0.9542830	0.9498697	0.9516730	0.9526809	0.9479437	0.9490247	0.9466552	0.9466496	0.9433393	0.9407310	0.9379093	0.9332049	0.9324565	0.9287464	0.9244480	0.9217250	0.9164237	0.9129368	0.9092110	0.9037231	0.9015825	0.8979847	0.8925669	0.8888878	0.8847774	0.8802593	0.8761815	0.8709292
N0783	YES	0.4911779	0.5364192	0.5597489	0.6002437	0.6406800	0.6614423	0.6886471	0.6963316	0.7166410	0.7305820	0.7384226	0.7462250	0.7456103	0.7499741	0.7508891	0.7529564	0.7554694	0.7607533	0.7571094	0.7606920	0.7605656	0.7573060	0.7578745	0.7580242	0.7559500	0.7561260	0.7544577	0.7547258	0.7542415	0.7522510	0.7511929	0.7487184	0.7480977	0.7455019	0.7416195	0.7408643	0.7373194	0.7349514	0.7322798	0.7286499	0.7263092	0.7235308	0.7198305	0.7171800	0.7136977	0.7112985	0.7083650	0.7047459
N0784	YES	0.6546374	0.7011501	0.7191477	0.7607635	0.8014532	0.8232977	0.8450671	0.8508376	0.8677936	0.8804018	0.8860934	0.8937235	0.8854977	0.8917850	0.8923608	0.8925462	0.8926170	0.8981544	0.8933502	0.8955250	0.8956637	0.8909499	0.8925559	0.8932872	0.8896788	0.8891869	0.8868567	0.8863969	0.8834745	0.8803952	0.8794166	0.8749502	0.8748397	0.8720493	0.8672318	0.8647765	0.8606298	0.8589188	0.8566266	0.8514569	0.8487759	0.8458484	0.8402841	0.8366682	0.8336760	0.8299962	0.8261616	0.8225880
N0785	YES	0.6506760	0.6986917	0.7388152	0.7647709	0.7897351	0.8198459	0.8391156	0.8475625	0.8657208	0.8783999	0.8929075	0.8922865	0.8904812	0.8963247	0.8939965	0.8964923	0.8970180	0.8991159	0.8985261	0.8996915	0.8972735	0.8961496	0.8944688	0.8950984	0.8916465	0.8928450	0.8888684	0.8871132	0.8847893	0.8820669	0.8792000	0.8758727	0.8735335	0.8704384	0.8672367	0.8643817	0.8599976	0.8569842	0.8529710	0.8494266	0.8452460	0.8419358	0.8375020	0.8330958	0.8301584	0.8258231	0.8211297	0.8172109
N0786	YES	0.7277636	0.7650677	0.8022514	0.8272215	0.8544595	0.8825763	0.9005151	0.9102460	0.9229202	0.9359562	0.9507581	0.9510527	0.9501656	0.9573808	0.9523281	0.9548599	0.9574118	0.9598458	0.9596806	0.9594464	0.9552965	0.9541483	0.9528908	0.9528001	0.9493623	0.9526231	0.9476931	0.9455020	0.9435562	0.9410894	0.9381772	0.9336355	0.9317228	0.9284962	0.9252709	0.9225666	0.9175835	0.9150054	0.9100608	0.9057079	0.9023359	0.8992159	0.8948499	0.8905355	0.8877406	0.8834931	0.8786791	0.8746236
N0787	YES	0.6724311	0.7150426	0.7598626	0.7803429	0.8083515	0.8328125	0.8529075	0.8610910	0.8766355	0.8888021	0.9058692	0.9041058	0.9020460	0.9065278	0.9032539	0.9055631	0.9051763	0.9066671	0.9078171	0.9066985	0.9050505	0.9059952	0.9024063	0.9024988	0.9007753	0.9013414	0.8967904	0.8941994	0.8917365	0.8894846	0.8855163	0.8808166	0.8789720	0.8764183	0.8725680	0.8701380	0.8652176	0.8619391	0.8570345	0.8538656	0.8497316	0.8460602	0.8420771	0.8374628	0.8338807	0.8294779	0.8252906	0.8209423
N0788	YES	0.7169596	0.7620390	0.8044553	0.8322803	0.8516161	0.8763505	0.8988826	0.9039520	0.9180334	0.9322420	0.9480483	0.9488049	0.9444953	0.9496818	0.9497788	0.9521799	0.9512913	0.9518737	0.9528577	0.9524606	0.9479253	0.9479915	0.9469085	0.9457350	0.9426247	0.9451568	0.9408717	0.9379367	0.9351567	0.9337546	0.9293748	0.9251603	0.9234131	0.9196202	0.9156588	0.9131788	0.9086027	0.9045278	0.8997758	0.8957101	0.8922411	0.8886797	0.8843132	0.8795766	0.8768477	0.8718573	0.8671725	0.8627638
N0789	YES	0.5982004	0.6495264	0.6863459	0.7201064	0.7419186	0.7680948	0.7886044	0.7943234	0.8111151	0.8267324	0.8415753	0.8430766	0.8405186	0.8485543	0.8457969	0.8490309	0.8493190	0.8509558	0.8488722	0.8510665	0.8490121	0.8497067	0.8473058	0.8472697	0.8439533	0.8456501	0.8414966	0.8394737	0.8376331	0.8365939	0.8329245	0.8292165	0.8281895	0.8255956	0.8218727	0.8207059	0.8167657	0.8130650	0.8086847	0.8052135	0.8019306	0.7987985	0.7951369	0.7906886	0.7880500	0.7844996	0.7804290	0.7766211
N0790	YES	0.4949240	0.5430925	0.5896449	0.6214619	0.6472831	0.6695727	0.6929590	0.7031149	0.7248113	0.7359663	0.7513011	0.7541227	0.7560100	0.7603845	0.7596855	0.7630586	0.7639360	0.7683476	0.7681234	0.7701568	0.7693744	0.7672119	0.7655616	0.7657721	0.7645742	0.7657048	0.7629666	0.7608139	0.7602821	0.7591898	0.7570504	0.7536541	0.7521393	0.7505584	0.7463980	0.7448829	0.7415748	0.7382792	0.7348834	0.7309552	0.7282258	0.7253312	0.7214940	0.7184262	0.7148787	0.7112992	0.7079162	0.7041922
N0791	YES	0.4292237	0.4785664	0.5149949	0.5472911	0.5779139	0.5972705	0.6279275	0.6397656	0.6595040	0.6720148	0.6855875	0.6924745	0.6963267	0.6997267	0.7013793	0.7063819	0.7072215	0.7106184	0.7085385	0.7122292	0.7122636	0.7094104	0.7090727	0.7093877	0.7084935	0.7114425	0.7088490	0.7074131	0.7063019	0.7052856	0.7033084	0.7008237	0.6991341	0.6980014	0.6944267	0.6928310	0.6905910	0.6874449	0.6846787	0.6814091	0.6777533	0.6751671	0.6722086	0.6688529	0.6663745	0.6631731	0.6597547	0.6560876
N0792	YES	0.4262848	0.4747391	0.5105951	0.5472409	0.5750048	0.6021338	0.6257406	0.6369228	0.6616871	0.6697160	0.6873176	0.6943809	0.6971600	0.7003110	0.7026623	0.7085951	0.7093105	0.7118524	0.7109192	0.7142965	0.7128433	0.7116212	0.7117628	0.7115492	0.7111364	0.7137867	0.7112434	0.7103477	0.7093211	0.7084764	0.7069345	0.7036718	0.7030019	0.7016972	0.6975644	0.6969416	0.6941738	0.6915138	0.6886555	0.6849900	0.6822795	0.6790355	0.6761829	0.6733369	0.6700955	0.6679888	0.6646070	0.6610166
N0793	YES	0.5589606	0.6036046	0.6385534	0.6709752	0.6973482	0.7187899	0.7462090	0.7557297	0.7722926	0.7861714	0.7992399	0.8036802	0.8084601	0.8103567	0.8098100	0.8153667	0.8160349	0.8192823	0.8191094	0.8229768	0.8220918	0.8231540	0.8225680	0.8234202	0.8220912	0.8237441	0.8203851	0.8194690	0.8191442	0.8182045	0.8173276	0.8142401	0.8133310	0.8125752	0.8098240	0.8086194	0.8055279	0.8025562	0.7998532	0.7965528	0.7940766	0.7916282	0.7886567	0.7852922	0.7828040	0.7794197	0.7765480	0.7732326
N0794	YES	0.6488788	0.6855567	0.7349082	0.7659637	0.7850127	0.8156403	0.8367838	0.8397262	0.8624346	0.8746233	0.8914526	0.8951112	0.8949957	0.9011955	0.8993520	0.9008501	0.9031146	0.9062213	0.9071220	0.9065102	0.9050015	0.9058204	0.9046476	0.9060372	0.9048944	0.9067005	0.9042566	0.9005175	0.8982715	0.8984917	0.8944424	0.8908808	0.8904455	0.8870274	0.8843284	0.8811944	0.8766857	0.8746196	0.8703689	0.8665460	0.8642886	0.8607404	0.8565703	0.8516508	0.8488948	0.8447438	0.8406079	0.8362986
N0795	YES	0.7179962	0.7635876	0.7950874	0.8234607	0.8454640	0.8749651	0.8938672	0.9086199	0.9213883	0.9343421	0.9497676	0.9533477	0.9524509	0.9532451	0.9519424	0.9545742	0.9553872	0.9596435	0.9595140	0.9574743	0.9550158	0.9554883	0.9535474	0.9521396	0.9513193	0.9525040	0.9494415	0.9486097	0.9455589	0.9440625	0.9405240	0.9362028	0.9344140	0.9318598	0.9285152	0.9260617	0.9217233	0.9178038	0.9139396	0.9100702	0.9060510	0.9033698	0.8987881	0.8950406	0.8925274	0.8875210	0.8826979	0.8787172
N0796	YES	0.5557424	0.5991255	0.6448692	0.6728037	0.7018994	0.7247155	0.7459719	0.7566149	0.7736555	0.7854948	0.7996739	0.8041053	0.8045365	0.8095149	0.8088185	0.8098894	0.8109856	0.8144227	0.8140184	0.8152841	0.8139338	0.8124179	0.8108056	0.8118815	0.8089498	0.8102571	0.8071184	0.8049114	0.8035548	0.8012778	0.7983760	0.7958113	0.7947407	0.7925207	0.7885684	0.7864832	0.7827963	0.7789603	0.7752441	0.7712880	0.7681788	0.7650561	0.7614270	0.7578728	0.7548943	0.7508777	0.7466488	0.7430739
N0797	YES	0.5167059	0.5639830	0.6046527	0.6342512	0.6601589	0.6825185	0.7081976	0.7185259	0.7359405	0.7462025	0.7613600	0.7659183	0.7675344	0.7716481	0.7719880	0.7753802	0.7759343	0.7790036	0.7788488	0.7792127	0.7785373	0.7771155	0.7759816	0.7761761	0.7740405	0.7763450	0.7729926	0.7711868	0.7703753	0.7690485	0.7670630	0.7636203	0.7623516	0.7597452	0.7566651	0.7555002	0.7516202	0.7484226	0.7446084	0.7408422	0.7375772	0.7352079	0.7315392	0.7283001	0.7252066	0.7218611	0.7185510	0.7146118
N0798	YES	0.6464743	0.6868249	0.7284309	0.7566774	0.7750236	0.8047051	0.8295695	0.8349289	0.8513235	0.8649724	0.8805377	0.8797939	0.8830989	0.8859326	0.8821502	0.8847277	0.8869601	0.8882634	0.8878697	0.8875809	0.8856403	0.8852801	0.8852507	0.8850791	0.8821803	0.8826881	0.8790177	0.8775396	0.8749264	0.8735892	0.8706638	0.8672231	0.8646681	0.8620888	0.8588694	0.8564836	0.8518392	0.8494269	0.8444626	0.8413822	0.8381195	0.8348154	0.8305782	0.8267764	0.8237871	0.8198955	0.8159156	0.8122150
N0799	YES	0.8519055	0.8957033	0.9460996	0.9677929	0.9752477	1.0105326	1.0251747	1.0273671	1.0453364	1.0547177	1.0776167	1.0769306	1.0709109	1.0789008	1.0731245	1.0734576	1.0757207	1.0784332	1.0778819	1.0783170	1.0735695	1.0740516	1.0699688	1.0692347	1.0657641	1.0684161	1.0627741	1.0604891	1.0581634	1.0559371	1.0525749	1.0475954	1.0460390	1.0433172	1.0403425	1.0374933	1.0310123	1.0279504	1.0219173	1.0185456	1.0154812	1.0113789	1.0066108	1.0006697	0.9995232	0.9942983	0.9890386	0.9847856
N0800	YES	0.3213718	0.3598714	0.3899285	0.4195170	0.4447615	0.4534245	0.4814986	0.4881991	0.5099832	0.5164840	0.5260187	0.5336930	0.5375444	0.5365337	0.5381467	0.5430167	0.5411347	0.5433118	0.5409200	0.5454969	0.5452090	0.5395277	0.5397184	0.5389301	0.5378759	0.5396652	0.5367655	0.5352935	0.5357152	0.5329347	0.5313662	0.5292458	0.5291249	0.5281758	0.5226859	0.5228907	0.5213972	0.5177757	0.5157265	0.5126801	0.5095157	0.5072111	0.5047546	0.5028714	0.4993895	0.4975074	0.4948258	0.4915108
N0801	YES	0.2714865	0.3103370	0.3376881	0.3673342	0.3927007	0.4042013	0.4338488	0.4410824	0.4622466	0.4697136	0.4808317	0.4878583	0.4924254	0.4918647	0.4955972	0.5001528	0.4990917	0.5018463	0.4983264	0.5043380	0.5043583	0.4995724	0.5007867	0.4999236	0.4997773	0.5017583	0.4998591	0.4987533	0.5001267	0.4985448	0.4973994	0.4955527	0.4953659	0.4949956	0.4893691	0.4901221	0.4891039	0.4865933	0.4848072	0.4820789	0.4790927	0.4771280	0.4751518	0.4737606	0.4699780	0.4684940	0.4663756	0.4634596
N0802	YES	0.3619489	0.4012452	0.4275594	0.4529143	0.4746658	0.4871013	0.5129060	0.5229312	0.5414091	0.5469102	0.5575377	0.5645115	0.5663847	0.5665656	0.5687242	0.5714672	0.5702435	0.5714934	0.5682286	0.5729337	0.5729249	0.5678331	0.5670132	0.5658508	0.5646938	0.5665535	0.5634195	0.5617306	0.5616957	0.5588709	0.5568856	0.5545887	0.5541236	0.5527629	0.5477177	0.5478556	0.5453335	0.5422357	0.5397068	0.5362929	0.5329540	0.5303989	0.5274860	0.5256652	0.5219576	0.5196000	0.5168741	0.5137615
N0803	YES	0.1776949	0.2173827	0.2407611	0.2777448	0.3066195	0.3134355	0.3475523	0.3581479	0.3824824	0.3893373	0.3992918	0.4072378	0.4131964	0.4121686	0.4177684	0.4239333	0.4225101	0.4248530	0.4211725	0.4283052	0.4298495	0.4233916	0.4249932	0.4239462	0.4241513	0.4270331	0.4254453	0.4240716	0.4254540	0.4227105	0.4222460	0.4210091	0.4208804	0.4207932	0.4152101	0.4159764	0.4152626	0.4123339	0.4108427	0.4079984	0.4043932	0.4025005	0.4006647	0.3996147	0.3956174	0.3943534	0.3918730	0.3889719
N0804	YES	0.3481519	0.3782086	0.4088719	0.4378538	0.4630380	0.4767157	0.5045556	0.5127269	0.5334669	0.5388721	0.5494850	0.5561336	0.5610183	0.5602866	0.5632511	0.5672805	0.5661215	0.5670917	0.5650220	0.5692678	0.5684750	0.5631280	0.5631292	0.5616010	0.5603036	0.5622346	0.5596397	0.5576023	0.5579599	0.5551616	0.5533521	0.5509275	0.5496605	0.5487070	0.5433768	0.5432853	0.5408773	0.5370009	0.5349337	0.5312243	0.5276386	0.5248126	0.5224791	0.5198632	0.5155993	0.5133724	0.5102494	0.5065157
N0805	YES	0.3767292	0.4101493	0.4374712	0.4593235	0.4865810	0.4971344	0.5187339	0.5271856	0.5446375	0.5513641	0.5612158	0.5655638	0.5682676	0.5697570	0.5692956	0.5738835	0.5711287	0.5711828	0.5686716	0.5723727	0.5708850	0.5653477	0.5650027	0.5634212	0.5617899	0.5630885	0.5604224	0.5573510	0.5572944	0.5550481	0.5520405	0.5496455	0.5486601	0.5475428	0.5421895	0.5411966	0.5390413	0.5354798	0.5327832	0.5293187	0.5253993	0.5223383	0.5198066	0.5173028	0.5133860	0.5112993	0.5076320	0.5042223
N0806	YES	0.4228597	0.4648168	0.4976130	0.5273746	0.5529197	0.5738012	0.5988970	0.6092657	0.6280792	0.6395280	0.6524540	0.6587239	0.6605583	0.6630898	0.6667602	0.6711800	0.6707772	0.6738985	0.6720885	0.6746410	0.6744526	0.6715161	0.6718146	0.6716558	0.6704212	0.6727408	0.6695613	0.6685534	0.6682736	0.6658854	0.6639955	0.6617228	0.6607031	0.6594338	0.6554853	0.6545014	0.6518479	0.6485227	0.6462249	0.6426200	0.6390894	0.6364037	0.6334220	0.6307148	0.6272818	0.6243358	0.6208947	0.6177129
N0807	YES	0.5328160	0.5794241	0.6193845	0.6569609	0.6826905	0.7063078	0.7339382	0.7383677	0.7619641	0.7686705	0.7872611	0.7924559	0.7909433	0.7969637	0.7966873	0.8008169	0.8023322	0.8041568	0.8054430	0.8085666	0.8057142	0.8063192	0.8052205	0.8046972	0.8026721	0.8046586	0.8014963	0.8001908	0.7998530	0.7980471	0.7962199	0.7925527	0.7927651	0.7909722	0.7869006	0.7856290	0.7816429	0.7786208	0.7761894	0.7719231	0.7687414	0.7649399	0.7618601	0.7590636	0.7560702	0.7528427	0.7491003	0.7446682
N0808	YES	0.3816215	0.4177962	0.4533656	0.4803586	0.5036970	0.5185066	0.5437041	0.5535672	0.5737250	0.5800517	0.5926102	0.5970004	0.6001040	0.6027640	0.6038226	0.6078190	0.6056849	0.6077916	0.6051441	0.6089050	0.6079376	0.6039778	0.6034032	0.6022530	0.6006449	0.6019360	0.5991812	0.5968879	0.5970560	0.5945196	0.5922709	0.5898518	0.5888011	0.5870573	0.5818589	0.5811925	0.5788754	0.5757367	0.5734565	0.5697790	0.5665088	0.5634986	0.5607253	0.5585824	0.5551462	0.5524837	0.5492379	0.5459694
N0809	YES	0.4413598	0.4750366	0.5051733	0.5307841	0.5511848	0.5649034	0.5852788	0.5905912	0.6090337	0.6133335	0.6243343	0.6289212	0.6291057	0.6297421	0.6308288	0.6330819	0.6307586	0.6327425	0.6293353	0.6318180	0.6309441	0.6261980	0.6262075	0.6242394	0.6227803	0.6237651	0.6204385	0.6180214	0.6174500	0.6152780	0.6126311	0.6090427	0.6081001	0.6063774	0.6009904	0.5996934	0.5965403	0.5928075	0.5899482	0.5858856	0.5818913	0.5785238	0.5748301	0.5717790	0.5678985	0.5645951	0.5605714	0.5563753
N0810	YES	0.3401055	0.3859165	0.4238490	0.4578355	0.4886579	0.5095822	0.5394983	0.5522593	0.5745102	0.5848712	0.5987813	0.6067811	0.6131433	0.6156225	0.6177840	0.6237771	0.6218800	0.6248747	0.6219888	0.6261958	0.6260564	0.6239521	0.6236637	0.6231859	0.6218325	0.6244118	0.6220263	0.6205023	0.6203979	0.6188104	0.6171688	0.6150481	0.6140770	0.6129599	0.6079897	0.6078168	0.6056961	0.6023787	0.5998425	0.5963948	0.5931477	0.5901207	0.5870134	0.5839596	0.5802978	0.5772232	0.5732965	0.5701231
N0811	YES	0.2294569	0.2775686	0.3135101	0.3530178	0.3867103	0.4024574	0.4370123	0.4515956	0.4751722	0.4843999	0.5006969	0.5093291	0.5157421	0.5175297	0.5220279	0.5280816	0.5273860	0.5305648	0.5283564	0.5337288	0.5342456	0.5298259	0.5314443	0.5308433	0.5307844	0.5329212	0.5305958	0.5292987	0.5299863	0.5282416	0.5269625	0.5249465	0.5247310	0.5243288	0.5187964	0.5188676	0.5173138	0.5141131	0.5122328	0.5090016	0.5050500	0.5029179	0.5002261	0.4983201	0.4946479	0.4922037	0.4890633	0.4856644
N0812	YES	0.4013701	0.4367093	0.4655767	0.4933572	0.5155593	0.5296087	0.5542896	0.5605636	0.5781107	0.5839690	0.5945922	0.6016473	0.6040360	0.6042179	0.6051874	0.6072213	0.6063010	0.6071332	0.6039835	0.6078565	0.6067682	0.6015373	0.6013036	0.5992414	0.5977934	0.5990161	0.5957690	0.5934645	0.5934557	0.5904319	0.5878220	0.5855072	0.5842867	0.5824865	0.5772336	0.5764918	0.5745600	0.5710841	0.5686284	0.5650332	0.5614173	0.5588789	0.5560583	0.5540487	0.5501992	0.5479281	0.5448410	0.5415462
N0813	YES	0.4350213	0.4822518	0.5214364	0.5566376	0.5827273	0.6061066	0.6345376	0.6445679	0.6639296	0.6752581	0.6875247	0.6959009	0.6986549	0.7000725	0.7023486	0.7061245	0.7072618	0.7093561	0.7072746	0.7114817	0.7106458	0.7079528	0.7081659	0.7084870	0.7085258	0.7110347	0.7087473	0.7084146	0.7083294	0.7072814	0.7061597	0.7036426	0.7032993	0.7031739	0.6991611	0.6987410	0.6962127	0.6934658	0.6910298	0.6877906	0.6841992	0.6813493	0.6779417	0.6751502	0.6718091	0.6683333	0.6651576	0.6613762
N0814	YES	0.3340618	0.3745043	0.4008043	0.4295379	0.4545822	0.4663873	0.4946162	0.5016940	0.5210990	0.5272322	0.5363742	0.5432207	0.5464445	0.5462696	0.5482491	0.5517598	0.5504111	0.5527185	0.5493716	0.5535650	0.5532889	0.5474566	0.5476304	0.5464678	0.5451249	0.5475045	0.5447319	0.5421150	0.5428799	0.5397719	0.5377098	0.5359840	0.5351092	0.5342272	0.5286820	0.5286662	0.5267560	0.5233396	0.5216496	0.5181867	0.5148425	0.5121366	0.5097658	0.5077331	0.5039684	0.5020936	0.4994227	0.4961480
N0815	YES	0.5612452	0.6117660	0.6532562	0.6875370	0.7105375	0.7329329	0.7570593	0.7643875	0.7841070	0.7952315	0.8099502	0.8137350	0.8132765	0.8173789	0.8172566	0.8212271	0.8224235	0.8240862	0.8252025	0.8265616	0.8247491	0.8230621	0.8216782	0.8210840	0.8199850	0.8217325	0.8180084	0.8161348	0.8143504	0.8125718	0.8100746	0.8063848	0.8047641	0.8031518	0.8001032	0.7982756	0.7942042	0.7907556	0.7867830	0.7832361	0.7794927	0.7764982	0.7726105	0.7697697	0.7668188	0.7627311	0.7591199	0.7558804
N0816	YES	0.4233396	0.4757559	0.5099553	0.5440930	0.5760964	0.5959989	0.6247932	0.6357941	0.6599588	0.6717550	0.6840890	0.6922550	0.6947867	0.6989803	0.7010650	0.7066224	0.7081122	0.7107498	0.7099677	0.7130862	0.7129925	0.7102780	0.7103928	0.7115461	0.7109582	0.7128582	0.7105891	0.7095445	0.7094747	0.7076370	0.7058756	0.7030971	0.7030501	0.7010685	0.6974699	0.6964021	0.6936265	0.6915122	0.6886250	0.6852635	0.6820099	0.6788889	0.6759293	0.6735416	0.6705881	0.6675821	0.6644579	0.6609524
N0817	YES	0.5824122	0.6267385	0.6662726	0.7048081	0.7268410	0.7462144	0.7722526	0.7814722	0.8005695	0.8122859	0.8271189	0.8327339	0.8310063	0.8374640	0.8361709	0.8397220	0.8395589	0.8425940	0.8417258	0.8437134	0.8426464	0.8424354	0.8413166	0.8414128	0.8406839	0.8408009	0.8373408	0.8365195	0.8343607	0.8333519	0.8300776	0.8268062	0.8256344	0.8236080	0.8205747	0.8192468	0.8159693	0.8126491	0.8090152	0.8047923	0.8023076	0.7993493	0.7956629	0.7927712	0.7900400	0.7866371	0.7828065	0.7787197
N0818	YES	0.4638986	0.5096239	0.5423961	0.5772991	0.6090882	0.6337965	0.6611658	0.6673609	0.6884139	0.7023206	0.7167960	0.7241346	0.7242441	0.7303325	0.7309710	0.7349851	0.7355283	0.7398228	0.7386485	0.7413265	0.7408485	0.7399892	0.7392781	0.7404155	0.7392327	0.7405941	0.7382086	0.7366593	0.7368928	0.7349869	0.7333514	0.7310059	0.7301837	0.7282914	0.7252184	0.7237213	0.7213956	0.7179551	0.7147022	0.7123713	0.7098442	0.7073496	0.7038964	0.7011636	0.6980222	0.6947310	0.6920352	0.6893089
N0819	YES	0.3663674	0.4158747	0.4442065	0.4849794	0.5216007	0.5396779	0.5700994	0.5858446	0.6034987	0.6133931	0.6271493	0.6331747	0.6394076	0.6443243	0.6477047	0.6515574	0.6506746	0.6533580	0.6515600	0.6553832	0.6552964	0.6539320	0.6556888	0.6550875	0.6548011	0.6553991	0.6531535	0.6522126	0.6528019	0.6499374	0.6492916	0.6465203	0.6456236	0.6439368	0.6400127	0.6391281	0.6378183	0.6339189	0.6317880	0.6280522	0.6242748	0.6212382	0.6192596	0.6162097	0.6123983	0.6105224	0.6069942	0.6039624
N0820	YES	0.4595883	0.4992730	0.5273744	0.5648017	0.5965585	0.6135209	0.6351039	0.6497951	0.6678764	0.6734568	0.6853769	0.6908947	0.6930792	0.6974405	0.6997105	0.7023925	0.7015779	0.7031693	0.7017487	0.7032278	0.7026466	0.7000496	0.6995408	0.6991057	0.6982028	0.6985787	0.6956350	0.6938540	0.6936290	0.6903777	0.6886746	0.6843539	0.6841068	0.6808682	0.6770733	0.6753717	0.6729294	0.6687834	0.6661588	0.6620100	0.6573420	0.6538853	0.6508540	0.6472980	0.6438378	0.6409955	0.6371356	0.6332549
N0821	YES	0.4838329	0.5320871	0.5567643	0.5968828	0.6331860	0.6537347	0.6792835	0.6915571	0.7089097	0.7205436	0.7328286	0.7375886	0.7411438	0.7482708	0.7493904	0.7520540	0.7521120	0.7554165	0.7548049	0.7567693	0.7572106	0.7567247	0.7565053	0.7572252	0.7573445	0.7567703	0.7537423	0.7534233	0.7534905	0.7510512	0.7499547	0.7464038	0.7458055	0.7431542	0.7400258	0.7381420	0.7355376	0.7318248	0.7291074	0.7250525	0.7217535	0.7183801	0.7155314	0.7118974	0.7083693	0.7053395	0.7016728	0.6980721
N0822	YES	0.6854003	0.7282355	0.7520001	0.7892193	0.8309113	0.8558949	0.8698254	0.8852912	0.8977174	0.9028941	0.9188643	0.9210992	0.9191679	0.9312869	0.9297009	0.9294347	0.9295190	0.9323457	0.9331974	0.9300601	0.9294393	0.9328053	0.9329297	0.9321592	0.9313865	0.9292158	0.9256485	0.9245278	0.9244137	0.9214327	0.9196045	0.9138258	0.9137167	0.9085918	0.9066952	0.9025967	0.8997938	0.8954554	0.8920171	0.8873844	0.8824798	0.8784379	0.8747903	0.8693670	0.8658358	0.8624574	0.8577526	0.8535050
N0823	YES	0.4192156	0.4665475	0.4977393	0.5370554	0.5743561	0.5922939	0.6200098	0.6317545	0.6538348	0.6629349	0.6757234	0.6819038	0.6860093	0.6914910	0.6937777	0.6973944	0.6976018	0.7003783	0.6996716	0.7021928	0.7024706	0.7010282	0.7025210	0.7022467	0.7022200	0.7032061	0.7009286	0.7004078	0.7008924	0.6984229	0.6974171	0.6944904	0.6944183	0.6923670	0.6887847	0.6878495	0.6865153	0.6830068	0.6810699	0.6778507	0.6742542	0.6717166	0.6689946	0.6654897	0.6626900	0.6607425	0.6575306	0.6544979
N0824	YES	0.5273469	0.5787665	0.5954902	0.6392049	0.6777015	0.6898094	0.7188367	0.7337030	0.7453348	0.7612980	0.7714097	0.7740869	0.7791981	0.7830538	0.7837221	0.7862828	0.7850903	0.7888983	0.7883117	0.7903772	0.7880819	0.7881706	0.7883305	0.7886441	0.7864075	0.7869182	0.7844453	0.7833661	0.7835640	0.7800549	0.7788841	0.7767888	0.7756578	0.7726758	0.7696657	0.7673280	0.7656031	0.7615069	0.7589051	0.7561761	0.7516891	0.7475221	0.7456018	0.7414218	0.7388629	0.7359250	0.7324991	0.7290117
N0825	YES	0.3945825	0.4434161	0.4707208	0.5091210	0.5448604	0.5618485	0.5892267	0.6011202	0.6222091	0.6316346	0.6428323	0.6470041	0.6531212	0.6570647	0.6605285	0.6637180	0.6630043	0.6640472	0.6629723	0.6650279	0.6647335	0.6629362	0.6626124	0.6633171	0.6614065	0.6615376	0.6594073	0.6585580	0.6574820	0.6547124	0.6526859	0.6494733	0.6485617	0.6468394	0.6426181	0.6415052	0.6392047	0.6347225	0.6323270	0.6288750	0.6244138	0.6210794	0.6183773	0.6149172	0.6113405	0.6087603	0.6053186	0.6020154
N0826	YES	0.6407763	0.6923227	0.7150822	0.7496779	0.7937040	0.8135844	0.8314603	0.8444534	0.8557456	0.8638638	0.8791578	0.8790744	0.8819144	0.8903280	0.8878216	0.8880609	0.8868199	0.8882990	0.8889878	0.8872892	0.8855074	0.8877196	0.8867752	0.8863901	0.8841668	0.8838413	0.8793944	0.8782141	0.8765522	0.8737648	0.8713128	0.8664575	0.8653027	0.8617747	0.8595447	0.8558024	0.8529824	0.8488528	0.8448528	0.8418910	0.8374558	0.8334581	0.8301901	0.8248542	0.8221834	0.8187342	0.8136920	0.8111131
N0827	YES	0.7403506	0.7961492	0.8124729	0.8474435	0.8774408	0.9012027	0.9201685	0.9290442	0.9428669	0.9511157	0.9687608	0.9623860	0.9634650	0.9717492	0.9683318	0.9672152	0.9667982	0.9661749	0.9683911	0.9656239	0.9631641	0.9653850	0.9645354	0.9632456	0.9606556	0.9583461	0.9535573	0.9536097	0.9517468	0.9480338	0.9461227	0.9400163	0.9380397	0.9335732	0.9298730	0.9260533	0.9231910	0.9181979	0.9151720	0.9103028	0.9052489	0.9005036	0.8971716	0.8916350	0.8886136	0.8846940	0.8798699	0.8756394
N0828	YES	0.4037511	0.4468910	0.4767036	0.5181309	0.5540128	0.5711737	0.5979291	0.6123369	0.6324582	0.6417865	0.6555083	0.6625716	0.6669410	0.6719107	0.6753103	0.6794290	0.6785710	0.6809343	0.6794183	0.6831900	0.6835281	0.6813453	0.6823170	0.6830431	0.6824695	0.6828921	0.6806561	0.6799952	0.6802957	0.6773096	0.6760216	0.6733977	0.6728834	0.6705975	0.6666122	0.6656287	0.6636996	0.6605390	0.6578053	0.6543654	0.6501970	0.6473643	0.6442689	0.6410016	0.6378539	0.6354876	0.6322941	0.6285328
N0829	YES	0.5063487	0.5526868	0.5749907	0.6127777	0.6560900	0.6741143	0.6970521	0.7054695	0.7251498	0.7357637	0.7503489	0.7519745	0.7538202	0.7602459	0.7619129	0.7617715	0.7636733	0.7665142	0.7669609	0.7662674	0.7649676	0.7632714	0.7645434	0.7633415	0.7623874	0.7617635	0.7588690	0.7568206	0.7566510	0.7539033	0.7531423	0.7488288	0.7474509	0.7453017	0.7421460	0.7396352	0.7367040	0.7326778	0.7305640	0.7265818	0.7228603	0.7194804	0.7159045	0.7120215	0.7088478	0.7059944	0.7024013	0.6991111
N0830	YES	0.4801514	0.5293621	0.5520929	0.5945993	0.6304086	0.6491455	0.6758891	0.6869482	0.7069478	0.7144876	0.7287451	0.7355053	0.7388098	0.7443131	0.7454400	0.7472343	0.7481240	0.7525802	0.7509549	0.7522950	0.7527626	0.7526882	0.7525528	0.7524517	0.7512925	0.7518253	0.7492694	0.7486714	0.7486177	0.7463199	0.7460868	0.7425463	0.7426146	0.7396883	0.7360145	0.7342404	0.7324805	0.7286832	0.7265904	0.7230632	0.7189662	0.7158962	0.7129357	0.7093000	0.7063866	0.7041259	0.7003127	0.6969455
N0831	YES	0.4245297	0.4720588	0.5004169	0.5421112	0.5819662	0.5990956	0.6270383	0.6400668	0.6610383	0.6690869	0.6844977	0.6888528	0.6941997	0.7002957	0.7024858	0.7058799	0.7067050	0.7099269	0.7082514	0.7103006	0.7108291	0.7110657	0.7116229	0.7115040	0.7109609	0.7112242	0.7094827	0.7091784	0.7093534	0.7070982	0.7059469	0.7027590	0.7020688	0.6993762	0.6961007	0.6942304	0.6929336	0.6893573	0.6876115	0.6839461	0.6797290	0.6769152	0.6742734	0.6707228	0.6676971	0.6657879	0.6621849	0.6590450
N0832	YES	0.6122850	0.6497453	0.6781272	0.7257583	0.7629613	0.7799422	0.8011063	0.8147674	0.8275222	0.8390505	0.8495687	0.8520473	0.8558404	0.8629577	0.8642648	0.8661419	0.8631608	0.8657687	0.8665526	0.8667939	0.8653556	0.8684452	0.8696648	0.8682176	0.8678713	0.8674604	0.8635585	0.8630966	0.8636944	0.8601561	0.8591572	0.8543838	0.8539313	0.8507313	0.8488343	0.8456694	0.8433862	0.8393462	0.8359491	0.8330178	0.8293038	0.8257406	0.8224480	0.8176140	0.8145909	0.8116552	0.8073496	0.8036999
N0833	YES	0.5223626	0.5627065	0.5875640	0.6314338	0.6717497	0.6898523	0.7049033	0.7197891	0.7402461	0.7527285	0.7620048	0.7677363	0.7673540	0.7758256	0.7765537	0.7790266	0.7805318	0.7812368	0.7811168	0.7814020	0.7825221	0.7818045	0.7816381	0.7803746	0.7801973	0.7800000	0.7770231	0.7754081	0.7749519	0.7726232	0.7713162	0.7674354	0.7661693	0.7634751	0.7597962	0.7574415	0.7550878	0.7512509	0.7480143	0.7430865	0.7391576	0.7355987	0.7321933	0.7282132	0.7246435	0.7211437	0.7169060	0.7125401
N0834	YES	0.4394126	0.4787478	0.5112874	0.5479981	0.5875630	0.6085078	0.6336575	0.6444221	0.6643990	0.6728684	0.6857372	0.6932266	0.6958729	0.7027512	0.7030326	0.7069141	0.7078730	0.7093175	0.7093113	0.7107756	0.7105229	0.7098359	0.7103345	0.7096631	0.7090946	0.7096056	0.7063754	0.7066064	0.7065479	0.7038291	0.7027061	0.6992680	0.6989852	0.6967416	0.6931133	0.6916343	0.6894503	0.6858734	0.6838034	0.6804300	0.6761651	0.6729380	0.6700339	0.6666772	0.6635202	0.6613092	0.6577314	0.6545202
N0835	YES	0.4648854	0.5046630	0.5393848	0.5764605	0.6154875	0.6327821	0.6552975	0.6717444	0.6897585	0.6979362	0.7107623	0.7164344	0.7189164	0.7234604	0.7235921	0.7276607	0.7283422	0.7291027	0.7296286	0.7304154	0.7301143	0.7290679	0.7280968	0.7283137	0.7273839	0.7271054	0.7249965	0.7238121	0.7246392	0.7213483	0.7194931	0.7163743	0.7159562	0.7120516	0.7089138	0.7072037	0.7056345	0.7013265	0.6988149	0.6950174	0.6909343	0.6882681	0.6851963	0.6810937	0.6776092	0.6749137	0.6717663	0.6683316
N0836	YES	0.4553623	0.4947245	0.5245832	0.5681215	0.6005309	0.6218607	0.6487576	0.6617763	0.6818853	0.6889873	0.7045904	0.7102455	0.7126565	0.7193224	0.7220106	0.7233720	0.7244564	0.7274325	0.7269502	0.7285276	0.7281455	0.7272753	0.7291891	0.7288889	0.7279015	0.7280234	0.7257590	0.7255660	0.7255852	0.7234975	0.7219455	0.7188199	0.7189696	0.7160574	0.7122967	0.7113557	0.7089087	0.7055337	0.7037302	0.7003765	0.6959409	0.6931090	0.6901065	0.6864954	0.6834095	0.6811585	0.6781057	0.6746299
N0837	YES	0.4642107	0.5081066	0.5369762	0.5721910	0.6046318	0.6255084	0.6530057	0.6660054	0.6864235	0.6922535	0.7047884	0.7114534	0.7137127	0.7215990	0.7234741	0.7233269	0.7246277	0.7268465	0.7266614	0.7285218	0.7272919	0.7267029	0.7262431	0.7253552	0.7261079	0.7262254	0.7236280	0.7238991	0.7224413	0.7203628	0.7190462	0.7149371	0.7146907	0.7119517	0.7084566	0.7067809	0.7042910	0.7008189	0.6989603	0.6951659	0.6911815	0.6880640	0.6853605	0.6818691	0.6782298	0.6763141	0.6728221	0.6693078
N0838	YES	0.8274975	0.8730934	0.8847757	0.9222194	0.9592113	0.9823925	0.9958020	1.0111390	1.0207738	1.0292425	1.0449800	1.0425626	1.0431752	1.0562791	1.0491824	1.0486134	1.0517199	1.0535268	1.0554425	1.0507646	1.0483015	1.0523243	1.0515212	1.0507489	1.0494671	1.0461407	1.0428067	1.0419458	1.0399325	1.0371854	1.0363225	1.0297658	1.0291535	1.0255303	1.0234621	1.0195955	1.0156517	1.0104483	1.0090052	1.0042555	0.9991228	0.9952533	0.9907826	0.9849800	0.9826435	0.9794077	0.9742111	0.9703916
N0839	YES	0.6498221	0.6900150	0.7220328	0.7636904	0.7943970	0.8193430	0.8371796	0.8472889	0.8626316	0.8737981	0.8892231	0.8912998	0.8882735	0.8950912	0.8967130	0.8976685	0.8964368	0.8992898	0.8981398	0.8968164	0.8954120	0.8965640	0.8963523	0.8970447	0.8925774	0.8928261	0.8913254	0.8902895	0.8886532	0.8872840	0.8855990	0.8829184	0.8807048	0.8760600	0.8746684	0.8719919	0.8697935	0.8673256	0.8634323	0.8595864	0.8561361	0.8528072	0.8488723	0.8441451	0.8412120	0.8386316	0.8345060	0.8307682
N0840	YES	0.6341943	0.6715704	0.7032454	0.7357056	0.7685706	0.7952672	0.8198283	0.8222490	0.8389738	0.8505749	0.8631113	0.8641911	0.8631523	0.8699692	0.8697753	0.8701622	0.8686137	0.8716102	0.8690482	0.8694562	0.8673257	0.8690885	0.8670878	0.8688303	0.8644453	0.8639144	0.8618560	0.8604273	0.8576564	0.8569803	0.8547773	0.8506907	0.8492106	0.8453693	0.8426985	0.8391505	0.8382630	0.8349555	0.8302450	0.8259791	0.8220229	0.8185809	0.8138252	0.8094153	0.8061045	0.8037558	0.7995529	0.7957830
N0841	YES	0.4707014	0.5142042	0.5488016	0.5834118	0.6169758	0.6375649	0.6638479	0.6758394	0.6929807	0.7007817	0.7147482	0.7190684	0.7201027	0.7254602	0.7277322	0.7300351	0.7295827	0.7315835	0.7287432	0.7306198	0.7306097	0.7297580	0.7290661	0.7293582	0.7258581	0.7269015	0.7252316	0.7247713	0.7244957	0.7225091	0.7206388	0.7178881	0.7170094	0.7142403	0.7105328	0.7088051	0.7074268	0.7040017	0.7002217	0.6965337	0.6930732	0.6903386	0.6870019	0.6830316	0.6792682	0.6771226	0.6735075	0.6698219
N0842	YES	0.4379912	0.4858237	0.5157226	0.5505714	0.5858924	0.6081671	0.6334929	0.6444445	0.6613030	0.6712519	0.6869632	0.6937570	0.6942726	0.6995416	0.7013018	0.7070855	0.7056091	0.7066841	0.7040830	0.7073501	0.7077162	0.7063937	0.7059540	0.7067803	0.7036695	0.7059304	0.7037436	0.7020142	0.7015891	0.7001525	0.6980313	0.6949577	0.6940992	0.6910673	0.6872076	0.6856351	0.6837081	0.6810999	0.6772903	0.6733386	0.6693272	0.6663011	0.6626797	0.6590182	0.6556522	0.6530054	0.6486345	0.6449081
N0843	YES	0.6057829	0.6488574	0.6873308	0.7201404	0.7505589	0.7752082	0.7948452	0.8053503	0.8182786	0.8293924	0.8453863	0.8471292	0.8464036	0.8537304	0.8533949	0.8571891	0.8541466	0.8570545	0.8552297	0.8556610	0.8548005	0.8564459	0.8554049	0.8554807	0.8512023	0.8512908	0.8496979	0.8467597	0.8457990	0.8440460	0.8406010	0.8387915	0.8357697	0.8323870	0.8294726	0.8259892	0.8252462	0.8217431	0.8166530	0.8125029	0.8082917	0.8047739	0.8001443	0.7952555	0.7921520	0.7894244	0.7854520	0.7815590
N0844	YES	0.4565760	0.5041559	0.5377934	0.5718179	0.6029496	0.6245707	0.6521939	0.6622799	0.6803957	0.6910250	0.7082975	0.7121270	0.7119683	0.7162185	0.7191865	0.7242963	0.7227837	0.7255874	0.7224521	0.7255089	0.7250603	0.7237018	0.7245615	0.7241485	0.7212062	0.7222133	0.7213743	0.7198456	0.7195824	0.7180187	0.7159984	0.7130758	0.7121433	0.7097794	0.7064250	0.7043695	0.7023259	0.6993576	0.6972194	0.6936700	0.6897419	0.6871141	0.6837914	0.6798623	0.6767088	0.6748106	0.6709759	0.6674309
N0845	YES	0.4289976	0.4603956	0.4784300	0.5036671	0.5259059	0.5312361	0.5545589	0.5587685	0.5725886	0.5741408	0.5838078	0.5872151	0.5882111	0.5889156	0.5911365	0.5938312	0.5909860	0.5927171	0.5886232	0.5929719	0.5932598	0.5889981	0.5896437	0.5897772	0.5880317	0.5891201	0.5879586	0.5863818	0.5871017	0.5853527	0.5838035	0.5818611	0.5815330	0.5797063	0.5747845	0.5741021	0.5730157	0.5695975	0.5671881	0.5638976	0.5596790	0.5564782	0.5533974	0.5505275	0.5461740	0.5436264	0.5398533	0.5359652
N0846	YES	0.3436383	0.3835410	0.4093705	0.4437996	0.4692541	0.4804119	0.5096682	0.5161060	0.5363508	0.5435770	0.5542427	0.5599849	0.5637215	0.5660430	0.5696213	0.5723287	0.5697641	0.5712799	0.5679115	0.5723573	0.5720035	0.5677871	0.5683544	0.5675654	0.5653769	0.5667503	0.5658076	0.5635890	0.5639836	0.5617594	0.5598964	0.5579683	0.5572153	0.5556618	0.5508646	0.5504701	0.5493552	0.5460546	0.5435722	0.5400808	0.5366876	0.5338252	0.5314111	0.5290564	0.5250979	0.5232310	0.5197892	0.5169093
N0847	YES	0.5846679	0.6200573	0.6534876	0.6945585	0.7247859	0.7415028	0.7685511	0.7764245	0.7910526	0.8021206	0.8153502	0.8209324	0.8203558	0.8244438	0.8244640	0.8268332	0.8266295	0.8281272	0.8248836	0.8278226	0.8273776	0.8271767	0.8256072	0.8261023	0.8224561	0.8226319	0.8196725	0.8179287	0.8173865	0.8156398	0.8135480	0.8104658	0.8096567	0.8060152	0.8026936	0.7998186	0.7979897	0.7954732	0.7914335	0.7871561	0.7835714	0.7795730	0.7764781	0.7722056	0.7692040	0.7660774	0.7622140	0.7587808
N0848	YES	0.3780982	0.4102524	0.4340620	0.4642741	0.4914033	0.5007864	0.5269459	0.5330949	0.5514122	0.5558357	0.5646386	0.5698046	0.5715336	0.5715463	0.5730842	0.5754604	0.5719429	0.5725197	0.5679967	0.5714427	0.5703560	0.5652198	0.5642849	0.5622752	0.5584171	0.5591174	0.5567652	0.5544719	0.5533817	0.5501900	0.5474547	0.5449488	0.5433031	0.5413665	0.5358227	0.5342208	0.5323329	0.5280367	0.5252063	0.5207884	0.5168554	0.5135393	0.5103143	0.5074502	0.5026875	0.5002605	0.4963323	0.4924939
N0849	YES	0.4958515	0.5318402	0.5680208	0.6021297	0.6300099	0.6459071	0.6748937	0.6844858	0.6993108	0.7121727	0.7236612	0.7257280	0.7299753	0.7329565	0.7335861	0.7355305	0.7346879	0.7376173	0.7330501	0.7341870	0.7338821	0.7310965	0.7303290	0.7299945	0.7253186	0.7259315	0.7234175	0.7213969	0.7203310	0.7184291	0.7146766	0.7109937	0.7099181	0.7064356	0.7021104	0.6996908	0.6971675	0.6936121	0.6899845	0.6851196	0.6813915	0.6766458	0.6725789	0.6682795	0.6635184	0.6605537	0.6558238	0.6518505
N0850	YES	0.2256684	0.2761511	0.3125852	0.3501329	0.3889131	0.4027779	0.4398725	0.4543340	0.4782304	0.4889227	0.5027255	0.5121509	0.5187087	0.5209998	0.5262406	0.5310859	0.5303912	0.5331095	0.5301501	0.5352856	0.5359424	0.5314100	0.5327054	0.5327166	0.5314886	0.5327169	0.5314326	0.5290483	0.5296321	0.5276087	0.5262249	0.5242659	0.5236052	0.5222889	0.5170613	0.5164152	0.5152246	0.5122793	0.5101783	0.5063689	0.5027116	0.4999222	0.4974609	0.4949959	0.4910222	0.4888903	0.4856474	0.4822742
N0851	YES	0.4582573	0.5007057	0.5328534	0.5736708	0.6058646	0.6223214	0.6523710	0.6630387	0.6837811	0.6932887	0.7069876	0.7137616	0.7159921	0.7207688	0.7226121	0.7280933	0.7275327	0.7307988	0.7276278	0.7307905	0.7302216	0.7295152	0.7294229	0.7302030	0.7282910	0.7290461	0.7286007	0.7278683	0.7276133	0.7271043	0.7253596	0.7233771	0.7229134	0.7206981	0.7173443	0.7158354	0.7145773	0.7127221	0.7097848	0.7063869	0.7033560	0.7009785	0.6982860	0.6953831	0.6921731	0.6903715	0.6871774	0.6838914
N0852	YES	0.4484100	0.4813222	0.5004166	0.5312262	0.5565994	0.5687571	0.5925602	0.5949926	0.6107815	0.6154427	0.6231421	0.6273473	0.6270078	0.6277580	0.6285352	0.6307885	0.6264725	0.6272608	0.6210759	0.6237496	0.6216374	0.6168197	0.6168922	0.6138324	0.6110045	0.6107347	0.6075040	0.6052341	0.6037644	0.6009902	0.5981731	0.5947529	0.5938482	0.5905036	0.5842823	0.5832429	0.5806409	0.5768717	0.5738575	0.5692601	0.5650479	0.5613074	0.5580500	0.5546692	0.5501959	0.5477535	0.5439646	0.5395443
[truncated: 193 more rows]
[truncated: 1,002 more columns]
