# Supplementary material for: Organic resources from Madagascar: Dataset of chemical and near-infrared spectroscopy measurements
Source: Data Brief. 2022 Jun 2;43:108350. doi: 10.1016/j.dib.2022.108350 (PMC9194856; doi:10.1016/j.dib.2022.108350)
Supplement: Supplementary file 3 [file mmc3.xlsx]

## Sheet: 99909_standard_cell
sample_name	spectrometer	Standardized	350	351	352	353	354	355	356	357	358	359	360	361	362	363	364	365	366	367	368	369	370	371	372	373	374	375	376	377	378	379	380	381	382	383	384	385	386	387	388	389	390	391	392	393	394	395	396
99909	Labspec ASD CIEL PROBE LT 350-2500-1NM	NO	1.166342	1.2036787	1.2164934	1.1414163	1.1841701	1.2168586	1.1772069	1.2006099	1.2002877	1.194572	1.2215405	1.211478	1.1864743	1.1687442	1.1772552	1.2047544	1.2236251	1.2188272	1.2132478	1.2295213	1.241624	1.2148803	1.2222086	1.2380629	1.2455786	1.2471238	1.2167703	1.2002003	1.2284129	1.2302142	1.2284271	1.2284695	1.2226417	1.2232467	1.2319089	1.2449832	1.2509968	1.2334279	1.2159897	1.2259271	1.220948	1.2174615	1.2233864	1.2309242	1.227088	1.2241207	1.2293106
[truncated: 2,104 more columns]
