# Supplementary material for: Organic resources from Madagascar: Dataset of chemical and near-infrared spectroscopy measurements
Source: Data Brief. 2022 Jun 2;43:108350. doi: 10.1016/j.dib.2022.108350 (PMC9194856; doi:10.1016/j.dib.2022.108350)
Supplement: Supplementary file 4 [file mmc4.xlsx]

## Sheet: 99909_standardized
sample_name	spectrometer	Standardized on XDS	400	402	404	406	408	410	412	414	416	418	420	422	424	426	428	430	432	434	436	438	440	442	444	446	448	450	452	454	456	458	460	462	464	466	468	470	472	474	476	478	480	482	484	486	488	490	492
99909	Labspec ASD CIEL PROBE LT 350-2500-1NM	YES	0.8674287	0.9064835	0.9435405	0.9775112	1.0076991	1.0338055	1.055957	1.0685549	1.0851818	1.0945132	1.1030111	1.1097752	1.1133573	1.1221784	1.128454	1.1325822	1.1372036	1.1401831	1.1438667	1.1485215	1.1513785	1.1528665	1.156181	1.1577688	1.1614687	1.1632131	1.1638402	1.1665322	1.1672344	1.1686236	1.1700151	1.1714293	1.1722779	1.1722318	1.1728573	1.1727234	1.1728266	1.1726893	1.1726032	1.171895	1.1718321	1.1708803	1.1702067	1.1691967	1.1680436	1.167325	1.1659588
[truncated: 1,003 more columns]
