# Supplementary material for: Organic resources from Madagascar: Dataset of chemical and near-infrared spectroscopy measurements
Source: Data Brief. 2022 Jun 2;43:108350. doi: 10.1016/j.dib.2022.108350 (PMC9194856; doi:10.1016/j.dib.2022.108350)
Supplement: Supplementary file 6 [file mmc6.xlsx]

## Sheet: Dictionary
	Denomination	Units
#SampleID	Sample identification number	NA
TOC	Total Organic Carbon	g.100g-1 dry weight
TOM	Total Organic Matter	g.100g-1 dry weight
ASH	Total Inoragnic Matter	g.100g-1 dry weight
SOL	Soluble fraction	g.100g-1 dry weight
HEM	Hemicellulose fraction	g.100g-1 dry weight
CEL	Cellulose fraction	g.100g-1 dry weight
LIC	Lignin&Cutin fraction	g.100g-1 dry weight
TN	Total Nitrogen	g.kg-1 dry weight
totP	Total Phosphorus	g.kg-1 dry weight
totK	Total Potassium	g.kg-1 dry weight
totCa	Total Calcium	g.kg-1 dry weight
totMg	Total Magnesium	g.kg-1 dry weight
Cd	Cadmium	mg.kg-1 dry weight
Cr	Chromium	mg.kg-1 dry weight
Cu	Copper	mg.kg-1 dry weight
Ni	Nickel	mg.kg-1 dry weight
Pb	Lead	mg.kg-1 dry weight
Zn	Zinc	mg.kg-1 dry weight

## Sheet: Compositional_analysis
#SampleID	TOC	TOM	ASH	SOL	HEM	CEL	LIC	TN	totP	totK	totCa	totMg	Cd	Cr	Cu	Ni	Pb	Zn
N0001
N0002
N0003
N0004
N0005
N0006
N0007
N0008	14.1966	28.3931999						18.8973007
N0009	14.46	28.9199009						13.0865002
N0010	13.1132002	26.2262993						18.1917992
N0011
N0012
N0013
N0014
N0015
N0016
N0017
N0018
N0019
N0020
N0021
N0022	18.0062008	36.0124016						22.219101
N0023	29.6924	59.3847008						27.7621002
N0024	15.3966999	30.7935009						19.1753998
N0025
N0026
N0027
N0028
N0029
N0030
N0031
N0032
N0033
N0034
N0035
N0036
N0037
N0038
N0039
N0040	16.1480007	32.2960014						15.8810997
N0041	25.9615002	51.9229012						27.1926003
N0042	12.2066002	24.4132004						13.2698002
N0043	26.8257008	53.6512985						25.7392006
N0044	19.5765991	39.1531982						26.6611004
N0045	18.7010994	37.4021988						25.4325008
N0046
N0047
N0048
N0049
N0050
N0051
N0052
N0053
N0054
N0055
N0056
N0057
N0058	29.6732998	59.3465004						21.4580994
N0059	20.1481991	40.2963982						26.8528004
N0060	26.7390003	53.4779015						40.0952988
N0061
N0062
N0063
N0064
N0065
N0066
N0067
N0068
N0069
N0070
N0071
N0072
N0073
N0074
N0075
N0076	26.8544998	53.7090988						30.6322002
N0077	24.3017006	48.6035004						38.8480988
N0078	25.3003998	50.6008987						41.8932991
N0079
N0080
N0081
N0082
N0083
N0084
N0085
N0086
N0087
N0088
N0089
N0090
N0091
N0092
N0093
N0094
N0129	14.7399998	29.4799995	73.2179031	18.1110992	2.8139999	1.2858	4.5711999	9.6999998	5.414	10.901	42.7200012	13.467
N0130	23.1800003	46.3600006	58.6650009	26.2896004	1.858	4.6304002	8.5570002	13.6999998	6.079	15.1160002	47.9539986	13.2150002
N0131	18.5200005	37.0400009	69.1499023	16.5767994	2.6775	2.572	9.0236998	10.3000002	5.8150001	10.3870001	49.6949997	12.4770002	0.52	144.5599976	31.5	25.1800003	94.0500031	236.5099945
N0132	21.2999992	42.5999985	71.7623978	17.7523003	0.7947	2.0039001	7.6866002	10.3000002	5.4629998	10.2150002	72.9059982	14.8400002
N0133	19.7999992	39.5999985	69.3535995	21.3778	0.1569	2.5053	6.6062999	13	3.8210001	11.073	46.9070015	12.2559996
N0134	13.2399998	26.4799995	71.4604034	15.0750999	0.7199	2.9409001	9.8037996	6.1999998	3.444	7.197	61.1739998	17.007	0.43	134.4900055	37.5400009	21.8500004	369.8800049	250.4299927
N0135
N0136
N0137
N0138
N0139
N0140
N0141
N0142
N0143
N0144
N0145
N0146
N0147
N0148
N0149
N0150
N0151
N0152
N0153
N0154	27.7087994	55.4175987						28.7150002
N0155
N0156
N0157
N0158
N0159
N0160
N0161
N0162
N0163
N0164
N0165
N0166
N0167
N0168
N0169
N0170
N0171
N0172
N0173
N0174
N0175
N0176
N0177
N0178
N0179
N0180
N0181
N0182
N0183
N0184
N0185
N0186
N0187
N0188
N0189
N0190	23.1604004	46.3208008						15.3867998
N0191
N0192
N0193
N0194
N0195
N0196
N0197
N0198
N0199
N0200
N0201
N0202
N0203
N0204
N0205
N0206
N0207
N0208
N0209
N0210
N0211
N0212
N0213
N0214
N0215
N0216
N0217
N0218
N0219
N0220
N0221
N0222
N0223
N0224
N0225
N0226
N0227
N0228
N0229
N0230
N0231
N0232
N0233
N0234
N0235
N0236
N0237
N0238
N0239
N0240
N0241
N0242
N0243
N0244
N0245
N0246
N0247
N0248
N0249
N0250
N0251
N0252
N0253
N0254
N0255
N0256
N0257
N0258
N0259
N0260
N0261
N0262
N0263
N0264
N0265
N0266
N0267
N0268
N0269
N0270
N0271
N0272
N0273
N0274
N0275
N0276
N0277
N0278
N0279
N0280
N0281
N0282
N0283
N0284
N0285
N0286
N0287
N0288
N0289
N0290
N0291
N0292
N0293
N0294
N0295	26.1700001	52.3400002	35.8387985	13.1808004	20.3703995	17.6471004	12.9630003	17.2000008	11.1330004	6.9580002	24.8729992	6.0580001
N0296	22.2999992	44.5999985	41.6486015	10.5206003	14.3167	20.4988995	13.0151997	23.8999996	19.8950005	13.1569996	72.8089981	10.7989998	0.7	22.9400005	30.9799995	14.96	7.1500001	306.6000061
N0297	33.1599998	66.3199997	36.7901001	34.7490005	12.4433002	11.4898005	4.5278001	47.2999992	7.2989998	9.3570004	44.2970009	5.092
N0298	29.5799999	59.1599998	31.0419006	16.0042992	15.5747004	19.2266006	18.1525002	2	7.2649999	11.8590002	15.6079998	5.2480001
N0299	20.1499996	40.2999992	58.653801	12.1794996	7.2649999	8.4401999	13.4615002	13.8999996	4.322	3.7019999	11.3889999	3.984
N0300	8.9700003	17.9400005	87.959198	2.5510001	0.0001	0.0001	12.4490004	3.0999999	4.1479998	34.9939995	27.1690006	9.7659998
N0301	4.1100001	8.2200003	91.0059967	5.7472	1.1476001	0.8044	1.2948	2	6.6389999	34.5200005	35.4309998	13.4680004
N0302	32.8699989	65.7399979	22.9008007	34.8964005	29.8799992	8.9421997	3.3806	51.0999985	18.2220001	9.1560001	28.5429993	4.5289998	0.33	4.8299999	14.6999998	15.9099998	0.0001	101.5899963
N0303	19.6399994	39.2799988	83.6580963	10.5942001	0.069	0.8162	4.8625002	7.6999998	4.8260002	3.4159999	17.7989998	2.9489999	1.0599999	129.0299988	515.0300293	37.7599983	1138.5	1617
N0304	32.3600006	64.7200012	28.6023998	19.0683002	4.6587	14.7346001	32.9361	26.1000004	5.177	25.1970005	14.0080004	4.3979998
N0305	15.0200005	30.0400009	54.9416008	4.3571	11.9021997	14.559	14.2402	8.1000004	9.0769997	7.0320001	8.9390001	4.7789998	0.11	173.8800049	30.9799995	47.0299988	22.5499992	165.8999939
N0306	25.3099995	50.6199989	49.0315018	17.4067001	6.9735999	17.2413998	9.3467999	17.2999992	22.9109993	11.1809998	79.9189987	7.6230001
N0307	26.0599995	52.1199989	23.8306999	26.5032997	15.9243002	20.7126999	13.0290003	19.6000004	8.9499998	35.9640007	24.5319996	7.5479999	0.17	32.4300003	28.3500004	12.5900002	7.1500001	232.0500031
N0308	23.9899998	47.9799995	32.0303993	22.7273006	14.5288	17.7462997	12.9672003	39.5999985	42.7140007	16.7220001	56.1459999	8.5539999
N0309	30.6100006	61.2200012	30.9193001	29.0044994	15.6758003	15.9034004	8.4969997	42.2999992	25.4839993	9.9919996	42.2249985	7.0440001
N0310	13.1400003	26.2800007	83.8171997	7.8934999	1.9741	1.1013	5.2138	6.5	6.9879999	3.4920001	26.3250008	5.5689998
N0311	6.5	13	89.5283966	0.4018	6.3965998	0.9128	2.7604001	2.8	7.9089999	22.2609997	25.3390007	11.9969997
N0312	22.4400005	44.8800011	48.6883011	6.882	16.1350002	18.8752003	9.4194002	18.1000004	10.2399998	9.5030003	18.6219997	5.2470002
N0313	9.6099997	19.2199993	84.007103	7.6671	3.3801	2.3792	2.5664001	5.5999999	4.796	7.8130002	14.0459995	3.655
N0314	10.3100004	20.6200008	77.9060974	11.5380001	3.7822001	5.2065001	1.5671999	7.5999999	2.984	6.507	3.092	1.372
N0315	13.3000002	26.6000004	52.7272987	26.5240993	3.8503001	6.0963001	10.8021002	12.3999996	5.6030002	13.4969997	8.0559998	3.8340001	0.25	81.5899963	26.7800007	22.7999992	25.8500004	170.3600006
N0316	23.5400009	47.0800018	43.2235985	24.3010998	13.7858	14.9934998	3.6961	26.6000004	35.2560005	17.2889996	95.8789978	8.8299999
N0317	24.2999992	48.5999985	42.1453018	25.8969994	16.6086006	12.6190996	2.7298999	27.5	29.3929996	15.4589996	102.1110001	7.243
N0318	24.6200008	49.2400017	42.5303993	22.9374008	19.7567997	12.6131001	2.1623001	30.6000004	32.5979996	16.4640007	105.637001	7.7969999
N0319	24.3700008	48.7400017	43.4042015	20.5692997	17.9638004	14.5317001	3.5311	28.7999992	34.8300018	17.0750008	107.1480026	8.2200003
N0320	24	48	44.6194	23.9251003	16.6501007	12.1730003	2.6324	24.6000004	32.5449982	16.6630001	101.4950027	7.5310001
N0321	23.0300007	46.0600014	49.2265015	19.0424995	14.1445999	13.8910999	3.6954	24.3999996	38.3260002	19.4650002	112.3690033	9.033
N0322	24.9899998	49.9799995	42.7113991	15.7255001	18.6424999	18.4643002	4.4562998	24.8999996	33.5499992	18.2350006	97.0329971	8.3310003
N0323	22.1900005	44.3800011	46.7462006	23.1513004	13.5824003	13.7230997	2.7969999	23.1000004	33.0159988	16.6879997	111.1050034	8.125
N0324	24.7399998	49.4799995	44.5811005	25.2262993	11.3669004	14.3104	4.5152998	26.1000004	32.6749992	16.632	90.5169983	7.914
N0325	21.8700008	43.7400017	49.2549019	22.1732006	11.7503004	13.7479	3.0737	24.5	34.7639999	20.4680004	108.8539963	9.066
N0326
N0327
N0328
N0329
N0330
N0331
N0332
N0333
N0334
N0335
N0336
N0337
N0338
N0339
N0340
N0341
N0342
N0343
N0344
N0345
N0346
N0347
N0348
N0349
N0350
N0351
N0352
N0353
N0354
N0355
N0356
N0357
N0358
N0359
N0360
N0361
N0362
N0363
N0364
N0365
N0366
N0367
N0368
N0369
N0370
N0371
N0372
N0373
N0374
N0375
N0376
N0377	22.9599991	45.9199982	31.6497993	17.6207008	22.5589008	14.927	13.2434998	18.8999996	28.8540001	10.4770002	7.2659998	19.7099991
N0378	27.7099991	55.4199982	38.3772011	16.0088005	14.9123001	10.9649	19.7367992	24.1000004	10.71	14.9680004	20.9130001	5.243
N0379	5.2600002	10.5200005	95.5009995	3.3742001	0.0001	0.0001	1.227	1	7.4990001	151.598999	137.6620026	23.1159992
N0380	21.1100006	42.2200012	55.5587997	17.9148006	10.9727001	10.2383003	5.3154001	32.0999985	29.3619995	20.0890007	72.7509995	14.8210001
N0381	19.1299992	38.2599983	47.986599	20.9172001	13.4228001	8.5010996	9.1723003	27.7000008	36.7089996	18.6459999	91.461998	16.7129993
N0382	17.0900002	34.1800003	60.9418983	20.4596004	7.1753998	5.2951002	6.1279001	13.8000002	5.2979999	22.4850006	9.5030003	5.0419998
N0383	11.0200005	22.0400009	88.9393005	3.0242	3.9315	0.3089	3.7960999	6.4000001	3.5599999	3.184	19.1329994	3.8	0.17	121.8399963	64.0500031	29.4500008	67.3799973	133.0899963
N0384	26.0699997	52.1399994	41.0709	22.4431	17.9605999	14.6668997	3.8585	25.2000008	26.802	14.9090004	92.6689987	7.013
N0385	28	56	35.9040985	20.3425007	12.7660999	22.6469994	8.3402996	26.6000004	28.3059998	13.5819998	51.0530014	7.2989998
N0386	24.9799995	49.9599991	40.8246002	24.5802994	15.6135998	15.2371998	3.7442999	25.7000008	27.8479996	15.8780003	93.2340012	7.1090002
N0387	21.7099991	43.4199982	50.0237999	23.4032993	12.0965004	11.6352997	2.8412001	24.2000008	34.1850014	20.198	121.6999969	9.0430002
N0388	19.4099998	38.8199997						12.1000004	3.033	13.9069996	6.664	5.0469999
N0389	19.5300007	39.0600014	51.5973015	19.9789009	11.4731998	11.3507004	5.5998998	12.3000002	3.105	13.967	6.9439998	5.0359998
N0390			74.4801025	11.9602003	7.7814999	3.2804999	2.4977
N0391	12.2600002	24.5200005	78.5459976	12.9064999	5.0468001	1.6121	1.8885	9.1999998	3.997	20.9349995	20.2159996	6.8499999
N0392	9.79	19.5799999	82.6272964	10.7208996	4.8783998	0.4176	1.3557	7.5	2.28	11.7489996	3.948	3.358
N0393	7.3400002	14.6800003	59.9864006	20.9666996	5.4035001	8.4821997	5.1613002	7.5999999	2.007	12.2480001	3.3150001	3.8150001
N0394	14.9799995	29.9599991	89.1476974	4.4182	5.5022001	0.8496	0.0823	10.6999998	3.233	19.7339993	8.9969997	6.5970001
N0395	4.4699998	8.9399996	65.0942993	18.5489998	2.9942	8.5296001	4.8329	4.5999999	3.1070001	6.9320002	5.0910001	5.8629999
N0396	4.2399998	8.4799995	82.0856018	16.6082001	0.4182	0.7668	0.1211	3.0999999	0.902	1.2819999	0.197	0.682
N0398	3.8800001	7.7600002	80.677597	13.5214996	1.7072001	1.9548	2.1389999	3.8	2.7969999	5.6690001	4.2750001	4.934
N0399	16.1200008	32.2400017	69.3236008	19.4295006	4.7000999	2.2275	4.3193002	13.3000002	2.98	13.7969999	6.973	4.3600001
N0400	13.5	27	67.721199	16.3927002	5.6880999	5.6202998	4.5777001	12	2.7179999	19.007	9.6129999	6.7309999
N0401	10.6400003	21.2800007	74.6064987	17.4557991	1.9957	2.3547001	3.5873001	9.3000002	2.513	11.3459997	7.5949998	5.8070002
N0402	11.8400002	23.6800003	73.0799026	16.8862991	4.3727999	2.1775	3.4835	11.1999998	3.046	21.6030006	11.5299997	7.7420001
N0403	6.6900001	13.3800001	81.4627991	12.7061996	3.7121999	1.045	1.0737	6.5	2.4979999	7.7620001	4.822	5.0100002
N0404	13.8599997	27.7199993	62.2224007	17.2157001	8.1492004	3.8871	8.5256004	10.6000004	3.062	8.1569996	11.0299997	6.3179998
N0405	21.4799995	42.9599991	52.5309982	25.6264992	8.9209995	5.8278999	7.0935998	16.5	2.6570001	20.9109993	5.5149999	3.6960001
N0406	2	29.2623997	74.1127014	8.0375996	4.0710001	3.2358999	10.5427999	12.8999996	5.6630001	12.2010002
N0407	4.5500002	9.6464996	91.4720993	2.2335	1.9289	0.7107	3.6547999	5	3.349	3.0639999			1.63	134.7799988	540.4899902	37.5299988	3982	753.6400146
N0409	23.6100006	45.990799	54.2282982	1.0571001	2.5369999	2.7484	39.4291992	73.6999969	0.784	4.6869998			0.21	29.2700005	10.2399998	8.0799999	11.5500002	254.1000061
N0410	35.4199982	71.4770966	30.7443008	14.7789001	17.3679008	27.1844997	9.9245005	26.3999996	6	9.1820002
N0411	2.5599999	4.1999998	96.8622971	1.4170001	0.5061	0.4049	0.8097	2.5999999	158.223999	1.488
N0412	33.5699997	66.5667038	49.2616005	22.1518993	7.8059001	14.2405005	6.5401001	35.5	6.6030002	9.8800001
N0413	12.0600004	24.9799995	98.4954987	0.1404	0.0602	0.1003	1.2036	0.0001	0.242	0.647
N0414	22.8600006	45.9847984	56.3255997	29.2628994	5.3905001	8.5809002	0.44	39.5	8.4119997	3.8429999			0.81	8.8599997	12.8599997	6.6500001	0.83	139.6499939
N0415	33.7099991	61.1310997	31.4731998	16.0713997	6.9196	17.8570995	27.6786003	24.3999996	4.7140002	20.0919991			0.58	16.3299999	9.71	7.3600001	6.8800001	60.3800011
N0416	12.8500004	25.7000008	73.9356003	3.9460001	1.8692	10.4881001	9.7612	8.8999996	0.933	3.6040001
N0417	40.4000015	68.1708984	44.9892998	8.5288	12.6865997	15.6716003	18.1236992	21.5	2.448	10.132			1.52	23.5200005	11.29	7.8400002	5.7800002	64.5800018
N0418	20.1100006	34.7122002	51.8717003	2.8877001	9.9464998	22.5667992	12.7272997	11.5	6.513	4.8839998			0.41	45.6599998	41.4799995	18.2900009	37.4000015	152.25
N0419	40.3300018	83.280098	16.1361008	49.5060005	31.1744995	1.6465	1.5368	99.1999969	2.4809999	3.0439999			0.0001	8.2799997	5.5100002	3.5599999	12.6499996	39.3800011
N0420	36.5099983	75.524498	26.6084995	15.3761997	22.2465	22.9008007	12.868	17	2.1900001	16.2719994
N0421	31.3500004	58.5014992	36.3340988	23.4272995	19.7397003	12.9067001	7.5921998	33.4000015	15.2989998	9.4969997
N0422	43.5999985	90.9889984	18.3896008	35.1469002	7.6170001	26.7681999	12.0783005	26.1000004	6.9749999	6.3600001
N0423	25.2700005	64.7564011	46.0335007	19.7765007	6.5921998	16.8715	10.7263002	8.6000004	0.597	17.9370003
N0424	45.5900002	96.9000015	2.7472999	14.1758003	20.8791008	45.3846016	16.8132	10.3999996	1.804	10.0459995
N0425	35.5400009	66.8264008	39.6702995	19.7801991	0.2198	9.7802	30.5494995	11.8000002	6.0120001	2.323
N0426	46.1199989	93.8000031	6.4763999	71.2404022	17.3435993	3.5125999	1.427	70.5999985	7.4320002	14.0860004			1.26	7.4200001	114.9800034	4.2800002	3.3	247.2799988
N0428	19.1299992	43.9760017	49.9462013	2.6910999	14.8547001	22.8202	9.6878004	12.1999998	12.342	12.5530005
N0432	35.5315018	71.0630035						23.2514
N0433
N0434
N0435
N0436
N0437	37.040699	74.081398						23.8050003
N0438
N0439
N0440
N0441
N0442	36.5750999	73.1502991						20.7478008
N0443
N0444
N0445
N0446
N0447
N0448
N0449
N0450
N0451
N0452
N0453
N0454
N0455
N0456
N0457
N0458
N0459
N0460
N0461
N0462
N0463
N0464
N0465
N0466
N0467
N0468
N0469
N0470
N0471
N0472
N0473
N0474
N0475
N0476
N0477
N0478
N0479
N0480
N0481
N0482
N0483
N0484
N0485
N0486
N0487
N0488
N0489
N0490
N0491
N0492
N0493
N0494
N0495
N0496
N0497
N0498
N0499
N0500
N0501
N0502
N0503
N0504
N0505
N0506
N0507
N0508
N0509
N0510
N0511
N0512
N0513
N0514
N0515
N0516
N0517
N0518
N0519
N0520
N0521
N0522
N0523
N0524
N0525
N0526
N0527
N0528
N0529
N0530
N0531
N0532
N0533
N0534
N0535
N0536
N0537
N0538
N0539
N0540
N0541
N0542
N0543
N0544
N0545
N0546
N0547
N0548
N0549
N0550
N0551
N0552
N0553
N0554
N0555
N0556
N0557
N0558
N0559
N0560
N0561
N0562
N0563
N0564
N0565
N0566
N0567
N0568
N0569
N0570	47.2490997	94.4982986						5.6641002
N0571	24.5911999	49.1823997						17.3878994
N0572
N0573	37.2574005	74.5147018						28.8216
N0574
N0575	36.3532982	72.7065964						31.4846992
N0576
N0577	32.8319016	65.6639023						45.3166008
N0578
N0579	30.906601	61.8132019						34.6542015
N0580
N0581	33.3303986	66.6607971						43.342701
N0582
N0583	33.1292	66.2583008						42.7406998
N0584
N0585	27.6431007	55.2862015						34.1647987
N0586
N0588
N0589
N0590	46.4241982	92.8485031						6.5885
N0591	38.4286003	76.8572006						24.6562996
N0592	35.5853996	71.1708984						32.7723999
N0593	35.0391998	70.0783005						36.6609993
N0594	35.046299	70.0926971						42.134201
N0595	34.2013016	68.4027023						37.9343987
N0596
N0597	31.8689995	63.737999						32.3973999
N0598
N0599	33.9584007	67.9169006						39.8069992
N0600
N0601	31.4904995	62.9810982						37.9175987
N0602
N0603
N0604
N0605
N0606
N0607	38.8452988	77.6905975						35.9325981
N0608	34.3534012	68.7069016						36.4684982
N0609
N0610
N0611	30.8041	61.6082993						38.3816986
N0612
N0613	26.0312004	52.0624008						25.1462994
N0614
N0615	22.1434002	44.2868004						30.9571991
N0616	14.4851999	28.9703007						17.0559006
N0617	22.2590008	44.5180016						28.4319992
N0618	25.7042999	51.4085007						27.4500999
N0619	28.9717999	57.9436989						25.7618008
N0620	26.6861	53.3721008						25.3749008
N0621
N0622
N0623
N0624
N0625
N0626
N0627
N0628
N0629
N0630	22.6091995	45.218399						25.4302006
N0631	27.9892998	55.9785995						27.2287998
N0633
N0634
N0635
N0636
N0637
N0639
N0640
N0641
N0643
N0644	23.9342003	47.8683014						26.8045998
N0646	27.8904991	55.7809982						26.3006992
N0647	33.3506012	66.7012024						26.1868
N0648	32.9873009	65.9745026						24.8462009
N0649	29.6814003	59.3628998						26.3526001
N0650	28.7577	57.5153999						24.1299
N0651	29.9256001	59.8512001						27.7908001
N0652	31.7696991	63.5393982						26.1671009
N0653	27.7159996	55.4319992						22.8962994
N0654	27.4563999	54.9127007						24.0156994
N0655	26.7019997	53.4039993						20.3428001
N0656
N0657
N0658	23.5853996	47.1707993						18.4053001
N0659
N0660
N0661
N0662	26.1417007	52.2835007						19.2231998
N0663	11.3137999	22.6275997						9.4216995
N0664	29.3383999	58.6767998						23.0984001
N0665
N0666
N0667
N0668
N0669	29.2821007	58.5642014						21.7719994
N0670	23.9167004	47.8334999						18.0522003
N0671
N0672
N0673
N0674
N0675
N0676
N0677
N0678
N0679
N0680
N0681
N0682
N0683
N0684
N0685
N0686
N0687	42.5600014	73.3799973						32.4099998					0.36	20.3600006	19.1599998	9.5	4.4000001	142.2799988
N0688
N0689
N0690	27.6299992	47.6399994						30.3899994					0.86	19.7800007	46.2000008	8.79	1.9299999	466.730011
N0691
N0692	30.1399994	51.9500008						28.9400005					0.83	18.6299992	42.7900009	7.8400002	3.03	440.7399902
N0693
N0694
N0695	38.0299988	65.5599976						25.4699993					0.61	13.1700001	37.2799988	5.9400001	0.83	369.3399963
N0696
N0697	25.7999992	44.4700012						35.2200012					0.77	16.0400009	39.3800011	7.3600001	1.38	411.3399963
N0698
N0699	33.6399994	58						42.4099998					0.87	9.7200003	41.7400017	6.4099998	0.0001	337.0499878
N0700
N0701	27.5499992	47.5						31.6800003					0.88	19.2099991	40.6899986	6.4099998	0.0001	427.0899963
N0702
N0703	35.9099998	61.9099998						30.2199993					0.51	15.7600002	30.4500008	6.4099998	0.0001	306.0799866
N0704
N0705
N0706	30.2299995	52.1199989						29.0900002					0.87	20.0699997	43.0499992	6.8899999	1.1	490.8800049
N0707
N0708
N0709
N0710	35.1699982	60.6199989						37.9799995					1.12	11.4399996	40.6899986	5.6999998	0.55	333.3800049
N0711
N0712
N0713
N0714
N0715
N0716
N0717
N0718
N0719
N0720
N0721	13.4700003	23.2099991						6.2199998					0.31	165.8300018	32.2900009	30.6399994	144.9299927	224.4400024
N0722
N0723
N0724
N0725
N0726
N0727	12.8800001	22.2000008						6.6100001					1.34	246.3300018	174.5599976	47.5	888.25	809.8099976
N0728
N0729
N0730
N0731
N0732													2.9000001
N0733	11.8699999	20.4599991						5.7800002					0.98	115.5199966	119.4400024	37.7599983	462.5499878	928.2000122
N0734
N0735
N0736
N0737
N0738
N0739	10.5600004	18.2099991						5.3299999					2.9000001	206.3699951	279.2999878	58.9000015	975.9799805	1635.3800049
N0740	15.7200003	27.1000004						7.02					3.28	144.5599976	219.4499969	38.9500008	739.2000122	2071.1298828
N0741
N0742
N0743
N0744
N0745
N0746
N0747	17.2199993	29.6900005						8.9799995					1.77	191.4199982	189.7899933	41.7999992	1146.75	2220.75
N0748	8.0100002	13.8000002						3.97					0.97	88.2099991	85.0500031	28.2600002	1971.75	829.5
N0749
N0750
N0751
N0752
N0753
N0754
N0755	11.1300001	19.1800003						5.1900001					1.33	142.8300018	212.8899994	43.2299995	1614.25	1582.8800049
N0756
N0757
N0758
N0759
N0760	7.8499999	13.54						4.4899998					2.5599999	219.8800049	460.9500122	64.1299973	1553.75	1168.1300049
N0761	12.5500002	21.6299992						6.25					1.42	293.480011	467.25	60.7999992	994.1300049	961.2800293
N0762
N0763
N0764
N0765
N0766
N0767
N0768
N0769
N0770
N0771
N0772
N0773
N0774
N0775
N0776
N0777
N0778
N0779
N0780
N0781
N0782
N0783
N0784
N0785
N0786
N0787
N0788
N0789
N0790
N0791
N0792
N0793
N0794
N0795
N0796
N0797
N0798
N0799
N0800
N0801
N0802
N0803
N0804
N0805
N0806
N0807
N0808
N0809
N0810
N0811
N0812
N0813
N0814
N0815
N0816
N0817
N0818
N0819
N0820
N0821
N0822
N0823
N0824
N0825
N0826
N0827
N0828
N0829
N0830
N0831
N0832
N0833
N0834
N0835
N0836
N0837
N0838
N0839
N0840
N0841
N0842
N0843
N0844
N0845
N0846
N0847
N0848
N0849
N0850
N0851
N0852
N0853
N0854
N0855
N0856
N0857
N0858
N0859
N0860
N0861
N0862
N0863
N0864
N0865
N0866
N0867
N0868
N0869
N0870
N0871
N0872
N0873
N0874
N0875
N0876
N0877
N0878
N0879	14.9399996	29.8799992	64.1327972	12.6337996	7.7087998	6.6381001	8.8865004	10.8999996	2.7750001	13.6960001	6.7249999	4.3010001	0.15	100.5699997	27.2999992	40.6100006	10.7299995	164.3300018
N0880	5.0310001	10.0620003						4.296	2.4920001	2.408		1.404
N0881
N0882
N0883
N0884
N0885
N0886
N0887
N0888
N0889
N0890
N0891
N0893
N0894
N0895
N0896
N0897
N0898
N0899
N0900
N0901
N0902
N0903
N0904
N0905
N0906
N0907
N0908
N0909
N0910
N0911
N0912
N0913
N0914
N0915
N0916
N0917
N0920
N0921	30.3166008	60.6332016						21.2880993
N0922	25.8372993	51.6744995						19.8822002
N0923
N0924
N0925
N0926
N0927
N0928
N0929
N0930
N0931
N0932
N0933
N0934
N0935
N0936
N0937
N0938
N0939
N0940
N0941
N0942
N0943
N0944
N0945
N0946
N0947
N0948
N0949
N0950
N0951
N0952
N0953
N0954
N0955
N0956
N0957
N0958
N0959
N0960
N0961
N0962
N0963
N0964
N0965
N0967
N0968
N0969
N0970
N0971
N0972
N0973
N0974
N0975
N0976
N0977
N0978
N0979
N0980
N0981
N0982
N0983
N0984
N0985
N0987
N0988
N0989
N0990
N0991
N0992
N0993
N0994
N0995
N0996
N0997
N0998
N0999
N1000
N1001
N1002
N1003
N1004
N1005
N1006
N1007
N1008
N1009
N1010
N1011
N1012
N1013
N1014
N1015
N1016
N1017
N1018
N1019
N1020
N1021
N1022
N1023
N1024
N1025
N1026
N1027
N1028
N1029
N1030
N1031
N1032
N1033
N1034
N1035
N1036
N1037
N1038
N1039
N1040
N1041
N1042
N1043
N1044
N1045
N1046
N1047
N1048
N1049
N1050
