# Supplementary material for: Organic resources from Madagascar: Dataset of chemical and near-infrared spectroscopy measurements
Source: Data Brief. 2022 Jun 2;43:108350. doi: 10.1016/j.dib.2022.108350 (PMC9194856; doi:10.1016/j.dib.2022.108350)
Supplement: Supplementary file 7 [file mmc7.xlsx]

## Sheet: dictionary
descriptor	description
#SampleID	sample identification number
Collection_date	date of sampling collection
Town	town of sampling collection
Township	district of samling collection
OR_category	category (animal, agro-industrial, urban, mixture of animal + urban)
OR_origin
Animal_Development`_stages
Animal_Age(days)
Animal_Sex
Adult_Type
Exploitation_Type
Feed_RiceBran
Feed_BlackEyedPeas
Feed_IndustrializedFeedstuff
Feed_HomemadeFeedstuff
Feed_Weeds
Feed_Maizestalk
Feed_Fodder
Feed_KitchenWaste
Feed_CottonResidues
Feed_peanutsfoliage
Feed_sweetpotato&pumpkin&cassava
OR_Nature
OR_Name
Litter/No_litter
Littter_Rice_straw
Litter_Grass
Litter_Woodchip
Litter_Fodder
Sample_type
Composted/Non_conposted
Age_OR_(days)
OR_Stage

## Sheet: metadata_Madagascar_1000_OR
#SampleID	Collection_date	Town	Township	OR_category	OR_origin	Animal_Development`_stages	Animal_Age(days)	Animal_Sex	Adult_Type	Exploitation_Type	Feed_RiceBran	Feed_BlackEyedPeas	Feed_IndustrializedFeedstuff	Feed_HomemadeFeedstuff	Feed_Weeds	Feed_Maizestalk	Feed_Fodder	Feed_KitchenWaste	Feed_CottonResidues	Feed_peanutsfoliage	Feed_sweetpotato&pumpkin&cassava	OR_Nature	OR_Name	Litter/No_litter	Littter_Rice_straw	Litter_Grass	Litter_Woodchip	Litter_Fodder	Sample_type	Composted/Non_conposted	OR_age(days)	OR_Stage
N0001	2009-03-26	Mahajanga	Amborovy	Animal	pig	young		female		farm	yes	yes	no	no	no	no	no	no	no	no	no	liquid manure	slurry	no					Composite	nc
N0002	2009-04-30	Mahajanga	Ambondrona	Animal	pig	young		male&female		farm	yes	yes	no	no	no	no	no	no	no	no	no	liquid manure	slurry	no					Composite	nc
N0003	2009-05-06	Mahajanga	Ambondrona	Animal	pig	young		male&female		farm	yes	yes	no	no	no	no	no	no	no	no	no	liquid manure	slurry	no					Composite	nc
N0004	2009-05-13	Mahajanga	Ambondrona	Animal	pig	young		male&female		farm	yes	yes	no	no	no	no	no	no	no	no	no	liquid manure	slurry	no					Composite	nc
N0005	2009-05-13	Mahajanga	Amborovy	Animal	pig	young		female		farm	no	no	yes	no	no	no	no	no	no	no	no	liquid manure	slurry	no					Composite	nc
N0006	2009-05-30	Mahajanga	Amborovy	Animal	pig	young		female		farm	no	no	yes	no	no	no	no	no	no	no	no	liquid manure	slurry	no					Composite	nc
N0007	2009-06-06	Mahajanga	Amborovy	Animal	pig	young		female		farm	no	no	yes	no	no	no	no	no	no	no	no	liquid manure	slurry	no					Composite	nc
N0008	2009-03-04	Mahajanga	Antanimalandy	Animal	pig	adult		female	lactating	farm	yes	yes	no	no	no	no	no	no	no	no	no	liquid manure	slurry	no					Composite	nc
N0009	2009-03-04	Mahajanga	Antanimalandy	Animal	pig	young		male&female		farm	yes	yes	no	no	no	no	no	no	no	no	no	liquid manure	slurry	no					Composite	nc
N0010	2009-03-04	Mahajanga	Antanimalandy	Animal	pig	adult		male	castrated	farm	yes	yes	no	no	no	no	no	no	no	no	no	liquid manure	slurry	no					Composite	nc
N0011	2009-03-11	Mahajanga	Antanimalandy	Animal	pig	young		male&female		farm	yes	yes	no	no	no	no	no	no	no	no	no	liquid manure	slurry	no					Composite	nc
N0012	2009-03-11	Mahajanga	Antanimalandy	Animal	pig	adult		male	castrated	farm	yes	yes	no	no	no	no	no	no	no	no	no	liquid manure	slurry	no					Composite	nc
N0013	2009-03-18	Mahajanga	Antanimalandy	Animal	pig	adult		female	lactating	farm	yes	yes	no	no	no	no	no	no	no	no	no	liquid manure	slurry	no					Composite	nc
N0014	2009-03-18	Mahajanga	Antanimalandy	Animal	pig	young		male&female		farm	yes	yes	no	no	no	no	no	no	no	no	no	liquid manure	slurry	no					Composite	nc
N0015	2009-03-18	Mahajanga	Antanimalandy	Animal	pig	adult		male	castrated	farm	yes	yes	no	no	no	no	no	no	no	no	no	liquid manure	slurry	no					Composite	nc
N0016	2009-03-25	Mahajanga	Antanimalandy	Animal	pig	adult		female	lactating	farm	yes	yes	no	no	no	no	no	no	no	no	no	liquid manure	slurry	no					Composite	nc
N0017	2009-03-25	Mahajanga	Antanimalandy	Animal	pig	young		male&female		farm	yes	yes	no	no	no	no	no	no	no	no	no	liquid manure	slurry	no					Composite	nc
N0018	2009-03-25	Mahajanga	Antanimalandy	Animal	pig	adult		male	castrated	farm	yes	yes	no	no	no	no	no	no	no	no	no	liquid manure	slurry	no					Composite	nc
N0019	2009-04-03	Mahajanga	Antanimalandy	Animal	pig	adult		female	lactating	farm	yes	yes	no	no	no	no	no	no	no	no	no	liquid manure	slurry	no					Composite	nc
N0020	2009-04-03	Mahajanga	Antanimalandy	Animal	pig	young		male&female		farm	yes	yes	no	no	no	no	no	no	no	no	no	liquid manure	slurry	no					Composite	nc
N0021	2009-04-03	Mahajanga	Antanimalandy	Animal	pig	adult		male	castrated	farm	yes	yes	no	no	no	no	no	no	no	no	no	liquid manure	slurry	no					Composite	nc
N0022	2009-04-08	Mahajanga	Antanimalandy	Animal	pig	adult		female	lactating	farm	yes	yes	no	no	no	no	no	no	no	no	no	liquid manure	slurry	no					Composite	nc
N0023	2009-04-08	Mahajanga	Antanimalandy	Animal	pig	young		male&female		farm	yes	yes	no	no	no	no	no	no	no	no	no	liquid manure	slurry	no					Composite	nc
N0024	2009-04-08	Mahajanga	Antanimalandy	Animal	pig	adult		male	castrated	farm	yes	yes	no	no	no	no	no	no	no	no	no	liquid manure	slurry	no					Composite	nc
N0025	2009-04-22	Mahajanga	Antanimalandy	Animal	pig	adult		female	lactating	farm	yes	yes	no	no	no	no	no	no	no	no	no	liquid manure	slurry	no					Composite	nc
N0026	2009-04-22	Mahajanga	Antanimalandy	Animal	pig	young		male&female		farm	yes	yes	no	no	no	no	no	no	no	no	no	liquid manure	slurry	no					Composite	nc
N0027	2009-04-22	Mahajanga	Antanimalandy	Animal	pig	adult		male	castrated	farm	yes	yes	no	no	no	no	no	no	no	no	no	liquid manure	slurry	no					Composite	nc
N0028	2009-04-29	Mahajanga	Antanimalandy	Animal	pig	adult		female	lactating	farm	yes	yes	no	no	no	no	no	no	no	no	no	liquid manure	slurry	no					Composite	nc
N0029	2009-04-29	Mahajanga	Antanimalandy	Animal	pig	young		male&female		farm	yes	yes	no	no	no	no	no	no	no	no	no	liquid manure	slurry	no					Composite	nc
N0030	2009-04-29	Mahajanga	Antanimalandy	Animal	pig	adult		male	castrated	farm	yes	yes	no	no	no	no	no	no	no	no	no	liquid manure	slurry	no					Composite	nc
N0031	2009-05-06	Mahajanga	Antanimalandy	Animal	pig	adult		female	lactating	farm	yes	yes	no	no	no	no	no	no	no	no	no	liquid manure	slurry	no					Composite	nc
N0032	2009-05-06	Mahajanga	Antanimalandy	Animal	pig	young		male&female		farm	yes	yes	no	no	no	no	no	no	no	no	no	liquid manure	slurry	no					Composite	nc
N0033	2009-05-06	Mahajanga	Antanimalandy	Animal	pig	adult		male	castrated	farm	yes	yes	no	no	no	no	no	no	no	no	no	liquid manure	slurry	no					Composite	nc
N0034	2009-05-13	Mahajanga	Antanimalandy	Animal	pig	adult		female	lactating	farm	yes	yes	no	no	no	no	no	no	no	no	no	liquid manure	slurry	no					Composite	nc
N0035	2009-05-13	Mahajanga	Antanimalandy	Animal	pig	young		male&female		farm	yes	yes	no	no	no	no	no	no	no	no	no	liquid manure	slurry	no					Composite	nc
N0036	2009-05-13	Mahajanga	Antanimalandy	Animal	pig	adult		male	castrated	farm	yes	yes	no	no	no	no	no	no	no	no	no	liquid manure	slurry	no					Composite	nc
N0037	2009-06-03	Mahajanga	Antanimalandy	Animal	pig	adult		female	lactating	farm	yes	yes	no	no	no	no	no	no	no	no	no	liquid manure	slurry	no					Composite	nc
N0038	2009-06-03	Mahajanga	Antanimalandy	Animal	pig	young		male&female		farm	yes	yes	no	no	no	no	no	no	no	no	no	liquid manure	slurry	no					Composite	nc
N0039	2009-06-03	Mahajanga	Antanimalandy	Animal	pig	adult		male	castrated	farm	yes	yes	no	no	no	no	no	no	no	no	no	liquid manure	slurry	no					Composite	nc
N0040	2009-06-17	Mahajanga	Antanimalandy	Animal	pig	adult		female	lactating	farm	yes	yes	no	no	no	no	no	no	no	no	no	liquid manure	slurry	no					Composite	nc
N0041	2009-06-17	Mahajanga	Antanimalandy	Animal	pig	young		male&female		farm	yes	yes	no	no	no	no	no	no	no	no	no	liquid manure	slurry	no					Composite	nc
N0042	2009-06-17	Mahajanga	Antanimalandy	Animal	pig	adult		male	castrated	farm	yes	yes	no	no	no	no	no	no	no	no	no	liquid manure	slurry	no					Composite	nc
N0043	2009-03-06	Mahajanga	Ambohimandamina	Animal	pig	young		female		farm	yes	yes	no	no	no	no	no	no	no	no	no	liquid manure	slurry	no					Composite	nc
N0044	2009-03-06	Mahajanga	Ambohimandamina	Animal	pig	young		female		farm	yes	yes	no	no	no	no	no	no	no	no	no	liquid manure	slurry	no					Composite	nc
N0045	2009-03-06	Mahajanga	Ambohimandamina	Animal	pig	young		female		farm	yes	yes	no	no	no	no	no	no	no	no	no	liquid manure	slurry	no					Composite	nc
N0046	2009-03-14	Mahajanga	Ambohimandamina	Animal	pig	young		female		farm	yes	yes	no	no	no	no	no	no	no	no	no	liquid manure	slurry	no					Composite	nc
N0047	2009-03-14	Mahajanga	Ambohimandamina	Animal	pig	young		female		farm	yes	yes	no	no	no	no	no	no	no	no	no	liquid manure	slurry	no					Composite	nc
N0048	2009-03-14	Mahajanga	Ambohimandamina	Animal	pig	young		female		farm	yes	yes	no	no	no	no	no	no	no	no	no	liquid manure	slurry	no					Composite	nc
N0049	2009-03-20	Mahajanga	Ambohimandamina	Animal	pig	young		female		farm	yes	yes	no	no	no	no	no	no	no	no	no	liquid manure	slurry	no					Composite	nc
N0050	2009-03-20	Mahajanga	Ambohimandamina	Animal	pig	young		female		farm	yes	yes	no	no	no	no	no	no	no	no	no	liquid manure	slurry	no					Composite	nc
N0051	2009-03-20	Mahajanga	Ambohimandamina	Animal	pig	young		female		farm	yes	yes	no	no	no	no	no	no	no	no	no	liquid manure	slurry	no					Composite	nc
N0052	2009-03-27	Mahajanga	Ambohimandamina	Animal	pig	young		female		farm	yes	yes	no	no	no	no	no	no	no	no	no	liquid manure	slurry	no					Composite	nc
N0053	2009-03-27	Mahajanga	Ambohimandamina	Animal	pig	young		female		farm	yes	yes	no	no	no	no	no	no	no	no	no	liquid manure	slurry	no					Composite	nc
N0054	2009-03-27	Mahajanga	Ambohimandamina	Animal	pig	young		female		farm	yes	yes	no	no	no	no	no	no	no	no	no	liquid manure	slurry	no					Composite	nc
N0055	2009-04-03	Mahajanga	Ambohimandamina	Animal	pig	young		female		farm	yes	yes	no	no	no	no	no	no	no	no	no	liquid manure	slurry	no					Composite	nc
N0056	2009-04-03	Mahajanga	Ambohimandamina	Animal	pig	young		female		farm	yes	yes	no	no	no	no	no	no	no	no	no	liquid manure	slurry	no					Composite	nc
N0057	2009-04-03	Mahajanga	Ambohimandamina	Animal	pig	young		female		farm	yes	yes	no	no	no	no	no	no	no	no	no	liquid manure	slurry	no					Composite	nc
N0058	2009-04-10	Mahajanga	Ambohimandamina	Animal	pig	young		female		farm	yes	yes	no	no	no	no	no	no	no	no	no	liquid manure	slurry	no					Composite	nc
N0059	2009-04-10	Mahajanga	Ambohimandamina	Animal	pig	young		female		farm	yes	yes	no	no	no	no	no	no	no	no	no	liquid manure	slurry	no					Composite	nc
N0060	2009-04-10	Mahajanga	Ambohimandamina	Animal	pig	young		female		farm	yes	yes	no	no	no	no	no	no	no	no	no	liquid manure	slurry	no					Composite	nc
N0061	2009-04-24	Mahajanga	Ambohimandamina	Animal	pig	young		female		farm	yes	yes	no	no	no	no	no	no	no	no	no	liquid manure	slurry	no					Composite	nc
N0062	2009-04-24	Mahajanga	Ambohimandamina	Animal	pig	young		female		farm	yes	yes	no	no	no	no	no	no	no	no	no	liquid manure	slurry	no					Composite	nc
N0063	2009-04-24	Mahajanga	Ambohimandamina	Animal	pig	young		female		farm	yes	yes	no	no	no	no	no	no	no	no	no	liquid manure	slurry	no					Composite	nc
N0064	2009-05-01	Mahajanga	Ambohimandamina	Animal	pig	young		female		farm	yes	yes	no	no	no	no	no	no	no	no	no	liquid manure	slurry	no					Composite	nc
N0065	2009-05-01	Mahajanga	Ambohimandamina	Animal	pig	young		female		farm	yes	yes	no	no	no	no	no	no	no	no	no	liquid manure	slurry	no					Composite	nc
N0066	2009-05-01	Mahajanga	Ambohimandamina	Animal	pig	young		female		farm	yes	yes	no	no	no	no	no	no	no	no	no	liquid manure	slurry	no					Composite	nc
N0067	2009-05-08	Mahajanga	Ambohimandamina	Animal	pig	young		female		farm	yes	yes	no	no	no	no	no	no	no	no	no	liquid manure	slurry	no					Composite	nc
N0068	2009-05-08	Mahajanga	Ambohimandamina	Animal	pig	young		female		farm	yes	yes	no	no	no	no	no	no	no	no	no	liquid manure	slurry	no					Composite	nc
N0069	2009-05-08	Mahajanga	Ambohimandamina	Animal	pig	young		female		farm	yes	yes	no	no	no	no	no	no	no	no	no	liquid manure	slurry	no					Composite	nc
N0070	2009-05-15	Mahajanga	Ambohimandamina	Animal	pig	young		female		farm	yes	yes	no	no	no	no	no	no	no	no	no	liquid manure	slurry	no					Composite	nc
N0071	2009-05-15	Mahajanga	Ambohimandamina	Animal	pig	young		female		farm	yes	yes	no	no	no	no	no	no	no	no	no	liquid manure	slurry	no					Composite	nc
N0072	2009-05-15	Mahajanga	Ambohimandamina	Animal	pig	young		female		farm	yes	yes	no	no	no	no	no	no	no	no	no	liquid manure	slurry	no					Composite	nc
N0073	2009-06-05	Mahajanga	Ambohimandamina	Animal	pig	young		female		farm	yes	yes	no	no	no	no	no	no	no	no	no	liquid manure	slurry	no					Composite	nc
N0074	2009-06-05	Mahajanga	Ambohimandamina	Animal	pig	young		female		farm	yes	yes	no	no	no	no	no	no	no	no	no	liquid manure	slurry	no					Composite	nc
N0075	2009-06-05	Mahajanga	Ambohimandamina	Animal	pig	young		female		farm	yes	yes	no	no	no	no	no	no	no	no	no	liquid manure	slurry	no					Composite	nc
N0076	2009-06-19	Mahajanga	Ambohimandamina	Animal	pig	young		female		farm	yes	yes	no	no	no	no	no	no	no	no	no	liquid manure	slurry	no					Composite	nc
N0077	2009-06-19	Mahajanga	Ambohimandamina	Animal	pig	young		female		farm	yes	yes	no	no	no	no	no	no	no	no	no	liquid manure	slurry	no					Composite	nc
N0078	2009-06-19	Mahajanga	Ambohimandamina	Animal	pig	young		female		farm	yes	yes	no	no	no	no	no	no	no	no	no	liquid manure	slurry	no					Composite	nc
N0079	2009-03-06	Mahajanga	Antanambao Ambalavato	Animal	pig	young		male&female		farm	yes	yes	no	no	no	no	no	no	no	no	no	liquid manure	slurry	no					Composite	nc
N0080	2009-03-06	Mahajanga	Antanambao Ambalavato	Animal	pig	adult		female		farm	yes	yes	no	no	no	no	no	no	no	no	no	liquid manure	slurry	no					Composite	nc
N0081	2009-03-14	Mahajanga	Antanambao Ambalavato	Animal	pig	young		male&female		farm	yes	yes	no	no	no	no	no	no	no	no	no	liquid manure	slurry	no					Composite	nc
N0082	2009-03-14	Mahajanga	Antanambao Ambalavato	Animal	pig	adult		female		farm	yes	yes	no	no	no	no	no	no	no	no	no	liquid manure	slurry	no					Composite	nc
N0083	2009-03-20	Mahajanga	Antanambao Ambalavato	Animal	pig	young		male&female		farm	yes	yes	no	no	no	no	no	no	no	no	no	liquid manure	slurry	no					Composite	nc
N0084	2009-03-20	Mahajanga	Antanambao Ambalavato	Animal	pig	adult		female		farm	yes	yes	no	no	no	no	no	no	no	no	no	liquid manure	slurry	no					Composite	nc
N0085	2009-03-27	Mahajanga	Antanambao Ambalavato	Animal	pig	young		male&female		farm	yes	yes	no	no	no	no	no	no	no	no	no	liquid manure	slurry	no					Composite	nc
N0086	2009-03-27	Mahajanga	Antanambao Ambalavato	Animal	pig	adult		female		farm	yes	yes	no	no	no	no	no	no	no	no	no	liquid manure	slurry	no					Composite	nc
N0087	2009-04-03	Mahajanga	Antanambao Ambalavato	Animal	pig	young		male&female		farm	yes	yes	no	no	no	no	no	no	no	no	no	liquid manure	slurry	no					Composite	nc
N0088	2009-04-03	Mahajanga	Antanambao Ambalavato	Animal	pig	adult		female		farm	yes	yes	no	no	no	no	no	no	no	no	no	liquid manure	slurry	no					Composite	nc
N0089	2009-04-10	Mahajanga	Antanambao Ambalavato	Animal	pig	young		male&female		farm	yes	yes	no	no	no	no	no	no	no	no	no	liquid manure	slurry	no					Composite	nc
N0090	2009-04-10	Mahajanga	Antanambao Ambalavato	Animal	pig	adult		female		farm	yes	yes	no	no	no	no	no	no	no	no	no	liquid manure	slurry	no					Composite	nc
N0091	2009-04-24	Mahajanga	Antanambao Ambalavato	Animal	pig	young		male&female		farm	yes	yes	no	no	no	no	no	no	no	no	no	liquid manure	slurry	no					Composite	nc
N0092	2009-04-24	Mahajanga	Antanambao Ambalavato	Animal	pig	adult		female		farm	yes	yes	no	no	no	no	no	no	no	no	no	liquid manure	slurry	no					Composite	nc
N0093	2009-05-01	Mahajanga	Antanambao Ambalavato	Animal	pig	young		male&female		farm	yes	yes	no	no	no	no	no	no	no	no	no	liquid manure	slurry	no					Composite	nc
N0094	2009-05-01	Mahajanga	Antanambao Ambalavato	Animal	pig	adult		female		farm	yes	yes	no	no	no	no	no	no	no	no	no	liquid manure	slurry	no					Composite	nc
N0129	2010-04-01	Mahajanga		Urban	landfill																	fermentable fraction of household waste							Composite	c
N0130	2010-04-01	Mahajanga		Urban	landfill																	fermentable fraction of household waste							Composite	c
N0131	2010-04-01	Mahajanga		Urban	landfill																	fermentable fraction of household waste							Composite	c
N0132	2010-04-01	Mahajanga		Urban	landfill																	fermentable fraction of household waste							Composite	c
N0133	2010-04-01	Mahajanga		Urban	landfill																	fermentable fraction of household waste							Composite	c
N0134	2010-04-01	Mahajanga		Urban	landfill																	fermentable fraction of household waste							Composite	c
N0135	2009-05-08	Mahajanga	Antanambao Ambalavato	Animal	pig	young		male&female		farm	yes	yes	no	no	no	no	no	no	no	no	no	liquid manure	slurry	no					Composite	nc
N0136	2009-05-08	Mahajanga	Antanambao Ambalavato	Animal	pig	adult		female		farm	yes	yes	no	no	no	no	no	no	no	no	no	liquid manure	slurry	no					Composite	nc
N0137	2009-05-15	Mahajanga	Antanambao Ambalavato	Animal	pig	young		male&female		farm	yes	yes	no	no	no	no	no	no	no	no	no	liquid manure	slurry	no					Composite	nc
N0138	2009-05-15	Mahajanga	Antanambao Ambalavato	Animal	pig	adult		female		farm	yes	yes	no	no	no	no	no	no	no	no	no	liquid manure	slurry	no					Composite	nc
N0139	2009-06-05	Mahajanga	Antanambao Ambalavato	Animal	pig	young		male&female		farm	yes	yes	no	no	no	no	no	no	no	no	no	liquid manure	slurry	no					Composite	nc
N0140	2009-06-05	Mahajanga	Antanambao Ambalavato	Animal	pig	adult		female		farm	yes	yes	no	no	no	no	no	no	no	no	no	liquid manure	slurry	no					Composite	nc
N0141	2009-06-19	Mahajanga	Antanambao Ambalavato	Animal	pig	young		male&female		farm	yes	yes	no	no	no	no	no	no	no	no	no	liquid manure	slurry	no					Composite	nc
N0142	2009-06-19	Mahajanga	Antanambao Ambalavato	Animal	pig	adult		female		farm	yes	yes	no	no	no	no	no	no	no	no	no	liquid manure	slurry	no					Composite	nc
N0143	2009-03-06	Mahajanga	Tsararano Ambony	Animal	pig	young		female		farm	no	no	no	no	no	no	no	yes	no	no	no	liquid manure	slurry	no					Composite	nc
N0144	2009-03-14	Mahajanga	Tsararano Ambony	Animal	pig	young		female		farm	no	no	no	no	no	no	no	yes	no	no	no	liquid manure	slurry	no					Composite	nc
N0145	2009-03-20	Mahajanga	Tsararano Ambony	Animal	pig	young		female		farm	no	no	no	no	no	no	no	yes	no	no	no	liquid manure	slurry	no					Composite	nc
N0146	2009-03-27	Mahajanga	Tsararano Ambony	Animal	pig	young		female		farm	no	no	no	no	no	no	no	yes	no	no	no	liquid manure	slurry	no					Composite	nc
N0147	2009-04-03	Mahajanga	Tsararano Ambony	Animal	pig	young		female		farm	no	no	no	no	no	no	no	yes	no	no	no	liquid manure	slurry	no					Composite	nc
N0148	2009-04-10	Mahajanga	Tsararano Ambony	Animal	pig	young		female		farm	no	no	no	no	no	no	no	yes	no	no	no	liquid manure	slurry	no					Composite	nc
N0149	2009-04-24	Mahajanga	Tsararano Ambony	Animal	pig	young		female		farm	no	no	no	no	no	no	no	yes	no	no	no	liquid manure	slurry	no					Composite	nc
N0150	2009-05-01	Mahajanga	Tsararano Ambony	Animal	pig	young		female		farm	no	no	no	no	no	no	no	yes	no	no	no	liquid manure	slurry	no					Composite	nc
N0151	2009-05-08	Mahajanga	Tsararano Ambony	Animal	pig	young		female		farm	no	no	no	no	no	no	no	yes	no	no	no	liquid manure	slurry	no					Composite	nc
N0152	2009-05-15	Mahajanga	Tsararano Ambony	Animal	pig	young		female		farm	no	no	no	no	no	no	no	yes	no	no	no	liquid manure	slurry	no					Composite	nc
N0153	2009-06-05	Mahajanga	Tsararano Ambony	Animal	pig	young		female		farm	no	no	no	no	no	no	no	yes	no	no	no	liquid manure	slurry	no					Composite	nc
N0154	2009-06-19	Mahajanga	Tsararano Ambony	Animal	pig	young		female		farm	no	no	no	no	no	no	no	yes	no	no	no	liquid manure	slurry	no					Composite	nc
N0155	2009-03-07	Mahajanga	Ampitilova	Animal	pig	piglet		male&female		farm	no	no	yes	no	no	no	no	no	no	no	no	liquid manure	slurry	no					Composite	nc
N0156	2009-03-07	Mahajanga	Ampitilova	Animal	pig			male&female		farm	no	no	yes	no	no	no	no	no	no	no	no	liquid manure	slurry	no					Composite	nc
N0157	2009-03-07	Mahajanga	Ampitilova	Animal	pig			male&female		farm	no	no	yes	no	no	no	no	no	no	no	no	liquid manure	slurry	no					Composite	nc
N0158	2009-03-14	Mahajanga	Ampitilova	Animal	pig	piglet		male&female		farm	no	no	yes	no	no	no	no	no	no	no	no	liquid manure	slurry	no					Composite	nc
N0159	2009-03-14	Mahajanga	Ampitilova	Animal	pig	young		male&female		farm	no	no	yes	no	no	no	no	no	no	no	no	liquid manure	slurry	no					Composite	nc
N0160	2009-03-14	Mahajanga	Ampitilova	Animal	pig	adult		female		farm	no	no	yes	no	no	no	no	no	no	no	no	liquid manure	slurry	no					Composite	nc
N0161	2009-03-21	Mahajanga	Ampitilova	Animal	pig	piglet		male&female		farm	no	no	yes	no	no	no	no	no	no	no	no	liquid manure	slurry	no					Composite	nc
N0162	2009-03-21	Mahajanga	Ampitilova	Animal	pig	young		male&female		farm	no	no	yes	no	no	no	no	no	no	no	no	liquid manure	slurry	no					Composite	nc
N0163	2009-03-21	Mahajanga	Ampitilova	Animal	pig	adult		female		farm	no	no	yes	no	no	no	no	no	no	no	no	liquid manure	slurry	no					Composite	nc
N0164	2009-03-28	Mahajanga	Ampitilova	Animal	pig	piglet		male&female		farm	no	no	yes	no	no	no	no	no	no	no	no	liquid manure	slurry	no					Composite	nc
N0165	2009-03-28	Mahajanga	Ampitilova	Animal	pig	young		male&female		farm	no	no	yes	no	no	no	no	no	no	no	no	liquid manure	slurry	no					Composite	nc
N0166	2009-03-28	Mahajanga	Ampitilova	Animal	pig	adult		female		farm	no	no	yes	no	no	no	no	no	no	no	no	liquid manure	slurry	no					Composite	nc
N0167	2009-04-04	Mahajanga	Ampitilova	Animal	pig	piglet		male&female		farm	no	no	yes	no	no	no	no	no	no	no	no	liquid manure	slurry	no					Composite	nc
N0168	2009-04-04	Mahajanga	Ampitilova	Animal	pig	adult		female		farm	no	no	yes	no	no	no	no	no	no	no	no	liquid manure	slurry	no					Composite	nc
N0169	2009-04-11	Mahajanga	Ampitilova	Animal	pig	piglet		male&female		farm	no	no	yes	no	no	no	no	no	no	no	no	liquid manure	slurry	no					Composite	nc
N0170	2009-04-11	Mahajanga	Ampitilova	Animal	pig	young		male&female		farm	no	no	yes	no	no	no	no	no	no	no	no	liquid manure	slurry	no					Composite	nc
N0171	2009-04-11	Mahajanga	Ampitilova	Animal	pig	adult		female		farm	no	no	yes	no	no	no	no	no	no	no	no	liquid manure	slurry	no					Composite	nc
N0172	2009-04-25	Mahajanga	Ampitilova	Animal	pig	piglet		male&female		farm	no	no	yes	no	no	no	no	no	no	no	no	liquid manure	slurry	no					Composite	nc
N0173	2009-04-25	Mahajanga	Ampitilova	Animal	pig	young		male&female		farm	no	no	yes	no	no	no	no	no	no	no	no	liquid manure	slurry	no					Composite	nc
N0174	2009-04-25	Mahajanga	Ampitilova	Animal	pig	adult		female		farm	no	no	yes	no	no	no	no	no	no	no	no	liquid manure	slurry	no					Composite	nc
N0175	2009-05-02	Mahajanga	Ampitilova	Animal	pig	piglet		male&female		farm	no	no	yes	no	no	no	no	no	no	no	no	liquid manure	slurry	no					Composite	nc
N0176	2009-05-02	Mahajanga	Ampitilova	Animal	pig	young		male&female		farm	no	no	yes	no	no	no	no	no	no	no	no	liquid manure	slurry	no					Composite	nc
N0177	2009-05-02	Mahajanga	Ampitilova	Animal	pig	adult		female		farm	no	no	yes	no	no	no	no	no	no	no	no	liquid manure	slurry	no					Composite	nc
N0178	2009-05-09	Mahajanga	Ampitilova	Animal	pig	piglet		male&female		farm	no	no	yes	no	no	no	no	no	no	no	no	liquid manure	slurry	no					Composite	nc
N0179	2009-05-09	Mahajanga	Ampitilova	Animal	pig	young		male&female		farm	no	no	yes	no	no	no	no	no	no	no	no	liquid manure	slurry	no					Composite	nc
N0180	2009-05-09	Mahajanga	Ampitilova	Animal	pig	adult		female		farm	no	no	yes	no	no	no	no	no	no	no	no	liquid manure	slurry	no					Composite	nc
N0181	2009-05-16	Mahajanga	Ampitilova	Animal	pig	piglet		male&female		farm	no	no	yes	no	no	no	no	no	no	no	no	liquid manure	slurry	no					Composite	nc
N0182	2009-05-16	Mahajanga	Ampitilova	Animal	pig	young		male&female		farm	no	no	yes	no	no	no	no	no	no	no	no	liquid manure	slurry	no					Composite	nc
N0183	2009-05-16	Mahajanga	Ampitilova	Animal	pig	adult		female		farm	no	no	yes	no	no	no	no	no	no	no	no	liquid manure	slurry	no					Composite	nc
N0184	2009-05-23	Mahajanga	Ampitilova	Animal	pig	piglet		male&female		farm	no	no	yes	no	no	no	no	no	no	no	no	liquid manure	slurry	no					Composite	nc
N0185	2009-05-23	Mahajanga	Ampitilova	Animal	pig	young		male&female		farm	no	no	yes	no	no	no	no	no	no	no	no	liquid manure	slurry	no					Composite	nc
N0186	2009-05-23	Mahajanga	Ampitilova	Animal	pig	adult		female		farm	no	no	yes	no	no	no	no	no	no	no	no	liquid manure	slurry	no					Composite	nc
N0187	2009-05-30	Mahajanga	Ampitilova	Animal	pig	piglet		male&female		farm	no	no	yes	no	no	no	no	no	no	no	no	liquid manure	slurry	no					Composite	nc
N0188	2009-05-30	Mahajanga	Ampitilova	Animal	pig	young		male&female		farm	no	no	yes	no	no	no	no	no	no	no	no	liquid manure	slurry	no					Composite	nc
N0189	2009-05-30	Mahajanga	Ampitilova	Animal	pig	adult		female		farm	no	no	yes	no	no	no	no	no	no	no	no	liquid manure	slurry	no					Composite	nc
N0190	2009-03-05	Mahajanga	Ambondrona	Animal	pig	young		male&female		farm	yes	yes	no	no	no	no	no	no	no	no	no	liquid manure	slurry	no					Composite	nc
N0191	2009-03-12	Mahajanga	Ambondrona	Animal	pig	young		male&female		farm	yes	yes	no	no	no	no	no	no	no	no	no	liquid manure	slurry	no					Composite	nc
N0192	2009-03-18	Mahajanga	Ambondrona	Animal	pig	young		male&female		farm	yes	yes	no	no	no	no	no	no	no	no	no	liquid manure	slurry	no					Composite	nc
N0193	2009-03-26	Mahajanga	Ambondrona	Animal	pig	young		male&female		farm	yes	yes	no	no	no	no	no	no	no	no	no	liquid manure	slurry	no					Composite	nc
N0194	2009-04-02	Mahajanga	Ambondrona	Animal	pig	young		male&female		farm	yes	yes	no	no	no	no	no	no	no	no	no	liquid manure	slurry	no					Composite	nc
N0195	2009-04-09	Mahajanga	Ambondrona	Animal	pig	young		male&female		farm	yes	yes	no	no	no	no	no	no	no	no	no	liquid manure	slurry	no					Composite	nc
N0196	2009-04-23	Mahajanga	Ambondrona	Animal	pig	young		male&female		farm	yes	yes	no	no	no	no	no	no	no	no	no	liquid manure	slurry	no					Composite	nc
N0197	2009-04-30	Mahajanga	Ambondrona	Animal	pig	young		male&female		farm	yes	yes	no	no	no	no	no	no	no	no	no	liquid manure	slurry	no					Composite	nc
N0198	2009-05-06	Mahajanga	Ambondrona	Animal	pig	young		male&female		farm	yes	yes	no	no	no	no	no	no	no	no	no	liquid manure	slurry	no					Composite	nc
N0199	2009-05-13	Mahajanga	Ambondrona	Animal	pig	young		male&female		farm	yes	yes	no	no	no	no	no	no	no	no	no	liquid manure	slurry	no					Composite	nc
N0200	2009-06-19	Mahajanga	Ambondrona	Animal	pig	young		male&female		farm	yes	yes	no	no	no	no	no	no	no	no	no	liquid manure	slurry	no					Composite	nc
N0201	2009-03-04	Mahajanga	Belobaka	Animal	pig	adult		female	lactating	farm	no	no	yes	no	no	no	no	no	no	no	no	liquid manure	slurry	no					Composite	nc
N0202	2009-03-04	Mahajanga	Belobaka	Animal	pig	young		male&female		farm	no	no	yes	no	no	no	no	no	no	no	no	liquid manure	slurry	no					Composite	nc
N0203	2009-03-04	Mahajanga	Belobaka	Animal	pig	adult		male	castrated	farm	no	no	yes	no	no	no	no	no	no	no	no	liquid manure	slurry	no					Composite	nc
N0204	2009-03-11	Mahajanga	Belobaka	Animal	pig	adult		female	lactating	farm	no	no	yes	no	no	no	no	no	no	no	no	liquid manure	slurry	no					Composite	nc
N0205	2009-03-11	Mahajanga	Belobaka	Animal	pig	young		male&female		farm	no	no	yes	no	no	no	no	no	no	no	no	liquid manure	slurry	no					Composite	nc
N0206	2009-03-11	Mahajanga	Belobaka	Animal	pig	adult		male	castrated	farm	no	no	yes	no	no	no	no	no	no	no	no	liquid manure	slurry	no					Composite	nc
N0207	2009-03-18	Mahajanga	Belobaka	Animal	pig	adult		female	lactating	farm	no	no	yes	no	no	no	no	no	no	no	no	liquid manure	slurry	no					Composite	nc
N0208	2009-03-18	Mahajanga	Belobaka	Animal	pig	young		male&female		farm	no	no	yes	no	no	no	no	no	no	no	no	liquid manure	slurry	no					Composite	nc
N0209	2009-03-18	Mahajanga	Belobaka	Animal	pig	adult		male	castrated	farm	no	no	yes	no	no	no	no	no	no	no	no	liquid manure	slurry	no					Composite	nc
N0210	2009-03-25	Mahajanga	Belobaka	Animal	pig	adult		female	lactating	farm	no	no	yes	no	no	no	no	no	no	no	no	liquid manure	slurry	no					Composite	nc
N0211	2009-03-25	Mahajanga	Belobaka	Animal	pig	young		male&female		farm	no	no	yes	no	no	no	no	no	no	no	no	liquid manure	slurry	no					Composite	nc
N0212	2009-03-25	Mahajanga	Belobaka	Animal	pig	adult		male	castrated	farm	no	no	yes	no	no	no	no	no	no	no	no	liquid manure	slurry	no					Composite	nc
N0213	2009-04-03	Mahajanga	Belobaka	Animal	pig	adult		female	lactating	farm	no	no	yes	no	no	no	no	no	no	no	no	liquid manure	slurry	no					Composite	nc
N0214	2009-04-03	Mahajanga	Belobaka	Animal	pig	young		male&female		farm	no	no	yes	no	no	no	no	no	no	no	no	liquid manure	slurry	no					Composite	nc
N0215	2009-04-03	Mahajanga	Belobaka	Animal	pig	adult		male	castrated	farm	no	no	yes	no	no	no	no	no	no	no	no	liquid manure	slurry	no					Composite	nc
N0216	2009-04-08	Mahajanga	Belobaka	Animal	pig	adult		female	lactating	farm	no	no	yes	no	no	no	no	no	no	no	no	liquid manure	slurry	no					Composite	nc
N0217	2009-04-08	Mahajanga	Belobaka	Animal	pig	young		male&female		farm	no	no	yes	no	no	no	no	no	no	no	no	liquid manure	slurry	no					Composite	nc
N0218	2009-04-08	Mahajanga	Belobaka	Animal	pig	adult		male	castrated	farm	no	no	yes	no	no	no	no	no	no	no	no	liquid manure	slurry	no					Composite	nc
N0219	2009-04-22	Mahajanga	Belobaka	Animal	pig	adult		female	lactating	farm	no	no	yes	no	no	no	no	no	no	no	no	liquid manure	slurry	no					Composite	nc
N0220	2009-04-22	Mahajanga	Belobaka	Animal	pig	young		male&female		farm	no	no	yes	no	no	no	no	no	no	no	no	liquid manure	slurry	no					Composite	nc
N0221	2009-04-22	Mahajanga	Belobaka	Animal	pig	adult		male	castrated	farm	no	no	yes	no	no	no	no	no	no	no	no	liquid manure	slurry	no					Composite	nc
N0222	2009-04-29	Mahajanga	Belobaka	Animal	pig	adult		female	lactating	farm	no	no	yes	no	no	no	no	no	no	no	no	liquid manure	slurry	no					Composite	nc
N0223	2009-04-29	Mahajanga	Belobaka	Animal	pig	young		male&female		farm	no	no	yes	no	no	no	no	no	no	no	no	liquid manure	slurry	no					Composite	nc
N0224	2009-04-29	Mahajanga	Belobaka	Animal	pig	adult		male	castrated	farm	no	no	yes	no	no	no	no	no	no	no	no	liquid manure	slurry	no					Composite	nc
N0225	2009-05-06	Mahajanga	Belobaka	Animal	pig	adult		female	lactating	farm	no	no	yes	no	no	no	no	no	no	no	no	liquid manure	slurry	no					Composite	nc
N0226	2009-05-06	Mahajanga	Belobaka	Animal	pig	young		male&female		farm	no	no	yes	no	no	no	no	no	no	no	no	liquid manure	slurry	no					Composite	nc
N0227	2009-05-06	Mahajanga	Belobaka	Animal	pig	adult		male	castrated	farm	no	no	yes	no	no	no	no	no	no	no	no	liquid manure	slurry	no					Composite	nc
N0228	2009-05-13	Mahajanga	Belobaka	Animal	pig	adult		female	lactating	farm	no	no	yes	no	no	no	no	no	no	no	no	liquid manure	slurry	no					Composite	nc
N0229	2009-05-13	Mahajanga	Belobaka	Animal	pig	young		male&female		farm	no	no	yes	no	no	no	no	no	no	no	no	liquid manure	slurry	no					Composite	nc
N0230	2009-05-13	Mahajanga	Belobaka	Animal	pig	adult		male	castrated	farm	no	no	yes	no	no	no	no	no	no	no	no	liquid manure	slurry	no					Composite	nc
N0231	2009-06-03	Mahajanga	Belobaka	Animal	pig	adult		female	lactating	farm	no	no	yes	no	no	no	no	no	no	no	no	liquid manure	slurry	no					Composite	nc
N0232	2009-06-03	Mahajanga	Belobaka	Animal	pig	young		male&female		farm	no	no	yes	no	no	no	no	no	no	no	no	liquid manure	slurry	no					Composite	nc
N0233	2009-06-03	Mahajanga	Belobaka	Animal	pig	adult		male	castrated	farm	no	no	yes	no	no	no	no	no	no	no	no	liquid manure	slurry	no					Composite	nc
N0234	2009-06-17	Mahajanga	Belobaka	Animal	pig	adult		female	lactating	farm	no	no	yes	no	no	no	no	no	no	no	no	liquid manure	slurry	no					Composite	nc
N0235	2009-06-17	Mahajanga	Belobaka	Animal	pig	young		male&female		farm	no	no	yes	no	no	no	no	no	no	no	no	liquid manure	slurry	no					Composite	nc
N0236	2009-06-17	Mahajanga	Belobaka	Animal	pig	adult		male	castrated	farm	no	no	yes	no	no	no	no	no	no	no	no	liquid manure	slurry	no					Composite	nc
N0237	2009-03-05	Mahajanga	Amborovy	Animal	pig	adult		female	lactating	farm	yes	yes	no	no	no	no	no	no	no	no	no	liquid manure	slurry	no					Composite	nc
N0238	2009-03-05	Mahajanga	Amborovy	Animal	pig	young		female		farm	yes	yes	no	no	no	no	no	no	no	no	no	liquid manure	slurry	no					Composite	nc
N0239	2009-03-12	Mahajanga	Amborovy	Animal	pig	adult		female	lactating	farm	yes	yes	no	no	no	no	no	no	no	no	no	liquid manure	slurry	no					Composite	nc
N0240	2009-03-12	Mahajanga	Amborovy	Animal	pig	young		female		farm	yes	yes	no	no	no	no	no	no	no	no	no	liquid manure	slurry	no					Composite	nc
N0241	2009-03-19	Mahajanga	Amborovy	Animal	pig	piglet		male&female		farm	yes	yes	no	no	no	no	no	no	no	no	no	liquid manure	slurry	no					Composite	nc
N0242	2009-03-19	Mahajanga	Amborovy	Animal	pig	young		female		farm	yes	yes	no	no	no	no	no	no	no	no	no	liquid manure	slurry	no					Composite	nc
N0243	2009-03-19	Mahajanga	Amborovy	Animal	pig	adult		female		farm	yes	yes	no	no	no	no	no	no	no	no	no	liquid manure	slurry	no					Composite	nc
N0244	2009-03-26	Mahajanga	Amborovy	Animal	pig	piglet		male&female		farm	yes	yes	no	no	no	no	no	no	no	no	no	liquid manure	slurry	no					Composite	nc
N0245	2009-03-26	Mahajanga	Amborovy	Animal	pig	young		female		farm	yes	yes	no	no	no	no	no	no	no	no	no	liquid manure	slurry	no					Composite	nc
N0246	2009-03-26	Mahajanga	Amborovy	Animal	pig	adult		female		farm	yes	yes	no	no	no	no	no	no	no	no	no	liquid manure	slurry	no					Composite	nc
N0247	2009-04-02	Mahajanga	Amborovy	Animal	pig	piglet		male&female		farm	yes	yes	no	no	no	no	no	no	no	no	no	liquid manure	slurry	no					Composite	nc
N0248	2009-04-02	Mahajanga	Amborovy	Animal	pig	adult		female		farm	yes	yes	no	no	no	no	no	no	no	no	no	liquid manure	slurry	no					Composite	nc
N0249	2009-04-08	Mahajanga	Amborovy	Animal	pig	piglet		male&female		farm	yes	yes	no	no	no	no	no	no	no	no	no	liquid manure	slurry	no					Composite	nc
N0250	2009-04-08	Mahajanga	Amborovy	Animal	pig	adult		female		farm	yes	yes	no	no	no	no	no	no	no	no	no	liquid manure	slurry	no					Composite	nc
N0251	2009-04-22	Mahajanga	Amborovy	Animal	pig	adult		female		farm	yes	yes	no	no	no	no	no	no	no	no	no	liquid manure	slurry	no					Composite	nc
N0252	2009-04-29	Mahajanga	Amborovy	Animal	pig	adult		female		farm	yes	yes	no	no	no	no	no	no	no	no	no	liquid manure	slurry	no					Composite	nc
N0253	2009-05-06	Mahajanga	Amborovy	Animal	pig	adult		female		farm	yes	yes	no	no	no	no	no	no	no	no	no	liquid manure	slurry	no					Composite	nc
N0254	2009-05-13	Mahajanga	Amborovy	Animal	pig	adult		female		farm	yes	yes	no	no	no	no	no	no	no	no	no	liquid manure	slurry	no					Composite	nc
N0255	2009-06-03	Mahajanga	Amborovy	Animal	pig	adult		female		farm	yes	yes	no	no	no	no	no	no	no	no	no	liquid manure	slurry	no					Composite	nc
N0256	2009-06-17	Mahajanga	Amborovy	Animal	pig	adult		female		farm	yes	yes	no	no	no	no	no	no	no	no	no	liquid manure	slurry	no					Composite	nc
N0257	2009-03-09	Mahajanga	Antanimasajy	Animal	pig	piglet		male&female		farm	yes	yes	no	no	no	no	no	no	no	no	no	liquid manure	slurry	no					Composite	nc
N0258	2009-03-09	Mahajanga	Antanimasajy	Animal	pig	adult		female		farm	yes	yes	no	no	no	no	no	no	no	no	no	liquid manure	slurry	no					Composite	nc
N0259	2009-03-16	Mahajanga	Antanimasajy	Animal	pig	piglet		male&female		farm	yes	yes	no	no	no	no	no	no	no	no	no	liquid manure	slurry	no					Composite	nc
N0260	2009-03-16	Mahajanga	Antanimasajy	Animal	pig	adult		female		farm	yes	yes	no	no	no	no	no	no	no	no	no	liquid manure	slurry	no					Composite	nc
N0261	2009-03-23	Mahajanga	Antanimasajy	Animal	pig	piglet		male&female		farm	yes	yes	no	no	no	no	no	no	no	no	no	liquid manure	slurry	no					Composite	nc
N0262	2009-03-23	Mahajanga	Antanimasajy	Animal	pig	adult		female		farm	yes	yes	no	no	no	no	no	no	no	no	no	liquid manure	slurry	no					Composite	nc
N0263	2009-03-30	Mahajanga	Antanimasajy	Animal	pig	piglet		male&female		farm	yes	yes	no	no	no	no	no	no	no	no	no	liquid manure	slurry	no					Composite	nc
N0264	2009-03-30	Mahajanga	Antanimasajy	Animal	pig	adult		female		farm	yes	yes	no	no	no	no	no	no	no	no	no	liquid manure	slurry	no					Composite	nc
N0265	2009-04-06	Mahajanga	Antanimasajy	Animal	pig	piglet		male&female		farm	yes	yes	no	no	no	no	no	no	no	no	no	liquid manure	slurry	no					Composite	nc
N0266	2009-04-06	Mahajanga	Antanimasajy	Animal	pig	adult		female		farm	yes	yes	no	no	no	no	no	no	no	no	no	liquid manure	slurry	no					Composite	nc
N0267	2009-04-13	Mahajanga	Antanimasajy	Animal	pig	piglet		male&female		farm	yes	yes	no	no	no	no	no	no	no	no	no	liquid manure	slurry	no					Composite	nc
N0268	2009-04-13	Mahajanga	Antanimasajy	Animal	pig	adult		female		farm	yes	yes	no	no	no	no	no	no	no	no	no	liquid manure	slurry	no					Composite	nc
N0269	2009-04-20	Mahajanga	Antanimasajy	Animal	pig	piglet		male&female		farm	yes	yes	no	no	no	no	no	no	no	no	no	liquid manure	slurry	no					Composite	nc
N0270	2009-04-20	Mahajanga	Antanimasajy	Animal	pig	adult		female		farm	yes	yes	no	no	no	no	no	no	no	no	no	liquid manure	slurry	no					Composite	nc
N0271	2009-04-27	Mahajanga	Antanimasajy	Animal	pig	piglet		male&female		farm	yes	yes	no	no	no	no	no	no	no	no	no	liquid manure	slurry	no					Composite	nc
N0272	2009-04-27	Mahajanga	Antanimasajy	Animal	pig	adult		female		farm	yes	yes	no	no	no	no	no	no	no	no	no	liquid manure	slurry	no					Composite	nc
N0273	2009-05-04	Mahajanga	Antanimasajy	Animal	pig	piglet		male&female		farm	yes	yes	no	no	no	no	no	no	no	no	no	liquid manure	slurry	no					Composite	nc
N0274	2009-05-04	Mahajanga	Antanimasajy	Animal	pig	adult		female		farm	yes	yes	no	no	no	no	no	no	no	no	no	liquid manure	slurry	no					Composite	nc
N0275	2009-05-11	Mahajanga	Antanimasajy	Animal	pig	piglet		male&female		farm	yes	yes	no	no	no	no	no	no	no	no	no	liquid manure	slurry	no					Composite	nc
N0276	2009-05-11	Mahajanga	Antanimasajy	Animal	pig	adult		female		farm	yes	yes	no	no	no	no	no	no	no	no	no	liquid manure	slurry	no					Composite	nc
N0277	2009-06-01	Mahajanga	Antanimasajy	Animal	pig	piglet		male&female		farm	yes	yes	no	no	no	no	no	no	no	no	no	liquid manure	slurry	no					Composite	nc
N0278	2009-06-01	Mahajanga	Antanimasajy	Animal	pig	adult		female		farm	yes	yes	no	no	no	no	no	no	no	no	no	liquid manure	slurry	no					Composite	nc
N0279	2009-06-08	Mahajanga	Antanimasajy	Animal	pig	piglet		male&female		farm	yes	yes	no	no	no	no	no	no	no	no	no	liquid manure	slurry	no					Composite	nc
N0280	2009-06-08	Mahajanga	Antanimasajy	Animal	pig	adult		female		farm	yes	yes	no	no	no	no	no	no	no	no	no	liquid manure	slurry	no					Composite	nc
N0281	2009-03-10	Mahajanga	Antanambao Ambalavato	Animal	pig	piglet		male&female		farm	yes	yes	yes	no	no	no	no	no	no	no	no	liquid manure	slurry	no					Composite	nc
N0282	2009-03-10	Mahajanga	Antanambao Ambalavato	Animal	pig	young		female		farm	yes	yes	yes	no	no	no	no	no	no	no	no	liquid manure	slurry	no					Composite	nc
N0283	2009-04-04	Mahajanga	Ampitilova	Animal	pig	young		male&female		farm	no	no	yes	no	no	no	no	no	no	no	no	liquid manure	slurry	no					Composite	nc
N0284	2009-06-04	Mahajanga	Ambondrona	Animal	pig	young		male&female		farm	yes	yes	no	no	no	no	no	no	no	no	no	liquid manure	slurry	no					Composite	nc
N0285	2009-03-11	Mahajanga	Antanimalandy	Animal	pig	adult		female	lactating	farm	yes	yes	no	no	no	no	no	no	no	no	no	liquid manure	slurry	no					Composite	nc
N0286	2009-03-05	Mahajanga	Amborovy	Animal	pig	young		female		farm	no	no	yes	no	no	no	no	no	no	no	no	liquid manure	slurry	no					Composite	nc
N0287	2009-03-12	Mahajanga	Amborovy	Animal	pig	young		female		farm	no	no	yes	no	no	no	no	no	no	no	no	liquid manure	slurry	no					Composite	nc
N0288	2009-03-19	Mahajanga	Amborovy	Animal	pig	young		female		farm	no	no	yes	no	no	no	no	no	no	no	no	liquid manure	slurry	no					Composite	nc
N0289	2009-03-26	Mahajanga	Amborovy	Animal	pig	young		female		farm	no	no	yes	no	no	no	no	no	no	no	no	liquid manure	slurry	no					Composite	nc
N0290	2009-04-02	Mahajanga	Amborovy	Animal	pig	young		female		farm	no	no	yes	no	no	no	no	no	no	no	no	liquid manure	slurry	no					Composite	nc
N0291	2009-04-09	Mahajanga	Amborovy	Animal	pig	young		female		farm	no	no	yes	no	no	no	no	no	no	no	no	liquid manure	slurry	no					Composite	nc
N0292	2009-04-23	Mahajanga	Amborovy	Animal	pig	young		female		farm	no	no	yes	no	no	no	no	no	no	no	no	liquid manure	slurry	no					Composite	nc
N0293	2009-04-30	Mahajanga	Amborovy	Animal	pig	young		female		farm	no	no	yes	no	no	no	no	no	no	no	no	liquid manure	slurry	no					Composite	nc
N0294	2009-05-06	Mahajanga	Amborovy	Animal	pig	young		female		farm	no	no	yes	no	no	no	no	no	no	no	no	liquid manure	slurry	no					Composite	nc
N0295	2010-01-25	Antananarivo	Andoharanofotsy	Animal	bovine					farm												manure							Composite	nc
N0296	2010-01-25	Antananarivo	Andoharanofotsy	Animal	poultry		364			farm												manure							Composite	nc
N0297	2010-01-25	Antananarivo	Andoharanofotsy	Animal	poultry		7			farm												manure	manure	yes	no	no	yes	no	Composite	nc
N0298	2010-01-25	Antananarivo	Andoharanofotsy	Animal	bovine					farm												manure							Composite	nc
N0299	2010-01-25	Antananarivo	Andoharanofotsy	Animal	bovine					farm												manure							Composite	nc
N0300	2010-01-25	Antananarivo	Soanierana Tsarasaotra	Agroindustrial	tobacco																	ash							Composite	nc
N0301	2010-01-25	Antananarivo	Soanierana Tsarasaotra	Agroindustrial	tobacco																	ash							Composite	nc	14
N0302	2010-01-26	Antananarivo	Ivato	Animal	poultry		448	female	laying hen	farm	no	no	yes	no	no	no	no	no	no	no	no	manure	manure	yes	no	no	yes	no	Composite	nc
N0303	2010-01-27	Antananarivo	Andralanitra	Urban	pottingsoil																	potting soil							Composite	c
N0304	2010-01-27	Antananarivo	Ambohimangakely	Animal	bovine					farm												manure	manure	yes	yes	no	no	yes	Composite	nc	7
N0305	2010-01-28	Antananarivo	Alasora	Animal	pig					farm												liquid manure	slurry	no					Composite	nc
N0306	2010-01-28	Antananarivo	Alasora	Animal	poultry					farm												manure	manure	yes	no	no	yes	no	Composite	nc
N0307	2010-01-28	Antananarivo	Bevalala	Animal	bovine					farm	no	no	yes	no	no	yes	yes	no	no	no	no	manure							Composite	nc	2
N0308	2010-01-28	Antananarivo	Bevalala	Animal	poultry			female	laying hen	farm	no	no	no	yes	no	no	no	no	no	no	no	droppings	droppings	no					Composite	nc
N0309	2010-01-28	Antananarivo	Bevalala	Animal	poultry					farm	no	no	no	yes	no	no	no	no	no	no	no	manure	manure	yes	no	no	yes	no	Composite	nc
N0310	2010-01-29	Antananarivo	Andoharanofotsy	Urban	pottingsoil																	potting soil							Composite	c
N0311	2010-01-29	Antananarivo	Andoharanofotsy	Urban	pottingsoil																	potting soil							Composite	c	2190
N0312	2010-01-29	Antananarivo	Alasora Ambohidrazana	Animal	poultry					farm												manure							Composite	nc
N0313	2010-01-29	Antananarivo	Alasora Ambohidrazana	Animal	poultry					farm												manure							Composite	nc
N0314	2010-01-29	Antananarivo	Alasora Ambohidrazana	Urban	pottingsoil																	potting soil							Composite	c
N0315	2010-01-29	Antananarivo	Alasora Ambohidrazana	Animal	pig					farm												manure							Composite	nc
N0316	2010-02-08	Antananarivo	Ivato	Animal	rabbit					farm												manure							Composite	nc
N0317	2010-02-08	Antananarivo	Ivato	Animal	poultry		280			industrial	no	no	yes	no	no	no	no	no	no	no	no	manure	manure	yes	no	no	yes	no	Composite	nc
N0318	2010-02-08	Antananarivo	Ivato	Animal	poultry		210			industrial	no	no	yes	no	no	no	no	no	no	no	no	manure	manure	yes	no	no	yes	no	Composite	nc
N0319	2010-02-08	Antananarivo	Ivato	Animal	poultry		441			industrial	no	no	yes	no	no	no	no	no	no	no	no	manure	manure	yes	no	no	yes	no	Composite	nc
N0320	2010-02-08	Antananarivo	Ivato	Animal	poultry		84			industrial	no	no	yes	no	no	no	no	no	no	no	no	manure	manure	yes	no	no	yes	no	Composite	nc
N0321	2010-02-08	Antananarivo	Ivato	Animal	poultry		301			industrial	no	no	yes	no	no	no	no	no	no	no	no	manure	manure	yes	no	no	yes	no	Composite	nc
N0322	2010-02-08	Antananarivo	Ivato	Animal	poultry		329			industrial	no	no	yes	no	no	no	no	no	no	no	no	manure	manure	yes	no	no	yes	no	Composite	nc
N0323	2010-02-08	Antananarivo	Ivato	Animal	poultry		364			industrial	no	no	yes	no	no	no	no	no	no	no	no	manure	manure	yes	no	no	yes	no	Composite	nc
N0324	2010-02-08	Antananarivo	Ivato	Animal	poultry		406			industrial	no	no	yes	no	no	no	no	no	no	no	no	manure	manure	yes	no	no	yes	no	Composite	nc
N0325	2010-02-08	Antananarivo	Ivato	Animal	poultry		469			industrial	no	no	yes	no	no	no	no	no	no	no	no	manure	manure	yes	no	no	yes	no	Composite	nc
N0326	2009-03-10	Mahajanga	Antanambao Ambalavato	Animal	pig	adult		female		farm	yes	yes	yes	no	no	no	no	no	no	no	no	liquid manure	slurry	no					Composite	nc
N0327	2009-03-17	Mahajanga	Antanambao Ambalavato	Animal	pig	piglet		male&female		farm	yes	yes	yes	no	no	no	no	no	no	no	no	liquid manure	slurry	no					Composite	nc
N0328	2009-03-17	Mahajanga	Antanambao Ambalavato	Animal	pig	young		female		farm	yes	yes	yes	no	no	no	no	no	no	no	no	liquid manure	slurry	no					Composite	nc
N0329	2009-03-17	Mahajanga	Antanambao Ambalavato	Animal	pig	adult		female		farm	yes	yes	yes	no	no	no	no	no	no	no	no	liquid manure	slurry	no					Composite	nc
N0330	2009-03-24	Mahajanga	Antanambao Ambalavato	Animal	pig	piglet		male&female		farm	yes	yes	yes	no	no	no	no	no	no	no	no	liquid manure	slurry	no					Composite	nc
N0331	2009-03-24	Mahajanga	Antanambao Ambalavato	Animal	pig	young		female		farm	yes	yes	yes	no	no	no	no	no	no	no	no	liquid manure	slurry	no					Composite	nc
N0332	2009-03-24	Mahajanga	Antanambao Ambalavato	Animal	pig	adult		female		farm	yes	yes	yes	no	no	no	no	no	no	no	no	liquid manure	slurry	no					Composite	nc
N0333	2009-03-31	Mahajanga	Antanambao Ambalavato	Animal	pig	piglet		male&female		farm	yes	yes	yes	no	no	no	no	no	no	no	no	liquid manure	slurry	no					Composite	nc
N0334	2009-03-31	Mahajanga	Antanambao Ambalavato	Animal	pig	young		female		farm	yes	yes	yes	no	no	no	no	no	no	no	no	liquid manure	slurry	no					Composite	nc
N0335	2009-03-31	Mahajanga	Antanambao Ambalavato	Animal	pig	adult		female		farm	yes	yes	yes	no	no	no	no	no	no	no	no	liquid manure	slurry	no					Composite	nc
N0336	2009-04-07	Mahajanga	Antanambao Ambalavato	Animal	pig	piglet		male&female		farm	yes	yes	yes	no	no	no	no	no	no	no	no	liquid manure	slurry	no					Composite	nc
N0337	2009-04-07	Mahajanga	Antanambao Ambalavato	Animal	pig	young		female		farm	yes	yes	yes	no	no	no	no	no	no	no	no	liquid manure	slurry	no					Composite	nc
N0338	2009-04-07	Mahajanga	Antanambao Ambalavato	Animal	pig	adult		female		farm	yes	yes	yes	no	no	no	no	no	no	no	no	liquid manure	slurry	no					Composite	nc
N0339	2009-04-14	Mahajanga	Antanambao Ambalavato	Animal	pig	piglet		male&female		farm	yes	yes	yes	no	no	no	no	no	no	no	no	liquid manure	slurry	no					Composite	nc
N0340	2009-04-14	Mahajanga	Antanambao Ambalavato	Animal	pig	young		female		farm	yes	yes	yes	no	no	no	no	no	no	no	no	liquid manure	slurry	no					Composite	nc
N0341	2009-04-14	Mahajanga	Antanambao Ambalavato	Animal	pig	adult		female		farm	yes	yes	yes	no	no	no	no	no	no	no	no	liquid manure	slurry	no					Composite	nc
N0342	2009-04-21	Mahajanga	Antanambao Ambalavato	Animal	pig	piglet		male&female		farm	yes	yes	yes	no	no	no	no	no	no	no	no	liquid manure	slurry	no					Composite	nc
N0343	2009-04-21	Mahajanga	Antanambao Ambalavato	Animal	pig	young		female		farm	yes	yes	yes	no	no	no	no	no	no	no	no	liquid manure	slurry	no					Composite	nc
N0344	2009-04-21	Mahajanga	Antanambao Ambalavato	Animal	pig	adult		female		farm	yes	yes	yes	no	no	no	no	no	no	no	no	liquid manure	slurry	no					Composite	nc
N0345	2009-04-28	Mahajanga	Antanambao Ambalavato	Animal	pig	piglet		male&female		farm	yes	yes	yes	no	no	no	no	no	no	no	no	liquid manure	slurry	no					Composite	nc
N0346	2009-04-28	Mahajanga	Antanambao Ambalavato	Animal	pig	young		female		farm	yes	yes	yes	no	no	no	no	no	no	no	no	liquid manure	slurry	no					Composite	nc
N0347	2009-04-28	Mahajanga	Antanambao Ambalavato	Animal	pig	adult		female		farm	yes	yes	yes	no	no	no	no	no	no	no	no	liquid manure	slurry	no					Composite	nc
N0348	2009-05-05	Mahajanga	Antanambao Ambalavato	Animal	pig	piglet		male&female		farm	yes	yes	yes	no	no	no	no	no	no	no	no	liquid manure	slurry	no					Composite	nc
N0349	2009-05-05	Mahajanga	Antanambao Ambalavato	Animal	pig	young		female		farm	yes	yes	yes	no	no	no	no	no	no	no	no	liquid manure	slurry	no					Composite	nc
N0350	2009-05-05	Mahajanga	Antanambao Ambalavato	Animal	pig	adult		female		farm	yes	yes	yes	no	no	no	no	no	no	no	no	liquid manure	slurry	no					Composite	nc
N0351	2009-05-12	Mahajanga	Antanambao Ambalavato	Animal	pig	piglet		male&female		farm	yes	yes	yes	no	no	no	no	no	no	no	no	liquid manure	slurry	no					Composite	nc
N0352	2009-05-12	Mahajanga	Antanambao Ambalavato	Animal	pig	young		female		farm	yes	yes	yes	no	no	no	no	no	no	no	no	liquid manure	slurry	no					Composite	nc
N0353	2009-05-12	Mahajanga	Antanambao Ambalavato	Animal	pig	adult		female		farm	yes	yes	yes	no	no	no	no	no	no	no	no	liquid manure	slurry	no					Composite	nc
N0354	2009-06-02	Mahajanga	Antanambao Ambalavato	Animal	pig	piglet		male&female		farm	yes	yes	yes	no	no	no	no	no	no	no	no	liquid manure	slurry	no					Composite	nc
N0355	2009-06-02	Mahajanga	Antanambao Ambalavato	Animal	pig	young		female		farm	yes	yes	yes	no	no	no	no	no	no	no	no	liquid manure	slurry	no					Composite	nc
N0356	2009-06-02	Mahajanga	Antanambao Ambalavato	Animal	pig	adult		female		farm	yes	yes	yes	no	no	no	no	no	no	no	no	liquid manure	slurry	no					Composite	nc
N0357	2009-06-16	Mahajanga	Antanambao Ambalavato	Animal	pig	piglet		male&female		farm	yes	yes	yes	no	no	no	no	no	no	no	no	liquid manure	slurry	no					Composite	nc
N0358	2009-06-16	Mahajanga	Antanambao Ambalavato	Animal	pig	young		female		farm	yes	yes	yes	no	no	no	no	no	no	no	no	liquid manure	slurry	no					Composite	nc
N0359	2009-06-16	Mahajanga	Antanambao Ambalavato	Animal	pig	adult		female		farm	yes	yes	yes	no	no	no	no	no	no	no	no	liquid manure	slurry	no					Composite	nc
N0360	2009-03-20	Mahajanga	Amborovy	Animal	poultry	chik		male&female		farm	no	no	no	yes	no	no	no	no	no	no	no	droppings	droppings	no					Composite	nc
N0361	2009-03-20	Mahajanga	Amborovy	Animal	poultry			female	laying hen	farm	no	no	no	yes	no	no	no	no	no	no	no	droppings	droppings	no					Composite	nc
N0362	2009-03-20	Mahajanga	Amborovy	Animal	poultry			female	laying hen	farm	no	no	no	yes	no	no	no	no	no	no	no	droppings	droppings	no					Composite	nc
N0363	2009-03-25	Mahajanga	Amborovy	Animal	poultry	chik		male&female		farm	no	no	no	yes	no	no	no	no	no	no	no	droppings	droppings	no					Composite	nc
N0364	2009-03-25	Mahajanga	Amborovy	Animal	poultry			female	laying hen	farm	no	no	no	yes	no	no	no	no	no	no	no	droppings	droppings	no					Composite	nc
N0365	2009-03-25	Mahajanga	Amborovy	Animal	poultry			female	laying hen	farm	no	no	no	yes	no	no	no	no	no	no	no	droppings	droppings	no					Composite	nc
N0366	2009-04-01	Mahajanga	Amborovy	Animal	poultry	chick		male&female		farm	no	no	no	yes	no	no	no	no	no	no	no	droppings	droppings	no					Composite	nc
N0367	2009-04-01	Mahajanga	Amborovy	Animal	poultry			female	laying hen	farm	no	no	no	yes	no	no	no	no	no	no	no	droppings	droppings	no					Composite	nc
N0368	2009-04-01	Mahajanga	Amborovy	Animal	poultry			female	laying hen	farm	no	no	no	yes	no	no	no	no	no	no	no	droppings	droppings	no					Composite	nc
N0369	2009-04-08	Mahajanga	Amborovy	Animal	poultry	chick		male&female		farm	no	no	no	yes	no	no	no	no	no	no	no	droppings	droppings	no					Composite	nc
N0370	2009-04-08	Mahajanga	Amborovy	Animal	poultry			female	laying hen	farm	no	no	no	yes	no	no	no	no	no	no	no	droppings	droppings	no					Composite	nc
N0371	2009-04-08	Mahajanga	Amborovy	Animal	poultry			female	laying hen	farm	no	no	no	yes	no	no	no	no	no	no	no	droppings	droppings	no					Composite	nc
N0372	2009-04-22	Mahajanga	Amborovy	Animal	poultry	chick		male&female		farm	no	no	no	yes	no	no	no	no	no	no	no	droppings	droppings	no					Composite	nc
N0373	2009-04-22	Mahajanga	Amborovy	Animal	poultry			female	laying hen	farm	no	no	no	yes	no	no	no	no	no	no	no	droppings	droppings	no					Composite	nc
N0374	2009-04-22	Mahajanga	Amborovy	Animal	poultry			female	laying hen	farm	no	no	no	yes	no	no	no	no	no	no	no	droppings	droppings	no					Composite	nc
N0375	2009-04-29	Mahajanga	Amborovy	Animal	poultry	chick		male&female		farm	no	no	no	yes	no	no	no	no	no	no	no	droppings	droppings	no					Composite	nc
N0376	2009-04-29	Mahajanga	Amborovy	Animal	poultry			female	laying hen	farm	no	no	no	yes	no	no	no	no	no	no	no	droppings	droppings	no					Composite	nc
N0377	2010-01-25	Antananarivo	Andoharanofotsy	Animal	pig					farm												manure							Composite	nc	1
N0378	2010-01-25	Antananarivo	Andoharanofotsy	Animal	bovine&porcine					farm												manure							Composite	nc
N0379	2010-01-25	Antananarivo	Soanierana Tsarasaotra	Agroindustrial	tobacco																	ash							Composite	nc
N0380	2010-01-26	Antananarivo	Ivato	Animal	poultry		210			industrial												manure							Composite	nc
N0381	2010-01-26	Antananarivo	Ivato	Animal	poultry		364			industrial												manure							Composite	nc
N0382	2010-01-28	Antananarivo	Alasora	Animal	bovine					farm												manure							Composite	nc
N0383	2010-01-29	Antananarivo	Ilafy	Urban	pottingsoil																	potting soil							Composite	c
N0384	2010-02-08	Antananarivo	Ivato	Animal	poultry					industrial												manure							Composite	nc
N0385	2010-02-08	Antananarivo	Ivato	Animal	poultry		175			industrial	no	no	yes	no	no	no	no	no	no	no	no	manure	manure	yes	no	no	yes	no	Composite	nc
N0386	2010-02-08	Antananarivo	Ivato	Animal	poultry		245			industrial	no	no	yes	no	no	no	no	no	no	no	no	manure	manure	yes	no	no	yes	no	Composite	nc
N0387	2010-02-08	Antananarivo	Ivato	Animal	poultry		476			industrial	no	no	yes	no	no	no	no	no	no	no	no	manure	manure	yes	no	no	yes	no	Composite	nc
N0388	2010-10-15	Mahajanga	Ampitilova	Animal	sheep																	manure							Composite	nc
N0389	2010-10-18	Itasy	Analavory	Animal	bovine					farm												liquid manure	slurry	no					Composite	nc		early
N0390	2010-10-18	Itasy	Analavory	Animal	bovine					farm												liquid manure	slurry	no					Composite	nc		mature
N0391	2010-10-18	Itasy	Analavory	Animal	bovine					farm												manure	manure	yes	yes	yes	no	no	Composite	nc		early
N0392	2010-10-18	Itasy	Analavory	Animal	bovine					farm												manure	manure	yes	yes	yes	no	no	Composite	nc		mature
N0393	2010-10-18	Itasy	Analavory	Animal	bovine					farm												liquid manure	slurry	no					Composite	nc		early
N0394	2010-10-18	Itasy	Analavory	Animal	bovine					farm												liquid manure	slurry	no					Composite	nc		mature
N0395	2010-10-18	Itasy	Analavory	Animal	bovine					farm												manure	manure	yes	yes	yes	no	no	Composite	nc		mature
N0396	2010-10-18	Itasy	Analavory	Animal	bovine					farm												manure	manure	yes	yes	yes	no	no	Composite	nc		mature
N0398	2010-10-18	Itasy	Analavory	Animal&urban	bovine&residues					farm												bovine&residues							Composite	c		mature
N0399	2010-10-18	Itasy	Analavory	Animal&urban	bovine&residues					farm												bovine&residues							Composite	c		jeune
N0400	2010-10-18	Itasy	Analavory	Animal&urban	bovine&residues					farm												bovine&residues							Composite	c		jeune
N0401	2010-10-18	Itasy	Analavory	Animal&urban	bovine&residues					farm												bovine&residues							Composite	c		mature
N0402	2010-10-18	Itasy	Analavory	Animal&urban	bovine&residues					farm												bovine&residues							Composite	c		mature
N0403	2010-10-18	Itasy	Analavory	Animal&urban	bovine&residues					farm												bovine&residues							Composite	c		mature
N0404	2010-10-18	Itasy	Analavory	Animal&urban	bovine&residues					farm												bovine&residues							Composite	c		mature
N0405	2010-10-18	Itasy	Analavory	Animal&urban	bovine&residues					farm												bovine&residues							Composite	c		mature
N0406	2007-10-10	Mahajanga	Belobaka	Urban	pottingsoil																	potting soil							Composite	c		early
N0407	2007-10-10	Mahajanga	Belobaka	Urban	pottingsoil																	potting soil							Composite	c
N0409	2007-10-10	Mahajanga	Belobaka	Agroindustrial	slaughterhouse																	bovine horn							Composite	nc
N0410	2007-10-10	Mahajanga		Animal	poultry					farm												droppings	droppings	no					Composite	nc
N0411	2007-10-10	Mahajanga		Agroindustrial	slaughterhouse																	bovine bone							Composite	nc
N0412	2007-10-10	Mahajanga		Animal	poultry					farm												droppings	droppings	no					Composite	nc
N0413	2007-10-10	Mahajanga		Agroindustrial	fish processing																	shell&oister							Composite	nc
N0414	2007-10-10	Mahajanga		Agroindustrial	fish processing																	carb fish shrimp waste							Composite	nc
N0415	2007-10-10	Mahajanga	Belobaka	Animal	bovine					farm												manure							Composite	nc
N0416	2007-10-10	Mahajanga		Animal	bovine					farm												manure							Composite	nc
N0417	2007-10-10	Mahajanga		Animal	goat					farm												manure							Composite	nc
N0418	2007-10-10	Mahajanga	Ambondrona	Animal	pig					farm												manure	manure	yes	yes	no	no	no	Composite	nc
N0419	2007-10-10	Mahajanga	Tsaramandroso	Agroindustrial	slaughterhouse																	dried blood							Composite	nc
N0420	2007-10-10	Mahajanga	Besely	Animal	bovine					farm												manure							Composite	nc
N0421	2007-10-10	Mahajanga		Animal	poultry					farm												droppings	droppings	no					Composite	nc
N0422	2007-10-10	Mahajanga		Animal	poultry					farm												manure	manure	yes	no	no	yes	no	Composite	nc
N0423	2007-10-10	Mahajanga		Agroindustrial	natural environment																	sea wrack							Composite	nc
N0424	2007-10-10	Mahajanga		Agroindustrial	cottonmills																	cotton husk							Composite	nc
N0425	2007-10-10	Mahajanga		Agroindustrial	commercial																	commercial ferilizer Taroka							Composite	nc
N0426	2007-10-10	Mahajanga		Agroindustrial	oil mill																	groundnut cake							Composite	nc
N0428	2007-10-10	Mahajanga	Belobaka	Animal	pig					farm												manure	manure	yes	yes	no	no	no	Composite	nc
N0432	2009-03-14	Mahajanga	Ampitilova	Animal	goat					farm	no	no	no	no	yes	no	no	no	no	no	no	manure							Composite	nc
N0433	2009-03-21	Mahajanga	Ampitilova	Animal	goat					farm	no	no	no	no	yes	no	no	no	no	no	no	manure							Composite	nc
N0434	2009-03-28	Mahajanga	Ampitilova	Animal	goat					farm	no	no	no	no	yes	no	no	no	no	no	no	manure							Composite	nc
N0435	2009-04-04	Mahajanga	Ampitilova	Animal	goat					farm	no	no	no	no	yes	no	no	no	no	no	no	manure							Composite	nc
N0436	2009-04-11	Mahajanga	Ampitilova	Animal	goat					farm	no	no	no	no	yes	no	no	no	no	no	no	manure							Composite	nc
N0437	2009-04-25	Mahajanga	Ampitilova	Animal	goat					farm	no	no	no	no	yes	no	no	no	no	no	no	manure							Composite	nc
N0438	2009-05-02	Mahajanga	Ampitilova	Animal	goat					farm	no	no	no	no	yes	no	no	no	no	no	no	manure							Composite	nc
N0439	2009-05-09	Mahajanga	Ampitilova	Animal	goat					farm	no	no	no	no	yes	no	no	no	no	no	no	manure							Composite	nc
N0440	2009-05-16	Mahajanga	Ampitilova	Animal	goat					farm	no	no	no	no	yes	no	no	no	no	no	no	manure							Composite	nc
N0441	2009-05-23	Mahajanga	Ampitilova	Animal	goat					farm	no	no	no	no	yes	no	no	no	no	no	no	manure							Composite	nc
N0442	2009-05-30	Mahajanga	Ampitilova	Animal	goat					farm	no	no	no	no	yes	no	no	no	no	no	no	manure							Composite	nc
N0443	2009-06-19	Mahajanga		Animal	bovine					farm												manure	manure	yes	yes	no	no	no	Composite	nc
N0444	2009-07-09	Mahajanga		Animal	bovine					farm												manure	manure	yes	yes	no	no	no	Composite	nc
N0445	2009-07-09	Mahajanga		Animal	bovine					farm												manure	manure	yes	yes	no	no	no	Composite	nc
N0446	2009-07-09	Mahajanga		Animal	pig					farm												manure	manure						Composite	nc
N0447	2009-07-09	Mahajanga		Animal	pig					farm												manure	manure						Composite	nc
N0448	2009-07-09	Mahajanga		Animal	pig					farm												manure	manure						Composite	nc
N0449	2009-06-19	Mahajanga		Agroindustrial	slaughterhouse																	dried blood							Composite	nc
N0450	2009-06-19	Mahajanga		Agroindustrial	slaughterhouse																	dried blood							Composite	nc
N0451	2009-06-19	Mahajanga		Agroindustrial	slaughterhouse																	dried blood							Composite	nc
N0452	2009-06-19	Mahajanga		Agroindustrial	slaughterhouse																	dried blood							Composite	nc
N0453	2009-06-19	Mahajanga		Agroindustrial	slaughterhouse																	dried blood							Composite	nc
N0454	2009-06-19	Mahajanga		Agroindustrial	slaughterhouse																	dried blood							Composite	nc
N0455	2009-06-19	Mahajanga		Agroindustrial	slaughterhouse																	dried blood							Composite	nc
N0456	2009-06-19	Mahajanga		Agroindustrial	slaughterhouse																	dried blood							Composite	nc
N0457	2009-06-19	Mahajanga		Agroindustrial	slaughterhouse																	dried blood							Composite	nc
N0458	2009-06-19	Mahajanga		Agroindustrial	slaughterhouse																	dried blood							Composite	nc
N0459	2009-06-19	Mahajanga		Agroindustrial	slaughterhouse																	dried blood							Composite	nc
N0460	2009-06-19	Mahajanga		Agroindustrial	slaughterhouse																	dried blood							Composite	nc
N0461	2009-07-16	Mahajanga		Agroindustrial	slaughterhouse																	bovine horn							Composite	nc
N0462	2009-07-30	Mahajanga		Agroindustrial	slaughterhouse																	bovine horn							Composite	nc
N0463	2009-07-10	Mahajanga		Agroindustrial	slaughterhouse																	bovine horn							Composite	nc
N0464	2009-06-25	Mahajanga		Agroindustrial	slaughterhouse																	bovine horn							Composite	nc
N0465	2009-08-07	Mahajanga		Agroindustrial	slaughterhouse																	bovine horn							Composite	nc
N0466	2009-06-26	Mahajanga		Agroindustrial	slaughterhouse																	bovine horn							Composite	nc
N0467	2009-07-09	Mahajanga		Agroindustrial	slaughterhouse																	bovine horn							Composite	nc
N0468	2009-06-19	Mahajanga		Agroindustrial	slaughterhouse																	bovine horn							Composite	nc
N0469	2009-07-31	Mahajanga		Agroindustrial	slaughterhouse																	bovine horn							Composite	nc
N0470	2009-07-17	Mahajanga		Agroindustrial	slaughterhouse																	bovine horn							Composite	nc
N0471	2009-05-01	Mahajanga		Agroindustrial	slaughterhouse																	bovine horn							Composite	nc
N0472	2009-08-08	Mahajanga		Agroindustrial	slaughterhouse																	bovine horn							Composite	nc
N0473	2010-05-01	Mahajanga		Animal	pig					farm												manure	manure	yes	yes	no	no	no	Composite	nc
N0474	2009-06-19	Mahajanga		Animal	pig					farm												manure	manure	yes	yes	no	no	no	Composite	nc
N0475	2009-06-26	Mahajanga		Animal	pig					farm												manure	manure	yes	yes	no	no	no	Composite	nc
N0476	2009-07-31	Mahajanga		Animal	pig					farm												manure	manure	yes	yes	no	no	no	Composite	nc
N0477	2009-03-06	Mahajanga	Antanimasajy	Animal	poultry			female	laying hen	farm	no	no	no	yes	no	no	no	no	no	no	no	droppings	droppings	no					Composite	nc
N0478	2009-03-14	Mahajanga	Antanimasajy	Animal	poultry			female	laying hen	farm	no	no	no	yes	no	no	no	no	no	no	no	droppings	droppings	no					Composite	nc
N0479	2009-03-20	Mahajanga	Antanimasajy	Animal	poultry			female	laying hen	farm	no	no	no	yes	no	no	no	no	no	no	no	droppings	droppings	no					Composite	nc
N0480	2009-03-27	Mahajanga	Antanimasajy	Animal	poultry			female	laying hen	farm	no	no	no	yes	no	no	no	no	no	no	no	droppings	droppings	no					Composite	nc
N0481	2009-04-03	Mahajanga	Antanimasajy	Animal	poultry			female	laying hen	farm	no	no	no	yes	no	no	no	no	no	no	no	droppings	droppings	no					Composite	nc
N0482	2009-04-10	Mahajanga	Antanimasajy	Animal	poultry			female	laying hen	farm	no	no	no	yes	no	no	no	no	no	no	no	droppings	droppings	no					Composite	nc
N0483	2009-04-24	Mahajanga	Antanimasajy	Animal	poultry			female	laying hen	farm	no	no	no	yes	no	no	no	no	no	no	no	droppings	droppings	no					Composite	nc
N0484	2009-05-01	Mahajanga	Antanimasajy	Animal	poultry			female	laying hen	farm	no	no	no	yes	no	no	no	no	no	no	no	droppings	droppings	no					Composite	nc
N0485	2009-05-08	Mahajanga	Antanimasajy	Animal	poultry			female	laying hen	farm	no	no	no	yes	no	no	no	no	no	no	no	droppings	droppings	no					Composite	nc
N0486	2009-05-15	Mahajanga	Antanimasajy	Animal	poultry			female	laying hen	farm	no	no	no	yes	no	no	no	no	no	no	no	droppings	droppings	no					Composite	nc
N0487	2009-03-14	Mahajanga	Ambondrona	Animal	poultry			female	laying hen	farm	no	no	no	yes	no	no	no	no	no	no	no	manure	manure	yes	no	no	yes	no	Composite	nc
N0488	2009-03-21	Mahajanga	Ambondrona	Animal	poultry			female	laying hen	farm	no	no	no	yes	no	no	no	no	no	no	no	manure	manure	yes	no	no	yes	no	Composite	nc
N0489	2009-03-28	Mahajanga	Ambondrona	Animal	poultry			female	laying hen	farm	no	no	no	yes	no	no	no	no	no	no	no	manure	manure	yes	no	no	yes	no	Composite	nc
N0490	2009-04-04	Mahajanga	Ambondrona	Animal	poultry			female	laying hen	farm	no	no	no	yes	no	no	no	no	no	no	no	manure	manure	yes	no	no	yes	no	Composite	nc
N0491	2009-04-11	Mahajanga	Ambondrona	Animal	poultry			female	laying hen	farm	no	no	no	yes	no	no	no	no	no	no	no	manure	manure	yes	no	no	yes	no	Composite	nc
N0492	2009-04-25	Mahajanga	Ambondrona	Animal	poultry			female	laying hen	farm	no	no	no	yes	no	no	no	no	no	no	no	manure	manure	yes	no	no	yes	no	Composite	nc
N0493	2009-05-02	Mahajanga	Ambondrona	Animal	poultry			female	laying hen	farm	no	no	no	yes	no	no	no	no	no	no	no	manure	manure	yes	no	no	yes	no	Composite	nc
N0494	2009-05-09	Mahajanga	Ambondrona	Animal	poultry			female	laying hen	farm	no	no	no	yes	no	no	no	no	no	no	no	manure	manure	yes	no	no	yes	no	Composite	nc
N0495	2009-05-16	Mahajanga	Ambondrona	Animal	poultry			female	laying hen	farm	no	no	no	yes	no	no	no	no	no	no	no	manure	manure	yes	no	no	yes	no	Composite	nc
N0496	2009-06-06	Mahajanga	Ambondrona	Animal	poultry			female	laying hen	farm	no	no	no	yes	no	no	no	no	no	no	no	manure	manure	yes	no	no	yes	no	Composite	nc
N0497	2009-06-13	Mahajanga	Ambondrona	Animal	poultry			female	laying hen	farm	no	no	no	yes	no	no	no	no	no	no	no	manure	manure	yes	no	no	yes	no	Composite	nc
N0498	2009-06-20	Mahajanga	Ambondrona	Animal	poultry			female	laying hen	farm	no	no	no	yes	no	no	no	no	no	no	no	manure	manure	yes	no	no	yes	no	Composite	nc
N0499	2009-03-06	Mahajanga	Antanimasajy	Animal	poultry			female	laying hen	farm	no	no	yes	no	no	no	no	no	no	no	no	droppings	droppings	no					Composite	nc
N0500	2009-03-14	Mahajanga	Antanimasajy	Animal	poultry			female	laying hen	farm	no	no	yes	no	no	no	no	no	no	no	no	droppings	droppings	no					Composite	nc
N0501	2009-04-24	Mahajanga	Antanimasajy	Animal	poultry			female	laying hen	farm	no	no	yes	no	no	no	no	no	no	no	no	droppings	droppings	no					Composite	nc
N0502	2009-05-01	Mahajanga	Antanimasajy	Animal	poultry			female	laying hen	farm	no	no	yes	no	no	no	no	no	no	no	no	droppings	droppings	no					Composite	nc
N0503	2009-05-08	Mahajanga	Antanimasajy	Animal	poultry			female	laying hen	farm	no	no	yes	no	no	no	no	no	no	no	no	droppings	droppings	no					Composite	nc
N0504	2009-05-15	Mahajanga	Antanimasajy	Animal	poultry			female	laying hen	farm	no	no	yes	no	no	no	no	no	no	no	no	droppings	droppings	no					Composite	nc
N0505	2009-05-23	Mahajanga	Antanimasajy	Animal	poultry			female	laying hen	farm	no	no	yes	no	no	no	no	no	no	no	no	droppings	droppings	no					Composite	nc
N0506	2009-05-30	Mahajanga	Antanimasajy	Animal	poultry			female	laying hen	farm	no	no	yes	no	no	no	no	no	no	no	no	droppings	droppings	no					Composite	nc
N0507	2009-03-05	Mahajanga	Ambondrona	Animal	poultry			female	laying hen	farm	no	no	yes	no	no	no	no	no	no	no	no	droppings	droppings	no					Composite	nc
N0508	2009-03-12	Mahajanga	Ambondrona	Animal	poultry			female	laying hen	farm	no	no	yes	no	no	no	no	no	no	no	no	droppings	droppings	no					Composite	nc
N0509	2009-03-19	Mahajanga	Ambondrona	Animal	poultry			female	laying hen	farm	no	no	yes	no	no	no	no	no	no	no	no	droppings	droppings	no					Composite	nc
N0510	2009-03-26	Mahajanga	Ambondrona	Animal	poultry			female	laying hen	farm	no	no	yes	no	no	no	no	no	no	no	no	droppings	droppings	no					Composite	nc
N0511	2009-04-02	Mahajanga	Ambondrona	Animal	poultry			female	laying hen	farm	no	no	yes	no	no	no	no	no	no	no	no	droppings	droppings	no					Composite	nc
N0512	2009-04-09	Mahajanga	Ambondrona	Animal	poultry			female	laying hen	farm	no	no	yes	no	no	no	no	no	no	no	no	droppings	droppings	no					Composite	nc
N0513	2009-04-23	Mahajanga	Ambondrona	Animal	poultry			female	laying hen	farm	no	no	yes	no	no	no	no	no	no	no	no	droppings	droppings	no					Composite	nc
N0514	2009-04-30	Mahajanga	Ambondrona	Animal	poultry			female	laying hen	farm	no	no	yes	no	no	no	no	no	no	no	no	droppings	droppings	no					Composite	nc
N0515	2009-05-06	Mahajanga	Ambondrona	Animal	poultry			female	laying hen	farm	no	no	yes	no	no	no	no	no	no	no	no	droppings	droppings	no					Composite	nc
N0516	2009-05-13	Mahajanga	Ambondrona	Animal	poultry			female	laying hen	farm	no	no	yes	no	no	no	no	no	no	no	no	droppings	droppings	no					Composite	nc
N0517	2009-05-23	Mahajanga	Ambondrona	Animal	poultry			female	laying hen	farm	no	no	yes	no	no	no	no	no	no	no	no	droppings	droppings	no					Composite	nc
N0518	2009-05-30	Mahajanga	Ambondrona	Animal	poultry			female	laying hen	farm	no	no	yes	no	no	no	no	no	no	no	no	droppings	droppings	no					Composite	nc
N0519	2009-03-12	Mahajanga	Amborovy	Animal	poultry	chick		male&female		farm	no	no	no	yes	no	no	no	no	no	no	no	droppings	droppings	no					Composite	nc
N0520	2009-03-12	Mahajanga	Amborovy	Animal	poultry			female	laying hen	farm	no	no	no	yes	no	no	no	no	no	no	no	droppings	droppings	no					Composite	nc
N0521	2009-03-12	Mahajanga	Amborovy	Animal	poultry			female	laying hen	farm	no	no	no	yes	no	no	no	no	no	no	no	droppings	droppings	no					Composite	nc
N0522	2009-04-29	Mahajanga	Amborovy	Animal	poultry			female	laying hen	farm	no	no	no	yes	no	no	no	no	no	no	no	droppings	droppings	no					Composite	nc
N0523	2009-05-06	Mahajanga	Amborovy	Animal	poultry	chick		male&female		farm	no	no	no	yes	no	no	no	no	no	no	no	droppings	droppings	no					Composite	nc
N0524	2009-05-06	Mahajanga	Amborovy	Animal	poultry			female	laying hen	farm	no	no	no	yes	no	no	no	no	no	no	no	droppings	droppings	no					Composite	nc
N0525	2009-05-06	Mahajanga	Amborovy	Animal	poultry			female	laying hen	farm	no	no	no	yes	no	no	no	no	no	no	no	droppings	droppings	no					Composite	nc
N0526	2009-05-13	Mahajanga	Amborovy	Animal	poultry	chick		male&female		farm	no	no	no	yes	no	no	no	no	no	no	no	droppings	droppings	no					Composite	nc
N0527	2009-05-13	Mahajanga	Amborovy	Animal	poultry			female	laying hen	farm	no	no	no	yes	no	no	no	no	no	no	no	droppings	droppings	no					Composite	nc
N0528	2009-05-13	Mahajanga	Amborovy	Animal	poultry			female	laying hen	farm	no	no	no	yes	no	no	no	no	no	no	no	droppings	droppings	no					Composite	nc
N0529	2009-06-03	Mahajanga	Amborovy	Animal	poultry	chick		male&female		farm	no	no	no	yes	no	no	no	no	no	no	no	droppings	droppings	no					Composite	nc
N0530	2009-06-03	Mahajanga	Amborovy	Animal	poultry			female	laying hen	farm	no	no	no	yes	no	no	no	no	no	no	no	droppings	droppings	no					Composite	nc
N0531	2009-06-03	Mahajanga	Amborovy	Animal	poultry			female	laying hen	farm	no	no	no	yes	no	no	no	no	no	no	no	droppings	droppings	no					Composite	nc
N0532	2009-06-17	Mahajanga	Amborovy	Animal	poultry	chick		male&female		farm	no	no	no	yes	no	no	no	no	no	no	no	droppings	droppings	no					Composite	nc
N0533	2009-06-17	Mahajanga	Amborovy	Animal	poultry			female	laying hen	farm	no	no	no	yes	no	no	no	no	no	no	no	droppings	droppings	no					Composite	nc
N0534	2009-06-17	Mahajanga	Amborovy	Animal	poultry			female	laying hen	farm	no	no	no	yes	no	no	no	no	no	no	no	droppings	droppings	no					Composite	nc
N0535	2009-03-10	Mahajanga	Ambondrona	Animal	poultry			female	laying hen	farm	no	no	no	yes	no	no	no	no	no	no	no	manure	manure	yes	no	no	yes	no	Composite	nc
N0536	2009-03-20	Mahajanga	Ambondrona	Animal	poultry			female	laying hen	farm	no	no	no	yes	no	no	no	no	no	no	no	manure	manure	yes	no	no	yes	no	Composite	nc
N0537	2009-03-24	Mahajanga	Ambondrona	Animal	poultry			female	laying hen	farm	no	no	no	yes	no	no	no	no	no	no	no	manure	manure	yes	no	no	yes	no	Composite	nc
N0538	2009-03-31	Mahajanga	Ambondrona	Animal	poultry			female	laying hen	farm	no	no	no	yes	no	no	no	no	no	no	no	manure	manure	yes	no	no	yes	no	Composite	nc
N0539	2009-04-08	Mahajanga	Ambondrona	Animal	poultry			female	laying hen	farm	no	no	no	yes	no	no	no	no	no	no	no	manure	manure	yes	no	no	yes	no	Composite	nc
N0540	2009-04-22	Mahajanga	Ambondrona	Animal	poultry			female	laying hen	farm	no	no	no	yes	no	no	no	no	no	no	no	manure	manure	yes	no	no	yes	no	Composite	nc
N0541	2009-04-29	Mahajanga	Ambondrona	Animal	poultry			female	laying hen	farm	no	no	no	yes	no	no	no	no	no	no	no	manure	manure	yes	no	no	yes	no	Composite	nc
N0542	2009-05-06	Mahajanga	Ambondrona	Animal	poultry			female	laying hen	farm	no	no	no	yes	no	no	no	no	no	no	no	manure	manure	yes	no	no	yes	no	Composite	nc
N0543	2009-05-13	Mahajanga	Ambondrona	Animal	poultry			female	laying hen	farm	no	no	no	yes	no	no	no	no	no	no	no	manure	manure	yes	no	no	yes	no	Composite	nc
N0544	2009-06-03	Mahajanga	Ambondrona	Animal	poultry			female	laying hen	farm	no	no	no	yes	no	no	no	no	no	no	no	manure	manure	yes	no	no	yes	no	Composite	nc
N0545	2009-06-17	Mahajanga	Ambondrona	Animal	poultry			female	laying hen	farm	no	no	no	yes	no	no	no	no	no	no	no	manure	manure	yes	no	no	yes	no	Composite	nc
N0546	2009-03-07	Mahajanga	Ampitilova	Animal	poultry			female	laying hen	farm	no	no	no	yes	no	no	no	no	no	no	no	droppings	droppings	no					Composite	nc
N0547	2009-05-30	Mahajanga	Ampitilova	Animal	poultry			female	laying hen	farm	no	no	no	yes	no	no	no	no	no	no	no	droppings	droppings	no					Composite	nc
N0548	2009-03-14	Mahajanga	Ampitilova	Animal	poultry			female	laying hen	farm	no	no	no	yes	no	no	no	no	no	no	no	droppings	droppings	no					Composite	nc
N0549	2009-03-21	Mahajanga	Ampitilova	Animal	poultry			female	laying hen	farm	no	no	no	yes	no	no	no	no	no	no	no	droppings	droppings	no					Composite	nc
N0550	2009-03-28	Mahajanga	Ampitilova	Animal	poultry			female	laying hen	farm	no	no	no	yes	no	no	no	no	no	no	no	droppings	droppings	no					Composite	nc
N0551	2009-04-04	Mahajanga	Ampitilova	Animal	poultry			female	laying hen	farm	no	no	no	yes	no	no	no	no	no	no	no	droppings	droppings	no					Composite	nc
N0552	2009-04-11	Mahajanga	Ampitilova	Animal	poultry			female	laying hen	farm	no	no	no	yes	no	no	no	no	no	no	no	droppings	droppings	no					Composite	nc
N0553	2009-04-25	Mahajanga	Ampitilova	Animal	poultry			female	laying hen	farm	no	no	no	yes	no	no	no	no	no	no	no	droppings	droppings	no					Composite	nc
N0554	2009-05-02	Mahajanga	Ampitilova	Animal	poultry			female	laying hen	farm	no	no	no	yes	no	no	no	no	no	no	no	droppings	droppings	no					Composite	nc
N0555	2009-05-09	Mahajanga	Ampitilova	Animal	poultry			female	laying hen	farm	no	no	no	yes	no	no	no	no	no	no	no	droppings	droppings	no					Composite	nc
N0556	2009-05-16	Mahajanga	Ampitilova	Animal	poultry			female	laying hen	farm	no	no	no	yes	no	no	no	no	no	no	no	droppings	droppings	no					Composite	nc
N0557	2009-05-23	Mahajanga	Ampitilova	Animal	poultry			female	laying hen	farm	no	no	no	yes	no	no	no	no	no	no	no	droppings	droppings	no					Composite	nc
N0558	2009-03-10	Mahajanga	Antanimasajy	Animal	poultry			female	laying hen	farm	no	no	yes	no	no	no	no	no	no	no	no	droppings	droppings	no					Composite	nc
N0559	2009-03-16	Mahajanga	Antanimasajy	Animal	poultry			female	laying hen	farm	no	no	yes	no	no	no	no	no	no	no	no	droppings	droppings	no					Composite	nc
N0560	2009-03-23	Mahajanga	Antanimasajy	Animal	poultry			female	laying hen	farm	no	no	yes	no	no	no	no	no	no	no	no	droppings	droppings	no					Composite	nc
N0561	2009-03-30	Mahajanga	Antanimasajy	Animal	poultry			female	laying hen	farm	no	no	yes	no	no	no	no	no	no	no	no	droppings	droppings	no					Composite	nc
N0562	2009-04-06	Mahajanga	Antanimasajy	Animal	poultry			female	laying hen	farm	no	no	yes	no	no	no	no	no	no	no	no	droppings	droppings	no					Composite	nc
N0563	2009-04-13	Mahajanga	Antanimasajy	Animal	poultry			female	laying hen	farm	no	no	yes	no	no	no	no	no	no	no	no	droppings	droppings	no					Composite	nc
N0564	2009-04-20	Mahajanga	Antanimasajy	Animal	poultry			female	laying hen	farm	no	no	yes	no	no	no	no	no	no	no	no	droppings	droppings	no					Composite	nc
N0565	2009-04-27	Mahajanga	Antanimasajy	Animal	poultry			female	laying hen	farm	no	no	yes	no	no	no	no	no	no	no	no	droppings	droppings	no					Composite	nc
N0566	2009-05-04	Mahajanga	Antanimasajy	Animal	poultry			female	laying hen	farm	no	no	yes	no	no	no	no	no	no	no	no	droppings	droppings	no					Composite	nc
N0567	2009-05-11	Mahajanga	Antanimasajy	Animal	poultry			female	laying hen	farm	no	no	yes	no	no	no	no	no	no	no	no	droppings	droppings	no					Composite	nc
N0568	2009-06-01	Mahajanga	Antanimasajy	Animal	poultry			female	laying hen	farm	no	no	yes	no	no	no	no	no	no	no	no	droppings	droppings	no					Composite	nc
N0569	2009-06-08	Mahajanga	Antanimasajy	Animal	poultry			female	laying hen	farm	no	no	yes	no	no	no	no	no	no	no	no	droppings	droppings	no					Composite	nc
N0570	2009-03-07	Mahajanga	Antanimasajy	Animal	poultry				litter	farm												litter							Composite	nc
N0571	2009-03-14	Mahajanga	Antanimasajy	Animal	poultry				broiler	farm	no	no	yes	no	no	no	no	no	no	no	no	manure	manure	yes					Composite	nc
N0572	2009-03-14	Mahajanga	Antanimasajy	Animal	poultry				litter	farm												litter							Composite	nc
N0573	2009-03-20	Mahajanga	Antanimasajy	Animal	poultry				broiler	farm	no	no	yes	no	no	no	no	no	no	no	no	manure	manure	yes					Composite	nc
N0574	2009-03-20	Mahajanga	Antanimasajy	Animal	poultry				broiler	farm	no	no	yes	no	no	no	no	no	no	no	no	manure	manure	yes					Composite	nc
N0575	2009-03-27	Mahajanga	Antanimasajy	Animal	poultry				broiler	farm	no	no	yes	no	no	no	no	no	no	no	no	manure	manure	yes					Composite	nc
N0576	2009-03-27	Mahajanga	Antanimasajy	Animal	poultry				broiler	farm	no	no	yes	no	no	no	no	no	no	no	no	manure	manure	yes					Composite	nc
N0577	2009-04-03	Mahajanga	Antanimasajy	Animal	poultry				broiler	farm	no	no	yes	no	no	no	no	no	no	no	no	manure	manure	yes					Composite	nc
N0578	2009-04-03	Mahajanga	Antanimasajy	Animal	poultry				broiler	farm	no	no	yes	no	no	no	no	no	no	no	no	manure	manure	yes					Composite	nc
N0579	2009-04-10	Mahajanga	Antanimasajy	Animal	poultry				broiler	farm	no	no	yes	no	no	no	no	no	no	no	no	manure	manure	yes					Composite	nc
N0580	2009-04-10	Mahajanga	Antanimasajy	Animal	poultry				broiler	farm	no	no	yes	no	no	no	no	no	no	no	no	manure	manure	yes					Composite	nc
N0581	2009-04-24	Mahajanga	Antanimasajy	Animal	poultry				broiler	farm	no	no	yes	no	no	no	no	no	no	no	no	manure	manure	yes					Composite	nc
N0582	2009-04-24	Mahajanga	Antanimasajy	Animal	poultry				broiler	farm	no	no	yes	no	no	no	no	no	no	no	no	manure	manure	yes					Composite	nc
N0583	2009-05-01	Mahajanga	Antanimasajy	Animal	poultry				broiler	farm	no	no	yes	no	no	no	no	no	no	no	no	manure	manure	yes					Composite	nc
N0584	2009-05-01	Mahajanga	Antanimasajy	Animal	poultry				broiler	farm	no	no	yes	no	no	no	no	no	no	no	no	manure	manure	yes					Composite	nc
N0585	2009-05-08	Mahajanga	Antanimasajy	Animal	poultry				broiler	farm	no	no	yes	no	no	no	no	no	no	no	no	manure	manure	yes					Composite	nc
N0586	2009-05-08	Mahajanga	Antanimasajy	Animal	poultry				broiler	farm	no	no	yes	no	no	no	no	no	no	no	no	manure	manure	yes					Composite	nc
N0588	2009-05-23	Mahajanga	Antanimasajy	Animal	poultry				broiler	farm	no	no	yes	no	no	no	no	no	no	no	no	manure	manure	yes					Composite	nc
N0589	2009-05-30	Mahajanga	Antanimasajy	Animal	poultry				broiler	farm	no	no	yes	no	no	no	no	no	no	no	no	manure	manure	yes					Composite	nc
N0590	2009-03-07	Mahajanga	Ambondrona	Animal	poultry				litter	farm												litter							Composite	nc
N0591	2009-03-14	Mahajanga	Ambondrona	Animal	poultry				broiler	farm	no	no	yes	no	no	no	no	no	no	no	no	manure	manure	yes					Composite	nc
N0592	2009-03-21	Mahajanga	Ambondrona	Animal	poultry				broiler	farm	no	no	yes	no	no	no	no	no	no	no	no	manure	manure	yes					Composite	nc
N0593	2009-03-28	Mahajanga	Ambondrona	Animal	poultry				broiler	farm	no	no	yes	no	no	no	no	no	no	no	no	manure	manure	yes					Composite	nc
N0594	2009-04-04	Mahajanga	Ambondrona	Animal	poultry				broiler	farm	no	no	yes	no	no	no	no	no	no	no	no	manure	manure	yes					Composite	nc
N0595	2009-04-09	Mahajanga	Ambondrona	Animal	poultry				broiler	farm	no	no	yes	no	no	no	no	no	no	no	no	manure	manure	yes					Composite	nc
N0596	2009-04-09	Mahajanga	Ambondrona	Animal	poultry				litter	farm												litter							Composite	nc
N0597	2009-04-23	Mahajanga	Ambondrona	Animal	poultry				broiler	farm	no	no	yes	no	no	no	no	no	no	no	no	manure	manure	yes					Composite	nc
N0598	2009-04-23	Mahajanga	Ambondrona	Animal	poultry				broiler	farm	no	no	yes	no	no	no	no	no	no	no	no	manure	manure	yes					Composite	nc
N0599	2009-04-30	Mahajanga	Ambondrona	Animal	poultry				broiler	farm	no	no	yes	no	no	no	no	no	no	no	no	manure	manure	yes					Composite	nc
N0600	2009-04-30	Mahajanga	Ambondrona	Animal	poultry				broiler	farm	no	no	yes	no	no	no	no	no	no	no	no	manure	manure	yes					Composite	nc
N0601	2009-05-06	Mahajanga	Ambondrona	Animal	poultry				broiler	farm	no	no	yes	no	no	no	no	no	no	no	no	manure	manure	yes					Composite	nc
N0602	2009-05-06	Mahajanga	Ambondrona	Animal	poultry				broiler	farm	no	no	yes	no	no	no	no	no	no	no	no	manure	manure	yes					Composite	nc
N0603	2009-05-13	Mahajanga	Ambondrona	Animal	poultry				broiler	farm	no	no	yes	no	no	no	no	no	no	no	no	manure	manure	yes					Composite	nc
N0604	2009-05-23	Mahajanga	Ambondrona	Animal	poultry				broiler	farm	no	no	yes	no	no	no	no	no	no	no	no	manure	manure	yes					Composite	nc
N0605	2009-05-30	Mahajanga	Ambondrona	Animal	poultry				broiler	farm	no	no	yes	no	no	no	no	no	no	no	no	manure	manure	yes					Composite	nc
N0606	2009-06-06	Mahajanga	Ambondrona	Animal	poultry				broiler	farm	no	no	yes	no	no	no	no	no	no	no	no	manure	manure	yes					Composite	nc
N0607	2009-03-10	Mahajanga	Antanimasajy	Animal	poultry		14		broiler	farm	no	no	yes	no	no	no	no	no	no	no	no	manure	manure	yes					Composite	nc
N0608	2009-03-16	Mahajanga	Antanimasajy	Animal	poultry		21		broiler	farm	no	no	yes	no	no	no	no	no	no	no	no	manure	manure	yes					Composite	nc
N0609	2009-03-16	Mahajanga	Antanimasajy	Animal	poultry		35		broiler	farm	no	no	yes	no	no	no	no	no	no	no	no	manure	manure	yes					Composite	nc
N0610	2009-03-16	Mahajanga	Antanimasajy	Animal	poultry		56		broiler	farm	no	no	yes	no	no	no	no	no	no	no	no	manure	manure	yes					Composite	nc
N0611	2009-03-23	Mahajanga	Antanimasajy	Animal	poultry		28		broiler	farm	no	no	yes	no	no	no	no	no	no	no	no	manure	manure	yes					Composite	nc
N0612	2009-03-23	Mahajanga	Antanimasajy	Animal	poultry		42		broiler	farm	no	no	yes	no	no	no	no	no	no	no	no	manure	manure	yes					Composite	nc
N0613	2009-03-30	Mahajanga	Antanimasajy	Animal	poultry		35		broiler	farm	no	no	yes	no	no	no	no	no	no	no	no	manure	manure	yes					Composite	nc
N0614	2009-03-30	Mahajanga	Antanimasajy	Animal	poultry		49		broiler	farm	no	no	yes	no	no	no	no	no	no	no	no	manure	manure	yes					Composite	nc
N0615	2009-04-06	Mahajanga	Antanimasajy	Animal	poultry		42		broiler	farm	no	no	yes	no	no	no	no	no	no	no	no	manure	manure	yes					Composite	nc
N0616	2009-04-13	Mahajanga	Antanimasajy	Animal	poultry		49		broiler	farm	no	no	yes	no	no	no	no	no	no	no	no	manure	manure	yes					Composite	nc
N0617	2009-04-20	Mahajanga	Antanimasajy	Animal	poultry		56		broiler	farm	no	no	yes	no	no	no	no	no	no	no	no	manure	manure	yes					Composite	nc
N0618	2009-03-20	Mahajanga	Amborovy	Animal	bovine					farm	no	no	no	no	yes	no	yes	no	no	no	no	manure	manure	yes					partie basse	c
N0619	2009-03-20	Mahajanga	Amborovy	Animal	bovine					farm	no	no	no	no	yes	no	yes	no	no	no	no	manure	manure	yes					partie centrale	c
N0620	2009-03-20	Mahajanga	Amborovy	Animal	bovine					farm	no	no	no	no	yes	no	yes	no	no	no	no	manure	manure	yes					partie haute	c
N0621	2009-03-25	Mahajanga	Amborovy	Animal	bovine					farm	no	no	no	no	yes	no	yes	no	no	no	no	manure	manure	yes					partie basse	c
N0622	2009-03-25	Mahajanga	Amborovy	Animal	bovine					farm	no	no	no	no	yes	no	yes	no	no	no	no	manure	manure	yes					partie centrale	c
N0623	2009-03-25	Mahajanga	Amborovy	Animal	bovine					farm	no	no	no	no	yes	no	yes	no	no	no	no	manure	manure	yes					partie haute	c
N0624	2009-04-01	Mahajanga	Amborovy	Animal	bovine					farm	no	no	no	no	yes	no	yes	no	no	no	no	manure	manure	yes					partie basse	c
N0625	2009-04-01	Mahajanga	Amborovy	Animal	bovine					farm	no	no	no	no	yes	no	yes	no	no	no	no	manure	manure	yes					partie centrale	c
N0626	2009-04-01	Mahajanga	Amborovy	Animal	bovine					farm	no	no	no	no	yes	no	yes	no	no	no	no	manure	manure	yes					partie haute	c
N0627	2009-04-08	Mahajanga	Amborovy	Animal	bovine					farm	no	no	no	no	yes	no	yes	no	no	no	no	manure	manure	yes					partie basse	c
N0628	2009-04-08	Mahajanga	Amborovy	Animal	bovine					farm	no	no	no	no	yes	no	yes	no	no	no	no	manure	manure	yes					partie centrale	c
N0629	2009-04-08	Mahajanga	Amborovy	Animal	bovine					farm	no	no	no	no	yes	no	yes	no	no	no	no	manure	manure	yes					partie haute	c
N0630	2009-04-22	Mahajanga	Amborovy	Animal	bovine					farm	no	no	no	no	yes	no	yes	no	no	no	no	manure	manure	yes					partie basse	c
N0631	2009-04-22	Mahajanga	Amborovy	Animal	bovine					farm	no	no	no	no	yes	no	yes	no	no	no	no	manure	manure	yes					partie centrale	c
N0633	2009-04-29	Mahajanga	Amborovy	Animal	bovine					farm	no	no	no	no	yes	no	yes	no	no	no	no	manure	manure	yes					partie basse	c
N0634	2009-04-29	Mahajanga	Amborovy	Animal	bovine					farm	no	no	no	no	yes	no	yes	no	no	no	no	manure	manure	yes					partie centrale	c
N0635	2009-04-29	Mahajanga	Amborovy	Animal	bovine					farm	no	no	no	no	yes	no	yes	no	no	no	no	manure	manure	yes					partie haute	c
N0636	2009-05-06	Mahajanga	Amborovy	Animal	bovine					farm	no	no	no	no	yes	no	yes	no	no	no	no	manure	manure	yes					partie basse	c
N0637	2009-05-06	Mahajanga	Amborovy	Animal	bovine					farm	no	no	no	no	yes	no	yes	no	no	no	no	manure	manure	yes					partie centrale	c
N0639	2009-05-13	Mahajanga	Amborovy	Animal	bovine					farm	no	no	no	no	yes	no	yes	no	no	no	no	manure	manure	yes					partie basse	c
N0640	2009-05-13	Mahajanga	Amborovy	Animal	bovine					farm	no	no	no	no	yes	no	yes	no	no	no	no	manure	manure	yes					partie centrale	c
N0641	2009-06-03	Mahajanga	Amborovy	Animal	bovine					farm	no	no	no	no	yes	no	yes	no	no	no	no	manure	manure	yes					partie basse	c
N0643	2009-06-03	Mahajanga	Amborovy	Animal	bovine					farm	no	no	no	no	yes	no	yes	no	no	no	no	manure	manure	yes					partie haute	c
N0644	2009-06-17	Mahajanga	Amborovy	Animal	bovine					farm	no	no	no	no	yes	no	yes	no	no	no	no	manure	manure	yes					partie basse	c
N0646	2009-06-17	Mahajanga	Amborovy	Animal	bovine					farm	no	no	no	no	yes	no	yes	no	no	no	no	manure	manure	yes					partie haute	c
N0647	2009-04-06	Mahajanga	Mangarivotra	Animal	bovine					farm	no	no	no	no	yes	no	no	no	no	no	no	manure	manure	yes	yes	no	no	yes	Composite	c
N0648	2009-04-13	Mahajanga	Mangarivotra	Animal	bovine					farm	no	no	no	no	yes	no	no	no	no	no	no	manure	manure	yes	yes	no	no	yes	Composite	nc
N0649	2009-04-20	Mahajanga	Mangarivotra	Animal	bovine					farm	no	no	no	no	yes	no	no	no	no	no	no	manure	manure	yes	yes	no	no	yes	Composite	nc
N0650	2009-04-27	Mahajanga	Mangarivotra	Animal	bovine					farm	no	no	no	no	yes	no	no	no	no	no	no	manure	manure	yes	yes	no	no	yes	Composite	nc
N0651	2009-05-04	Mahajanga	Mangarivotra	Animal	bovine					farm	no	no	no	no	yes	no	no	no	no	no	no	manure	manure	yes	yes	no	no	yes	Composite	nc
N0652	2009-05-11	Mahajanga	Mangarivotra	Animal	bovine					farm	no	no	no	no	yes	no	no	no	no	no	no	manure	manure	yes	yes	no	no	yes	Composite	nc
N0653	2009-06-01	Mahajanga	Mangarivotra	Animal	bovine					farm	no	no	no	no	yes	no	no	no	no	no	no	manure	manure	yes	yes	no	no	yes	Composite	nc
N0654	2009-06-08	Mahajanga	Mangarivotra	Animal	bovine					farm	no	no	no	no	yes	no	no	no	no	no	no	manure	manure	yes	yes	no	no	yes	Composite	nc
N0655	2009-04-06	Mahajanga	Antanambao Ambalavato	Animal	bovine					farm	no	no	no	no	yes	no	no	no	no	no	no	liquid manure	slurry	no					Composite	nc
N0656	2009-04-13	Mahajanga	Antanambao Ambalavato	Animal	bovine					farm	no	no	no	no	yes	no	no	no	no	no	no	liquid manure	slurry	no					Composite	nc
N0657	2009-04-20	Mahajanga	Antanambao Ambalavato	Animal	bovine					farm	no	no	no	no	yes	no	no	no	no	no	no	liquid manure	slurry	no					Composite	nc
N0658	2009-04-27	Mahajanga	Antanambao Ambalavato	Animal	bovine					farm	no	no	no	no	yes	no	no	no	no	no	no	liquid manure	slurry	no					Composite	nc
N0659	2009-05-04	Mahajanga	Antanambao Ambalavato	Animal	bovine					farm	no	no	no	no	yes	no	no	no	no	no	no	liquid manure	slurry	no					Composite	nc
N0660	2009-05-11	Mahajanga	Antanambao Ambalavato	Animal	bovine					farm	no	no	no	no	yes	no	no	no	no	no	no	liquid manure	slurry	no					Composite	nc
N0661	2009-06-01	Mahajanga	Antanambao Ambalavato	Animal	bovine					farm	no	no	no	no	yes	no	no	no	no	no	no	liquid manure	slurry	no					Composite	nc
N0662	2009-06-08	Mahajanga	Antanambao Ambalavato	Animal	bovine					farm	no	no	no	no	yes	no	no	no	no	no	no	liquid manure	slurry	no					Composite	nc
N0663	2009-04-06	Mahajanga	Tsararano Ambony	Animal	bovine	adult		female	dry cow	farm	yes	no	no	no	yes	no	no	no	no	no	no	liquid manure	slurry	no					Composite	nc
N0664	2009-04-06	Mahajanga	Tsararano Ambony	Animal	bovine	adult		female	lactating	farm	yes	no	no	no	yes	no	no	no	no	no	no	liquid manure	slurry	no					Composite	nc
N0665	2009-04-13	Mahajanga	Tsararano Ambony	Animal	bovine	adult		female	dry cow	farm	yes	no	no	no	yes	no	no	no	no	no	no	liquid manure	slurry	no					Composite	nc
N0666	2009-04-13	Mahajanga	Tsararano Ambony	Animal	bovine	adult		female	lactating	farm	yes	no	no	no	yes	no	no	no	no	no	no	liquid manure	slurry	no					Composite	nc
N0667	2009-04-20	Mahajanga	Tsararano Ambony	Animal	bovine	adult		female	dry cow	farm	yes	no	no	no	yes	no	no	no	no	no	no	liquid manure	slurry	no					Composite	nc
N0668	2009-04-20	Mahajanga	Tsararano Ambony	Animal	bovine	adult		female	lactating	farm	yes	no	no	no	yes	no	no	no	no	no	no	liquid manure	slurry	no					Composite	nc
N0669	2009-04-27	Mahajanga	Tsararano Ambony	Animal	bovine	adult		female	dry cow	farm	yes	no	no	no	yes	no	no	no	no	no	no	liquid manure	slurry	no					Composite	nc
N0670	2009-04-27	Mahajanga	Tsararano Ambony	Animal	bovine	adult		female	lactating	farm	yes	no	no	no	yes	no	no	no	no	no	no	liquid manure	slurry	no					Composite	nc
N0671	2009-05-04	Mahajanga	Tsararano Ambony	Animal	bovine	adult		female	dry cow	farm	yes	no	no	no	yes	no	no	no	no	no	no	liquid manure	slurry	no					Composite	nc
N0672	2009-05-04	Mahajanga	Tsararano Ambony	Animal	bovine	adult		female	lactating	farm	yes	no	no	no	yes	no	no	no	no	no	no	liquid manure	slurry	no					Composite	nc
N0673	2009-05-11	Mahajanga	Tsararano Ambony	Animal	bovine	adult		female	dry cow	farm	yes	no	no	no	yes	no	no	no	no	no	no	liquid manure	slurry	no					Composite	nc
N0674	2009-05-11	Mahajanga	Tsararano Ambony	Animal	bovine	adult		female	lactating	farm	yes	no	no	no	yes	no	no	no	no	no	no	liquid manure	slurry	no					Composite	nc
N0675	2009-06-01	Mahajanga	Tsararano Ambony	Animal	bovine	adult		female	dry cow	farm	yes	no	no	no	yes	no	no	no	no	no	no	liquid manure	slurry	no					Composite	nc
N0676	2009-06-01	Mahajanga	Tsararano Ambony	Animal	bovine	adult		female	lactating	farm	yes	no	no	no	yes	no	no	no	no	no	no	liquid manure	slurry	no					Composite	nc
N0677	2011-04-19	Antananarivo	Andakana	Animal	poultry					industrial	no	no	yes	no	no	no	no	no	no	no	no	manure	manure	yes	no	no	yes	no	Composite	nc
N0678	2011-04-19	Antananarivo	Andakana	Animal	poultry					industrial	no	no	yes	no	no	no	no	no	no	no	no	manure	manure	yes	no	no	yes	no	Composite	nc
N0679	2011-04-19	Antananarivo	Andakana	Animal	poultry					industrial	no	no	yes	no	no	no	no	no	no	no	no	manure	manure	yes	no	no	yes	no	Composite	nc
N0680	2011-04-19	Antananarivo	Andakana	Animal	poultry					industrial	no	no	yes	no	no	no	no	no	no	no	no	manure	manure	yes	no	no	yes	no	Composite	nc
N0681	2011-04-19	Antananarivo	Andakana	Animal	poultry					industrial	no	no	yes	no	no	no	no	no	no	no	no	manure	manure	yes	no	no	yes	no	Composite	nc
N0682	2011-04-19	Antananarivo	Andakana	Animal	poultry					industrial	no	no	yes	no	no	no	no	no	no	no	no	manure	manure	yes	no	no	yes	no	Composite	nc
N0683	2011-04-19	Antananarivo	Andakana	Animal	poultry					industrial	no	no	yes	no	no	no	no	no	no	no	no	manure	manure	yes	no	no	yes	no	Composite	nc
N0684	2011-04-19	Antananarivo	Andakana	Animal	poultry					industrial	no	no	yes	no	no	no	no	no	no	no	no	manure	manure	yes	no	no	yes	no	Composite	nc
N0685	2011-04-19	Antananarivo	Andakana	Animal	poultry					industrial	no	no	yes	no	no	no	no	no	no	no	no	manure	manure	yes	no	no	yes	no	Composite	nc
N0686	2011-04-19	Antananarivo	Andakana	Animal	poultry					industrial	no	no	yes	no	no	no	no	no	no	no	no	manure	manure	yes	no	no	yes	no	Composite	nc
N0687	2011-06-29	Antananarivo	Amboanjobe Ambohimanga	Animal	poultry		5			industrial	no	no	yes	no	no	no	no	no	no	no	no	manure	manure	yes	no	no	yes	no	Composite	nc
N0688	2011-06-29	Antananarivo	Amboanjobe Ambohimanga	Animal	poultry		12			industrial	no	no	yes	no	no	no	no	no	no	no	no	manure	manure	yes	no	no	yes	no	Composite	nc
N0689	2011-06-29	Antananarivo	Amboanjobe Ambohimanga	Animal	poultry		19			industrial	no	no	yes	no	no	no	no	no	no	no	no	manure	manure	yes	no	no	yes	no	Composite	nc
N0690	2011-07-06	Antananarivo	Mangaika	Animal	poultry		581			industrial	no	no	yes	no	no	no	no	no	no	no	no	manure	manure	yes	no	no	yes	no	Composite	nc
N0691	2011-07-06	Antananarivo	Mangaika	Animal	poultry		511			industrial	no	no	yes	no	no	no	no	no	no	no	no	manure	manure	yes	no	no	yes	no	Composite	nc
N0692	2011-07-06	Antananarivo	Mangaika	Animal	poultry		497			industrial	no	no	yes	no	no	no	no	no	no	no	no	manure	manure	yes	no	no	yes	no	Composite	nc
N0693	2011-07-06	Antananarivo	Tanambao Andafiavaratra	Animal	poultry		203			industrial	no	no	yes	no	no	no	no	no	no	no	no	manure	manure	yes	no	no	yes	no	Composite	nc
N0694	2011-07-06	Antananarivo	Tanambao Andafiavaratra	Animal	poultry		371			industrial	no	no	yes	no	no	no	no	no	no	no	no	manure	manure	yes	no	no	yes	no	Composite	nc
N0695	2011-07-06	Antananarivo	Tanambao Andafiavaratra	Animal	poultry		161			industrial	no	no	yes	no	no	no	no	no	no	no	no	manure	manure	yes	no	no	yes	no	Composite	nc
N0696	2011-07-06	Antananarivo	Tanambao Andafiavaratra	Animal	poultry		560			industrial	no	no	yes	no	no	no	no	no	no	no	no	manure	manure	yes	no	no	yes	no	Composite	nc
N0697	2011-07-06	Antananarivo	Tanambao Andafiavaratra	Animal	poultry		448			industrial	no	no	yes	no	no	no	no	no	no	no	no	manure	manure	yes	no	no	yes	no	Composite	nc
N0698	2011-07-06	Antananarivo	Fiakarana	Animal	poultry		8			industrial	no	no	yes	no	no	no	no	no	no	no	no	manure	manure	yes	no	no	yes	no	Composite	nc
N0699	2011-07-06	Antananarivo	Soamanandray	Animal	poultry		18			industrial	no	no	yes	no	no	no	no	no	no	no	no	manure	manure	yes	no	no	yes	no	Composite	nc
N0700	2011-07-06	Antananarivo	Soamanandray	Animal	poultry		15			industrial	no	no	yes	no	no	no	no	no	no	no	no	manure	manure	yes	no	no	yes	no	Composite	nc
N0701	2011-07-13	Antananarivo	Ankazo Anosiala Ambohidratrimo	Animal	poultry		357			industrial	no	no	yes	no	no	no	no	no	no	no	no	manure	manure	yes	no	no	yes	no	Composite	nc
N0702	2011-07-13	Antananarivo	Ankazo Anosiala Ambohidratrimo	Animal	poultry		154			industrial	no	no	yes	no	no	no	no	no	no	no	no	manure	manure	yes	no	no	yes	no	Composite	nc
N0703	2011-07-13	Antananarivo	Ankazo Anosiala Ambohidratrimo	Animal	poultry		91			industrial	no	no	yes	no	no	no	no	no	no	no	no	manure	manure	yes	no	no	yes	no	Composite	nc
N0704	2011-07-13	Antananarivo	Ankazo Anosiala Ambohidratrimo	Animal	poultry		378			industrial	no	no	yes	no	no	no	no	no	no	no	no	manure	manure	yes	no	no	yes	no	abreuvoir	nc
N0705	2011-07-13	Antananarivo	Ankazo Anosiala Ambohidratrimo	Animal	poultry		378			industrial	no	no	yes	no	no	no	no	no	no	no	no	manure	manure	yes	no	no	yes	no	Composite	nc
N0706	2011-07-20	Antananarivo	Soavinarivo Ambatolampy	Animal	poultry		217			industrial	no	no	yes	no	no	no	no	no	no	no	no	manure	manure	yes	no	no	yes	no	Composite	nc
N0707	2011-07-20	Antananarivo	Soavinarivo Ambatolampy	Animal	poultry		385			industrial	no	no	yes	no	no	no	no	no	no	no	no	manure	manure	yes	no	no	yes	no	Composite	nc
N0708	2011-07-20	Antananarivo	Tanambao Andafiavaratra	Animal	poultry		175			industrial	no	no	yes	no	no	no	no	no	no	no	no	manure	manure	yes	no	no	yes	no	Composite	nc
N0709	2011-07-20	Antananarivo	Avarabohitra Itaosy	Animal	poultry		36			industrial	no	no	yes	no	no	no	no	no	no	no	no	manure	manure	yes	no	no	yes	no	Composite	nc
N0710	2011-07-20	Antananarivo	Avarabohitra Itaosy	Animal	poultry		36			industrial	no	no	yes	no	no	no	no	no	no	no	no	manure	manure	yes	no	no	yes	no	Composite	nc
N0711	2011-07-27	Antananarivo	Andakana	Animal	poultry		406			industrial	no	no	yes	no	no	no	no	no	no	no	no	manure	manure	yes	no	no	yes	no	Composite	nc
N0712	2011-07-27	Antananarivo	Andakana	Animal	poultry		399			industrial	no	no	yes	no	no	no	no	no	no	no	no	manure	manure	yes	no	no	yes	no	Composite	nc
N0713	2011-07-27	Antananarivo	Andakana	Animal	poultry		392			industrial	no	no	yes	no	no	no	no	no	no	no	no	manure	manure	yes	no	no	yes	no	Composite	nc
N0714	2011-07-27	Antananarivo	Andakana	Animal	poultry		371			industrial	no	no	yes	no	no	no	no	no	no	no	no	manure	manure	yes	no	no	yes	no	Composite	nc
N0715	2011-07-27	Antananarivo	Andakana	Animal	poultry		168			industrial	no	no	yes	no	no	no	no	no	no	no	no	manure	manure	yes	no	no	yes	no	Composite	nc
N0716	2011-08-26	Antananarivo	Andralanitra	Urban	landfill																	fermentable fraction of household waste							Composite	nc
N0717	2011-08-26	Antananarivo	Andralanitra	Urban	landfill																	fermentable fraction of household waste							Composite	nc		early
N0718	2011-08-26	Antananarivo	Andralanitra	Urban	landfill																	fermentable fraction of household waste							Composite	nc		early
N0719	2011-08-26	Antananarivo	Andralanitra	Urban	landfill																	fermentable fraction of household waste							Composite	nc		early
N0720	2011-08-26	Antananarivo	Andralanitra	Urban	landfill																	fermentable fraction of household waste							Composite	nc		early
N0721	2011-08-26	Antananarivo	Andralanitra	Urban	landfill																	fermentable fraction of household waste							Composite	nc		early
N0722	2011-08-26	Antananarivo	Andralanitra	Urban	landfill																	fermentable fraction of household waste							Composite	c		early
N0723	2011-08-26	Antananarivo	Andralanitra	Urban	landfill																	fermentable fraction of household waste							Composite	c	30
N0724	2011-08-26	Antananarivo	Andralanitra	Urban	landfill																	fermentable fraction of household waste							Composite	c	30
N0725	2011-08-26	Antananarivo	Andralanitra	Urban	landfill																	fermentable fraction of household waste							Composite	c	30
N0726	2011-08-26	Antananarivo	Andralanitra	Urban	landfill																	fermentable fraction of household waste							Composite	c	30
N0727	2011-08-26	Antananarivo	Andralanitra	Urban	landfill																	fermentable fraction of household waste							Composite	c	30
N0728	2011-08-26	Antananarivo	Andralanitra	Urban	landfill																	fermentable fraction of household waste							Composite	c	30
N0729	2011-08-26	Antananarivo	Andralanitra	Urban	landfill																	fermentable fraction of household waste							Composite	c	180
N0730	2011-08-26	Antananarivo	Andralanitra	Urban	landfill																	fermentable fraction of household waste							Composite	c	180
N0731	2011-08-26	Antananarivo	Andralanitra	Urban	landfill																	fermentable fraction of household waste							Composite	c	180
N0732	2011-08-26	Antananarivo	Andralanitra	Urban	landfill																	fermentable fraction of household waste							Composite	c	180
N0733	2011-08-26	Antananarivo	Andralanitra	Urban	landfill																	fermentable fraction of household waste							Composite	c	180
N0734	2011-08-26	Antananarivo	Andralanitra	Urban	landfill																	fermentable fraction of household waste							Composite	c	180
N0735	2011-08-26	Antananarivo	Andralanitra	Urban	landfill																	fermentable fraction of household waste							Composite	c	365
N0736	2011-08-26	Antananarivo	Andralanitra	Urban	landfill																	fermentable fraction of household waste							Composite	c	365
N0737	2011-08-26	Antananarivo	Andralanitra	Urban	landfill																	fermentable fraction of household waste							Composite	c	365
N0738	2011-08-26	Antananarivo	Andralanitra	Urban	landfill																	fermentable fraction of household waste							Composite	c	365
N0739	2011-08-26	Antananarivo	Andralanitra	Urban	landfill																	fermentable fraction of household waste							Composite	c	365
N0740	2011-08-26	Antananarivo	Andralanitra	Urban	landfill																	fermentable fraction of household waste							Composite	c	365
N0741	2011-08-26	Antananarivo	Andralanitra	Urban	landfill																	fermentable fraction of household waste							Composite	c	730
N0742	2011-08-26	Antananarivo	Andralanitra	Urban	landfill																	fermentable fraction of household waste							Composite	c	1825
N0743	2011-08-26	Antananarivo	Andralanitra	Urban	landfill																	fermentable fraction of household waste							Composite	c	1825
N0744	2011-08-26	Antananarivo	Andralanitra	Urban	landfill																	fermentable fraction of household waste							Composite	c	1825
N0745	2011-08-26	Antananarivo	Andralanitra	Urban	landfill																	fermentable fraction of household waste							Composite	c	1825
N0746	2011-08-26	Antananarivo	Andralanitra	Urban	landfill																	fermentable fraction of household waste							Composite	c	1825
N0747	2011-08-26	Antananarivo	Andralanitra	Urban	landfill																	fermentable fraction of household waste							Composite	c	1825
N0748	2011-08-26	Antananarivo	Andralanitra	Urban	landfill																	fermentable fraction of household waste							Composite	c	1825
N0749	2011-08-26	Antananarivo	Andralanitra	Urban	landfill																	fermentable fraction of household waste							Composite	c	2555-2920
N0750	2011-08-26	Antananarivo	Andralanitra	Urban	landfill																	fermentable fraction of household waste							Composite	c	3650
N0751	2011-08-26	Antananarivo	Andralanitra	Urban	landfill																	fermentable fraction of household waste							Composite	c	3650
N0752	2011-08-26	Antananarivo	Andralanitra	Urban	landfill																	fermentable fraction of household waste							Composite	c	3650
N0753	2011-08-26	Antananarivo	Andralanitra	Urban	landfill																	fermentable fraction of household waste							Composite	c	3650
N0754	2011-08-26	Antananarivo	Andralanitra	Urban	landfill																	fermentable fraction of household waste							Composite	c	3650
N0755	2011-08-26	Antananarivo	Andralanitra	Urban	landfill																	fermentable fraction of household waste							Composite	c	3650
N0756	2011-08-26	Antananarivo	Andralanitra	Urban	landfill																	fermentable fraction of household waste							Composite	c	3650
N0757	2011-08-26	Antananarivo	Andralanitra	Urban	landfill																	fermentable fraction of household waste							Composite	c	sup3650
N0758	2011-08-26	Antananarivo	Andralanitra	Urban	landfill																	fermentable fraction of household waste							Composite	c	sup3650
N0759	2011-08-26	Antananarivo	Andralanitra	Urban	landfill																	fermentable fraction of household waste							Composite	c	sup3650
N0760	2011-08-26	Antananarivo	Andralanitra	Urban	landfill																	fermentable fraction of household waste							Composite	c	sup3650
N0761	2011-08-26	Antananarivo	Andralanitra	Urban	landfill																	fermentable fraction of household waste							Composite	c	sup3650
N0762	2011-04-19	Antananarivo	Andakana	Animal	poultry					industrial	no	no	yes	no	no	no	no	no	no	no	no	manure	manure	yes	no	no	yes	no	abreuvoir	nc
N0763	2011-04-19	Antananarivo	Andakana	Animal	poultry					industrial	no	no	yes	no	no	no	no	no	no	no	no	manure	manure	yes	no	no	yes	no	abreuvoir	nc
N0764	2011-04-19	Antananarivo	Andakana	Animal	poultry					industrial	no	no	yes	no	no	no	no	no	no	no	no	manure	manure	yes	no	no	yes	no	abreuvoir	nc
N0765	2011-04-19	Antananarivo	Andakana	Animal	poultry					industrial	no	no	yes	no	no	no	no	no	no	no	no	manure	manure	yes	no	no	yes	no	abreuvoir	nc
N0766	2011-04-19	Antananarivo	Andakana	Animal	poultry					industrial	no	no	yes	no	no	no	no	no	no	no	no	manure	manure	yes	no	no	yes	no	abreuvoir	nc
N0767	2011-04-19	Antananarivo	Andakana	Animal	poultry					industrial	no	no	yes	no	no	no	no	no	no	no	no	manure	manure	yes	no	no	yes	no	abreuvoir	nc
N0768	2011-04-19	Antananarivo	Andakana	Animal	poultry					industrial	no	no	yes	no	no	no	no	no	no	no	no	manure	manure	yes	no	no	yes	no	abreuvoir	nc
N0769	2011-04-19	Antananarivo	Andakana	Animal	poultry					industrial	no	no	yes	no	no	no	no	no	no	no	no	manure	manure	yes	no	no	yes	no	abreuvoir	nc
N0770	2011-06-29	Antananarivo	Amboanjobe Ambohimanga	Animal	poultry		5			industrial	no	no	yes	no	no	no	no	no	no	no	no	manure	manure	yes	no	no	yes	no	abreuvoir	nc
N0771	2011-06-29	Antananarivo	Amboanjobe Ambohimanga	Animal	poultry		12			industrial	no	no	yes	no	no	no	no	no	no	no	no	manure	manure	yes	no	no	yes	no	abreuvoir	nc
N0772	2011-06-29	Antananarivo	Amboanjobe Ambohimanga	Animal	poultry		19			industrial	no	no	yes	no	no	no	no	no	no	no	no	manure	manure	yes	no	no	yes	no	abreuvoir	nc
N0773	2011-07-06	Antananarivo	Mangaika	Animal	poultry		581			industrial	no	no	yes	no	no	no	no	no	no	no	no	manure	manure	yes	no	no	yes	no	abreuvoir	nc
N0774	2011-07-06	Antananarivo	Mangaika	Animal	poultry		511			industrial	no	no	yes	no	no	no	no	no	no	no	no	manure	manure	yes	no	no	yes	no	abreuvoir	nc
N0775	2011-07-06	Antananarivo	Mangaika	Animal	poultry		497			industrial	no	no	yes	no	no	no	no	no	no	no	no	manure	manure	yes	no	no	yes	no	abreuvoir	nc
N0776	2011-07-06	Antananarivo	Tanambao Andafiavaratra	Animal	poultry		203			industrial	no	no	yes	no	no	no	no	no	no	no	no	manure	manure	yes	no	no	yes	no	abreuvoir	nc
N0777	2011-07-06	Antananarivo	Tanambao Andafiavaratra	Animal	poultry		371			industrial	no	no	yes	no	no	no	no	no	no	no	no	manure	manure	yes	no	no	yes	no	abreuvoir	nc
N0778	2011-07-06	Antananarivo	Tanambao Andafiavaratra	Animal	poultry		161			industrial	no	no	yes	no	no	no	no	no	no	no	no	manure	manure	yes	no	no	yes	no	abreuvoir	nc
N0779	2011-07-06	Antananarivo	Tanambao Andafiavaratra	Animal	poultry		448			industrial	no	no	yes	no	no	no	no	no	no	no	no	manure	manure	yes	no	no	yes	no	abreuvoir	nc
N0780	2011-07-06	Antananarivo	Fiakarana	Animal	poultry		8			industrial	no	no	yes	no	no	no	no	no	no	no	no	manure	manure	yes	no	no	yes	no	abreuvoir	nc
N0781	2011-07-06	Antananarivo	Soamanandray	Animal	poultry		18			industrial	no	no	yes	no	no	no	no	no	no	no	no	manure	manure	yes	no	no	yes	no	abreuvoir	nc
N0782	2011-07-06	Antananarivo	Soamanandray	Animal	poultry		15			industrial	no	no	yes	no	no	no	no	no	no	no	no	manure	manure	yes	no	no	yes	no	abreuvoir	nc
N0783	2011-07-13	Antananarivo	Ankazo Anosiala Ambohidratrimo	Animal	poultry		385			industrial	no	no	yes	no	no	no	no	no	no	no	no	manure	manure	yes	no	no	yes	no	abreuvoir	nc
N0784	2011-07-13	Antananarivo	Ankazo Anosiala Ambohidratrimo	Animal	poultry		357			industrial	no	no	yes	no	no	no	no	no	no	no	no	manure	manure	yes	no	no	yes	no	abreuvoir	nc
N0785	2011-07-13	Antananarivo	Ankazo Anosiala Ambohidratrimo	Animal	poultry		392			industrial	no	no	yes	no	no	no	no	no	no	no	no	manure	manure	yes	no	no	yes	no	abreuvoir	nc
N0786	2011-07-13	Antananarivo	Ankazo Anosiala Ambohidratrimo	Animal	poultry		154			industrial	no	no	yes	no	no	no	no	no	no	no	no	manure	manure	yes	no	no	yes	no	abreuvoir	nc
N0787	2011-07-13	Antananarivo	Ankazo Anosiala Ambohidratrimo	Animal	poultry		91			industrial	no	no	yes	no	no	no	no	no	no	no	no	manure	manure	yes	no	no	yes	no	abreuvoir	nc
N0788	2011-07-13	Antananarivo	Ankazo Anosiala Ambohidratrimo	Animal	poultry		378			industrial	no	no	yes	no	no	no	no	no	no	no	no	manure	manure	yes	no	no	yes	no	abreuvoir	nc
N0789	2011-07-20	Antananarivo	Soavinarivo Ambatolampy	Animal	poultry		217			industrial	no	no	yes	no	no	no	no	no	no	no	no	manure	manure	yes	no	no	yes	no	abreuvoir	nc
N0790	2011-07-20	Antananarivo	Soavinarivo Ambatolampy	Animal	poultry		385			industrial	no	no	yes	no	no	no	no	no	no	no	no	manure	manure	yes	no	no	yes	no	abreuvoir	nc
N0791	2011-07-20	Antananarivo	Tanambao Andafiavaratra	Animal	poultry		175			industrial	no	no	yes	no	no	no	no	no	no	no	no	manure	manure	yes	no	no	yes	no	abreuvoir	nc
N0792	2011-07-20	Antananarivo	Avarabohitra Itaosy	Animal	poultry		36			industrial	no	no	yes	no	no	no	no	no	no	no	no	manure	manure	yes	no	no	yes	no	abreuvoir	nc
N0793	2011-07-20	Antananarivo	Avarabohitra Itaosy	Animal	poultry		36			industrial	no	no	yes	no	no	no	no	no	no	no	no	manure	manure	yes	no	no	yes	no	abreuvoir	nc
N0794	2011-07-20	Antananarivo	Avarabohitra Itaosy	Animal	poultry		36			industrial	no	no	yes	no	no	no	no	no	no	no	no	manure	manure	yes	no	no	yes	no	abreuvoir	nc
N0795	2011-07-27	Antananarivo	Andakana	Animal	poultry		406			industrial	no	no	yes	no	no	no	no	no	no	no	no	manure	manure	yes	no	no	yes	no	abreuvoir	nc
N0796	2011-07-27	Antananarivo	Andakana	Animal	poultry		399			industrial	no	no	yes	no	no	no	no	no	no	no	no	manure	manure	yes	no	no	yes	no	abreuvoir	nc
N0797	2011-07-27	Antananarivo	Andakana	Animal	poultry		392			industrial	no	no	yes	no	no	no	no	no	no	no	no	manure	manure	yes	no	no	yes	no	abreuvoir	nc
N0798	2011-07-27	Antananarivo	Andakana	Animal	poultry		371			industrial	no	no	yes	no	no	no	no	no	no	no	no	manure	manure	yes	no	no	yes	no	abreuvoir	nc
N0799	2011-07-27	Antananarivo	Andakana	Animal	poultry		168			industrial	no	no	yes	no	no	no	no	no	no	no	no	manure	manure	yes	no	no	yes	no	abreuvoir	nc
N0800	2011-04-19	Antananarivo	Andakana	Animal	poultry					industrial	no	no	yes	no	no	no	no	no	no	no	no	manure	manure	yes	no	no	yes	no	dortoir	nc
N0801	2011-04-19	Antananarivo	Andakana	Animal	poultry					industrial	no	no	yes	no	no	no	no	no	no	no	no	manure	manure	yes	no	no	yes	no	dortoir	nc
N0802	2011-04-19	Antananarivo	Andakana	Animal	poultry					industrial	no	no	yes	no	no	no	no	no	no	no	no	manure	manure	yes	no	no	yes	no	dortoir	nc
N0803	2011-04-19	Antananarivo	Andakana	Animal	poultry					industrial	no	no	yes	no	no	no	no	no	no	no	no	manure	manure	yes	no	no	yes	no	dortoir	nc
N0804	2011-04-19	Antananarivo	Andakana	Animal	poultry					industrial	no	no	yes	no	no	no	no	no	no	no	no	manure	manure	yes	no	no	yes	no	dortoir	nc
N0805	2011-04-19	Antananarivo	Andakana	Animal	poultry					industrial	no	no	yes	no	no	no	no	no	no	no	no	manure	manure	yes	no	no	yes	no	dortoir	nc
N0806	2011-04-19	Antananarivo	Andakana	Animal	poultry					industrial	no	no	yes	no	no	no	no	no	no	no	no	manure	manure	yes	no	no	yes	no	dortoir	nc
N0807	2011-04-19	Antananarivo	Andakana	Animal	poultry					industrial	no	no	yes	no	no	no	no	no	no	no	no	manure	manure	yes	no	no	yes	no	dortoir	nc
N0808	2011-04-19	Antananarivo	Andakana	Animal	poultry					industrial	no	no	yes	no	no	no	no	no	no	no	no	manure	manure	yes	no	no	yes	no	dortoir	nc
N0809	2011-06-29	Antananarivo	Amboanjobe Ambohimanga	Animal	poultry		5			industrial	no	no	yes	no	no	no	no	no	no	no	no	manure	manure	yes	no	no	yes	no	dortoir	nc
N0810	2011-06-29	Antananarivo	Amboanjobe Ambohimanga	Animal	poultry		12			industrial	no	no	yes	no	no	no	no	no	no	no	no	manure	manure	yes	no	no	yes	no	dortoir	nc
N0811	2011-06-29	Antananarivo	Amboanjobe Ambohimanga	Animal	poultry		19			industrial	no	no	yes	no	no	no	no	no	no	no	no	manure	manure	yes	no	no	yes	no	dortoir	nc
N0812	2011-07-06	Antananarivo	Mangaika	Animal	poultry		581			industrial	no	no	yes	no	no	no	no	no	no	no	no	manure	manure	yes	no	no	yes	no	dortoir	nc
N0813	2011-07-06	Antananarivo	Mangaika	Animal	poultry		511			industrial	no	no	yes	no	no	no	no	no	no	no	no	manure	manure	yes	no	no	yes	no	dortoir	nc
N0814	2011-07-06	Antananarivo	Mangaika	Animal	poultry		497			industrial	no	no	yes	no	no	no	no	no	no	no	no	manure	manure	yes	no	no	yes	no	dortoir	nc
N0815	2011-07-06	Antananarivo	Tanambao Andafiavaratra	Animal	poultry		203			industrial	no	no	yes	no	no	no	no	no	no	no	no	manure	manure	yes	no	no	yes	no	dortoir	nc
N0816	2011-07-06	Antananarivo	Tanambao Andafiavaratra	Animal	poultry		371			industrial	no	no	yes	no	no	no	no	no	no	no	no	manure	manure	yes	no	no	yes	no	dortoir	nc
N0817	2011-07-06	Antananarivo	Tanambao Andafiavaratra	Animal	poultry		161			industrial	no	no	yes	no	no	no	no	no	no	no	no	manure	manure	yes	no	no	yes	no	dortoir	nc
N0818	2011-07-06	Antananarivo	Tanambao Andafiavaratra	Animal	poultry		560			industrial	no	no	yes	no	no	no	no	no	no	no	no	manure	manure	yes	no	no	yes	no	dortoir	nc
N0819	2011-07-06	Antananarivo	Tanambao Andafiavaratra	Animal	poultry		448			industrial	no	no	yes	no	no	no	no	no	no	no	no	manure	manure	yes	no	no	yes	no	dortoir	nc
N0820	2011-07-06	Antananarivo	Fiakarana	Animal	poultry		8			industrial	no	no	yes	no	no	no	no	no	no	no	no	manure	manure	yes	no	no	yes	no	dortoir	nc
N0821	2011-07-06	Antananarivo	Soamanandray	Animal	poultry		18			industrial	no	no	yes	no	no	no	no	no	no	no	no	manure	manure	yes	no	no	yes	no	dortoir	nc
N0822	2011-07-06	Antananarivo	Soamanandray	Animal	poultry		15			industrial	no	no	yes	no	no	no	no	no	no	no	no	manure	manure	yes	no	no	yes	no	dortoir	nc
N0823	2011-07-13	Antananarivo	Ankazo Anosiala Ambohidratrimo	Animal	poultry		385			industrial	no	no	yes	no	no	no	no	no	no	no	no	manure	manure	yes	no	no	yes	no	dortoir	nc
N0824	2011-07-13	Antananarivo	Ankazo Anosiala Ambohidratrimo	Animal	poultry		357			industrial	no	no	yes	no	no	no	no	no	no	no	no	manure	manure	yes	no	no	yes	no	dortoir	nc
N0825	2011-07-13	Antananarivo	Ankazo Anosiala Ambohidratrimo	Animal	poultry		392			industrial	no	no	yes	no	no	no	no	no	no	no	no	manure	manure	yes	no	no	yes	no	dortoir	nc
N0826	2011-07-13	Antananarivo	Ankazo Anosiala Ambohidratrimo	Animal	poultry		154			industrial	no	no	yes	no	no	no	no	no	no	no	no	manure	manure	yes	no	no	yes	no	dortoir	nc
N0827	2011-07-13	Antananarivo	Ankazo Anosiala Ambohidratrimo	Animal	poultry		91			industrial	no	no	yes	no	no	no	no	no	no	no	no	manure	manure	yes	no	no	yes	no	dortoir	nc
N0828	2011-07-13	Antananarivo	Ankazo Anosiala Ambohidratrimo	Animal	poultry		378			industrial	no	no	yes	no	no	no	no	no	no	no	no	manure	manure	yes	no	no	yes	no	dortoir	nc
N0829	2011-07-20	Antananarivo	Soavinarivo Ambatolampy	Animal	poultry		217			industrial	no	no	yes	no	no	no	no	no	no	no	no	manure	manure	yes	no	no	yes	no	dortoir	nc
N0830	2011-07-20	Antananarivo	Soavinarivo Ambatolampy	Animal	poultry		385			industrial	no	no	yes	no	no	no	no	no	no	no	no	manure	manure	yes	no	no	yes	no	dortoir	nc
N0831	2011-07-20	Antananarivo	Tanambao Andafiavaratra	Animal	poultry		175			industrial	no	no	yes	no	no	no	no	no	no	no	no	manure	manure	yes	no	no	yes	no	dortoir	nc
N0832	2011-07-20	Antananarivo	Avarabohitra Itaosy	Animal	poultry		36			industrial	no	no	yes	no	no	no	no	no	no	no	no	manure	manure	yes	no	no	yes	no	dortoir	nc
N0833	2011-07-20	Antananarivo	Avarabohitra Itaosy	Animal	poultry		36			industrial	no	no	yes	no	no	no	no	no	no	no	no	manure	manure	yes	no	no	yes	no	dortoir	nc
N0834	2011-07-27	Antananarivo	Andakana	Animal	poultry		406			industrial	no	no	yes	no	no	no	no	no	no	no	no	manure	manure	yes	no	no	yes	no	dortoir	nc
N0835	2011-07-27	Antananarivo	Andakana	Animal	poultry		399			industrial	no	no	yes	no	no	no	no	no	no	no	no	manure	manure	yes	no	no	yes	no	dortoir	nc
N0836	2011-07-27	Antananarivo	Andakana	Animal	poultry		392			industrial	no	no	yes	no	no	no	no	no	no	no	no	manure	manure	yes	no	no	yes	no	dortoir	nc
N0837	2011-07-27	Antananarivo	Andakana	Animal	poultry		371			industrial	no	no	yes	no	no	no	no	no	no	no	no	manure	manure	yes	no	no	yes	no	dortoir	nc
N0838	2011-07-27	Antananarivo	Andakana	Animal	poultry		168			industrial	no	no	yes	no	no	no	no	no	no	no	no	manure	manure	yes	no	no	yes	no	dortoir	nc
N0839	2011-04-19	Antananarivo	Andakana	Animal	poultry					industrial	no	no	yes	no	no	no	no	no	no	no	no	manure	manure	yes	no	no	yes	no	couvoir	nc
N0840	2011-04-19	Antananarivo	Andakana	Animal	poultry					industrial	no	no	yes	no	no	no	no	no	no	no	no	manure	manure	yes	no	no	yes	no	couvoir	nc
N0841	2011-04-19	Antananarivo	Andakana	Animal	poultry					industrial	no	no	yes	no	no	no	no	no	no	no	no	manure	manure	yes	no	no	yes	no	couvoir	nc
N0842	2011-04-19	Antananarivo	Andakana	Animal	poultry					industrial	no	no	yes	no	no	no	no	no	no	no	no	manure	manure	yes	no	no	yes	no	couvoir	nc
N0843	2011-04-19	Antananarivo	Andakana	Animal	poultry					industrial	no	no	yes	no	no	no	no	no	no	no	no	manure	manure	yes	no	no	yes	no	couvoir	nc
N0844	2011-04-19	Antananarivo	Andakana	Animal	poultry					industrial	no	no	yes	no	no	no	no	no	no	no	no	manure	manure	yes	no	no	yes	no	couvoir	nc
N0845	2011-04-19	Antananarivo	Andakana	Animal	poultry					industrial	no	no	yes	no	no	no	no	no	no	no	no	manure	manure	yes	no	no	yes	no	couvoir	nc
N0846	2011-04-19	Antananarivo	Andakana	Animal	poultry					industrial	no	no	yes	no	no	no	no	no	no	no	no	manure	manure	yes	no	no	yes	no	couvoir	nc
N0847	2011-04-19	Antananarivo	Andakana	Animal	poultry					industrial	no	no	yes	no	no	no	no	no	no	no	no	manure	manure	yes	no	no	yes	no	couvoir	nc
N0848	2011-06-29	Antananarivo	Amboanjobe Ambohimanga	Animal	poultry		5			industrial	no	no	yes	no	no	no	no	no	no	no	no	manure	manure	yes	no	no	yes	no	couvoir	nc
N0849	2011-06-29	Antananarivo	Amboanjobe Ambohimanga	Animal	poultry		12			industrial	no	no	yes	no	no	no	no	no	no	no	no	manure	manure	yes	no	no	yes	no	couvoir	nc
N0850	2011-06-29	Antananarivo	Amboanjobe Ambohimanga	Animal	poultry		19			industrial	no	no	yes	no	no	no	no	no	no	no	no	manure	manure	yes	no	no	yes	no	couvoir	nc
N0851	2011-07-06	Antananarivo	Mangaika	Animal	poultry		581			industrial	no	no	yes	no	no	no	no	no	no	no	no	manure	manure	yes	no	no	yes	no	couvoir	nc
N0852	2011-07-06	Antananarivo	Mangaika	Animal	poultry		511			industrial	no	no	yes	no	no	no	no	no	no	no	no	manure	manure	yes	no	no	yes	no	couvoir	nc
N0853	2011-07-06	Antananarivo	Mangaika	Animal	poultry		497			industrial	no	no	yes	no	no	no	no	no	no	no	no	manure	manure	yes	no	no	yes	no	couvoir	nc
N0854	2011-07-06	Antananarivo	Tanambao Andafiavaratra	Animal	poultry		203			industrial	no	no	yes	no	no	no	no	no	no	no	no	manure	manure	yes	no	no	yes	no	couvoir	nc
N0855	2011-07-06	Antananarivo	Tanambao Andafiavaratra	Animal	poultry		371			industrial	no	no	yes	no	no	no	no	no	no	no	no	manure	manure	yes	no	no	yes	no	couvoir	nc
N0856	2011-07-06	Antananarivo	Tanambao Andafiavaratra	Animal	poultry		161			industrial	no	no	yes	no	no	no	no	no	no	no	no	manure	manure	yes	no	no	yes	no	couvoir	nc
N0857	2011-07-06	Antananarivo	Tanambao Andafiavaratra	Animal	poultry		560			industrial	no	no	yes	no	no	no	no	no	no	no	no	manure	manure	yes	no	no	yes	no	couvoir	nc
N0858	2011-07-06	Antananarivo	Tanambao Andafiavaratra	Animal	poultry		448			industrial	no	no	yes	no	no	no	no	no	no	no	no	manure	manure	yes	no	no	yes	no	couvoir	nc
N0859	2011-07-06	Antananarivo	Fiakarana	Animal	poultry		8			industrial	no	no	yes	no	no	no	no	no	no	no	no	manure	manure	yes	no	no	yes	no	couvoir	nc
N0860	2011-07-06	Antananarivo	Soamanandray	Animal	poultry		18			industrial	no	no	yes	no	no	no	no	no	no	no	no	manure	manure	yes	no	no	yes	no	couvoir	nc
N0861	2011-07-06	Antananarivo	Soamanandray	Animal	poultry		15			industrial	no	no	yes	no	no	no	no	no	no	no	no	manure	manure	yes	no	no	yes	no	couvoir	nc
N0862	2011-07-13	Antananarivo	Ankazo Anosiala Ambohidratrimo	Animal	poultry		357			industrial	no	no	yes	no	no	no	no	no	no	no	no	manure	manure	yes	no	no	yes	no	couvoir	nc
N0863	2011-07-13	Antananarivo	Ankazo Anosiala Ambohidratrimo	Animal	poultry		392			industrial	no	no	yes	no	no	no	no	no	no	no	no	manure	manure	yes	no	no	yes	no	couvoir	nc
N0864	2011-07-13	Antananarivo	Ankazo Anosiala Ambohidratrimo	Animal	poultry		392			industrial	no	no	yes	no	no	no	no	no	no	no	no	manure	manure	yes	no	no	yes	no	Composite	nc
N0865	2011-07-13	Antananarivo	Ankazo Anosiala Ambohidratrimo	Animal	poultry		154			industrial	no	no	yes	no	no	no	no	no	no	no	no	manure	manure	yes	no	no	yes	no	couvoir	nc
N0866	2011-07-13	Antananarivo	Ankazo Anosiala Ambohidratrimo	Animal	poultry		91			industrial	no	no	yes	no	no	no	no	no	no	no	no	manure	manure	yes	no	no	yes	no	couvoir	nc
N0867	2011-07-20	Antananarivo	Soavinarivo Ambatolampy	Animal	poultry		217			industrial	no	no	yes	no	no	no	no	no	no	no	no	manure	manure	yes	no	no	yes	no	couvoir	nc
N0868	2011-07-20	Antananarivo	Soavinarivo Ambatolampy	Animal	poultry		385			industrial	no	no	yes	no	no	no	no	no	no	no	no	manure	manure	yes	no	no	yes	no	couvoir	nc
N0869	2011-07-20	Antananarivo	Tanambao Andafiavaratra	Animal	poultry		175			industrial	no	no	yes	no	no	no	no	no	no	no	no	manure	manure	yes	no	no	yes	no	couvoir	nc
N0870	2011-07-20	Antananarivo	Avarabohitra Itaosy	Animal	poultry		36			industrial	no	no	yes	no	no	no	no	no	no	no	no	manure	manure	yes	no	no	yes	no	couvoir	nc
N0871	2011-07-20	Antananarivo	Avarabohitra Itaosy	Animal	poultry		36			industrial	no	no	yes	no	no	no	no	no	no	no	no	manure	manure	yes	no	no	yes	no	couvoir	nc
N0872	2011-07-27	Antananarivo	Andakana	Animal	poultry		406			industrial	no	no	yes	no	no	no	no	no	no	no	no	manure	manure	yes	no	no	yes	no	couvoir	nc
N0873	2011-07-27	Antananarivo	Andakana	Animal	poultry		399			industrial	no	no	yes	no	no	no	no	no	no	no	no	manure	manure	yes	no	no	yes	no	couvoir	nc
N0874	2011-07-27	Antananarivo	Andakana	Animal	poultry		392			industrial	no	no	yes	no	no	no	no	no	no	no	no	manure	manure	yes	no	no	yes	no	couvoir	nc
N0875	2011-07-27	Antananarivo	Andakana	Animal	poultry		371			industrial	no	no	yes	no	no	no	no	no	no	no	no	manure	manure	yes	no	no	yes	no	couvoir	nc
N0876	2011-07-27	Antananarivo	Andakana	Animal	poultry		168			industrial	no	no	yes	no	no	no	no	no	no	no	no	manure	manure	yes	no	no	yes	no	couvoir	nc
N0877	2011-07-13	Antananarivo	Ankazo Anosiala Ambohidratrimo	Animal	poultry		385			industrial	no	no	yes	no	no	no	no	no	no	no	no	manure	manure	yes	no	no	yes	no	couvoir	nc
N0878	2011-07-06	Antananarivo	Tanambao Andafiavaratra	Animal	poultry		560			industrial	no	no	yes	no	no	no	no	no	no	no	no	manure	manure	yes	no	no	yes	no	couvoir	nc
N0879	2010-10-18	Itasy	Analavory	Animal&urban	bovine&residues					farm												bovine&residues							Composite	c		jeune
N0880	2010-12-08	Antananarivo	Ambohidratrimo	Urban	biodigester																	digestate							Composite	c
N0881	2011-01-11	Antananarivo	Antananarivo	Animal&urban	bovine&residues					farm												bovine&residues							Composite	c
N0882	2011-01-15	Ambatondrazaka	Ambatondrazaka	Animal&urban	bovine&residues					farm												bovine&residues							Composite	c
N0883	2010-10-23	Mahajanga		Animal&urban	bovine&residues					farm												bovine&residues							Composite	c
N0884	2010-10-23	Mahajanga		Animal&urban	bovine&residues					farm												bovine&residues							Composite	c
N0885	2010-10-23	Mahajanga		Animal&urban	bovine&residues					farm												bovine&residues							Composite	c
N0886	2010-10-23	Mahajanga		Animal&urban	bovine&residues					farm												bovine&residues							Composite	c
N0887	2010-10-23	Mahajanga		Animal&urban	bovine&residues					farm												bovine&residues							Composite	c
N0888	2010-10-23	Mahajanga		Animal&urban	bovine&residues					farm												bovine&residues							Composite	c
N0889	2010-10-23	Mahajanga		Animal&urban	bovine&residues					farm												bovine&residues							Composite	c
N0890	2010-10-23	Mahajanga		Animal&urban	bovine&residues					farm												bovine&residues							Composite	c
N0891	2010-10-23	Mahajanga		Animal&urban	bovine&residues					farm												bovine&residues							Composite	c
N0893	2010-10-23	Mahajanga		Urban	landfill																	fermentable fraction of household waste							Composite	nc
N0894	2010-10-23	Mahajanga		Urban	landfill																	fermentable fraction of household waste							Composite	nc
N0895	2010-10-23	Mahajanga		Urban	landfill																	fermentable fraction of household waste							Composite	nc
N0896	2010-10-23	Mahajanga		Urban	landfill																	fermentable fraction of household waste							Composite	nc
N0897	2010-10-23	Mahajanga		Urban	landfill																	fermentable fraction of household waste							Composite	nc
N0898	2010-10-23	Mahajanga		Urban	landfill																	fermentable fraction of household waste							Composite	nc
N0899	2010-10-23	Mahajanga		Urban	landfill																	fermentable fraction of household waste							Composite	nc
N0900	2010-10-23	Mahajanga		Urban	landfill																	fermentable fraction of household waste							Composite	nc
N0901	2010-10-23	Mahajanga		Urban	landfill																	fermentable fraction of household waste							Composite	nc
N0902	2010-10-23	Mahajanga		Urban	landfill																	fermentable fraction of household waste							Composite	nc
N0903	2010-10-23	Mahajanga		Urban	landfill																	fermentable fraction of household waste							Composite	nc
N0904	2010-10-23	Mahajanga		Urban	landfill																	fermentable fraction of household waste							Composite	nc
N0905	2010-12-08	Antananarivo	Antananarivo	Urban	landfill																	fermentable fraction of household waste							Composite	c
N0906	2009-09-17	Mahajanga		Urban	landfill																	fermentable fraction of household waste							Composite	nc
N0907	2009-09-17	Mahajanga		Urban	landfill																	fermentable fraction of household waste							Composite	nc
N0908	2009-09-17	Mahajanga		Urban	landfill																	fermentable fraction of household waste							Composite	nc
N0909	2009-09-17	Mahajanga		Urban	landfill																	fermentable fraction of household waste							Composite	c
N0910	2009-09-17	Mahajanga		Urban	landfill																	fermentable fraction of household waste							Composite	c
N0911	2009-09-17	Mahajanga		Urban	landfill																	fermentable fraction of household waste							Composite	c
N0912	2011-01-17	Manjakandriana		Animal	bovine					farm												manure							Composite	nc
N0913	2011-01-17	Manjakandriana		Animal	bovine					farm												manure							Composite	nc
N0914	2011-01-17	Manjakandriana		Animal	bovine					farm												manure							Composite	nc
N0915	2011-01-17	Manjakandriana		Animal	bovine					farm												manure							Composite	nc
N0916	2011-01-17	Manjakandriana		Animal	bovine					farm												manure							Composite	nc
N0917	2011-02-03	Antsirabe	Tsarasaotra	Urban	commercial																	lombricompost							Composite	c
N0920	2011-07-03	Antananarivo	Andralanitra	Urban	pottingsoil																	potting soil							Composite	c
N0921	2009-06-08	Mahajanga	Tsararano Ambony	Animal	bovine	adult		female	dry cow	farm	yes	no	no	no	yes	no	no	no	no	no	no	liquid manure	slurry	no					Composite	nc
N0922	2009-06-08	Mahajanga	Tsararano Ambony	Animal	bovine	adult		female	lactating	farm	yes	no	no	no	yes	no	no	no	no	no	no	liquid manure	slurry	no					Composite	nc
N0923	2009-04-07	Mahajanga	Ambondrona	Animal	bovine	adult		female	dry cow	farm	no	no	no	no	yes	no	no	no	yes	no	no	liquid manure	slurry	no					Composite	nc
N0924	2009-04-07	Mahajanga	Ambondrona	Animal	bovine	adult		female	lactating	farm	no	no	no	no	yes	no	no	no	yes	no	no	liquid manure	slurry	no					Composite	nc
N0925	2009-04-14	Mahajanga	Ambondrona	Animal	bovine	adult		female	dry cow	farm	no	no	no	no	yes	no	no	no	yes	no	no	liquid manure	slurry	no					Composite	nc
N0926	2009-04-14	Mahajanga	Ambondrona	Animal	bovine	adult		female	lactating	farm	no	no	no	no	yes	no	no	no	yes	no	no	liquid manure	slurry	no					Composite	nc
N0927	2009-04-21	Mahajanga	Ambondrona	Animal	bovine	adult		female	dry cow	farm	no	no	no	no	yes	no	no	no	yes	no	no	liquid manure	slurry	no					Composite	nc
N0928	2009-04-21	Mahajanga	Ambondrona	Animal	bovine	adult		female	lactating	farm	no	no	no	no	yes	no	no	no	yes	no	no	liquid manure	slurry	no					Composite	nc
N0929	2009-04-28	Mahajanga	Ambondrona	Animal	bovine	adult		female	dry cow	farm	no	no	no	no	yes	no	no	no	yes	no	no	liquid manure	slurry	no					Composite	nc
N0930	2009-04-28	Mahajanga	Ambondrona	Animal	bovine	adult		female	lactating	farm	no	no	no	no	yes	no	no	no	yes	no	no	liquid manure	slurry	no					Composite	nc
N0931	2009-05-05	Mahajanga	Ambondrona	Animal	bovine	adult		female	dry cow	farm	no	no	no	no	yes	no	no	no	yes	no	no	liquid manure	slurry	no					Composite	nc
N0932	2009-05-05	Mahajanga	Ambondrona	Animal	bovine	adult		female	lactating	farm	no	no	no	no	yes	no	no	no	yes	no	no	liquid manure	slurry	no					Composite	nc
N0933	2009-05-13	Mahajanga	Ambondrona	Animal	bovine	adult		female	dry cow	farm	no	no	no	no	yes	no	no	no	yes	no	no	liquid manure	slurry	no					Composite	nc
N0934	2009-05-13	Mahajanga	Ambondrona	Animal	bovine	adult		female	lactating	farm	no	no	no	no	yes	no	no	no	yes	no	no	liquid manure	slurry	no					Composite	nc
N0935	2009-06-02	Mahajanga	Ambondrona	Animal	bovine	adult		female	dry cow	farm	no	no	no	no	yes	no	no	no	yes	no	no	liquid manure	slurry	no					Composite	nc
N0936	2009-06-02	Mahajanga	Ambondrona	Animal	bovine	adult		female	lactating	farm	no	no	no	no	yes	no	no	no	yes	no	no	liquid manure	slurry	no					Composite	nc
N0937	2009-06-09	Mahajanga	Ambondrona	Animal	bovine	adult		female	dry cow	farm	no	no	no	no	yes	no	no	no	yes	no	no	liquid manure	slurry	no					Composite	nc
N0938	2009-06-09	Mahajanga	Ambondrona	Animal	bovine	adult		female	lactating	farm	no	no	no	no	yes	no	no	no	yes	no	no	liquid manure	slurry	no					Composite	nc
N0939	2009-04-09	Mahajanga	Tsararano Ambony	Animal	bovine	adult		female	lactating	farm	yes	no	no	no	yes	no	no	no	no	no	no	liquid manure	slurry	no					Composite	nc
N0940	2009-04-20	Mahajanga	Tsararano Ambony	Animal	bovine	adult		female	lactating	farm	yes	no	no	no	yes	no	no	no	no	no	no	liquid manure	slurry	no					Composite	nc
N0941	2009-04-27	Mahajanga	Tsararano Ambony	Animal	bovine	adult		female	lactating	farm	yes	no	no	no	yes	no	no	no	no	no	no	liquid manure	slurry	no					Composite	nc
N0942	2009-05-04	Mahajanga	Tsararano Ambony	Animal	bovine	adult		female	lactating	farm	yes	no	no	no	yes	no	no	no	no	no	no	liquid manure	slurry	no					Composite	nc
N0943	2009-05-11	Mahajanga	Tsararano Ambony	Animal	bovine	adult		female	lactating	farm	yes	no	no	no	yes	no	no	no	no	no	no	liquid manure	slurry	no					Composite	nc
N0944	2009-06-01	Mahajanga	Tsararano Ambony	Animal	bovine	adult		female	lactating	farm	yes	no	no	no	yes	no	no	no	no	no	no	liquid manure	slurry	no					Composite	nc
N0945	2009-06-08	Mahajanga	Tsararano Ambony	Animal	bovine	adult		female	lactating	farm	yes	no	no	no	yes	no	no	no	no	no	no	liquid manure	slurry	no					Composite	nc
N0946	2009-04-09	Mahajanga	Tsararano Ambony	Animal	bovine	adult		male&female		farm	no	no	no	no	yes	no	no	no	no	no	no	liquid manure	slurry	no					Composite	nc
N0947	2009-04-09	Mahajanga	Tsararano Ambony	Animal	bovine	adult		female	lactating	farm	no	no	no	no	yes	no	no	no	no	no	no	liquid manure	slurry	no					Composite	nc
N0948	2009-04-20	Mahajanga	Tsararano Ambony	Animal	bovine	adult		male&female		farm	no	no	no	no	yes	no	no	no	no	no	no	liquid manure	slurry	no					Composite	nc
N0949	2009-04-20	Mahajanga	Tsararano Ambony	Animal	bovine	adult		female	lactating	farm	no	no	no	no	yes	no	no	no	no	no	no	liquid manure	slurry	no					Composite	nc
N0950	2009-04-27	Mahajanga	Tsararano Ambony	Animal	bovine	adult		male&female		farm	no	no	no	no	yes	no	no	no	no	no	no	liquid manure	slurry	no					Composite	nc
N0951	2009-04-27	Mahajanga	Tsararano Ambony	Animal	bovine	adult		female	lactating	farm	no	no	no	no	yes	no	no	no	no	no	no	liquid manure	slurry	no					Composite	nc
N0952	2009-05-04	Mahajanga	Tsararano Ambony	Animal	bovine	adult		male&female		farm	no	no	no	no	yes	no	no	no	no	no	no	liquid manure	slurry	no					Composite	nc
N0953	2009-05-04	Mahajanga	Tsararano Ambony	Animal	bovine	adult		female	lactating	farm	no	no	no	no	yes	no	no	no	no	no	no	liquid manure	slurry	no					Composite	nc
N0954	2009-05-11	Mahajanga	Tsararano Ambony	Animal	bovine	adult		male&female		farm	no	no	no	no	yes	no	no	no	no	no	no	liquid manure	slurry	no					Composite	nc
N0955	2009-05-11	Mahajanga	Tsararano Ambony	Animal	bovine	adult		female	lactating	farm	no	no	no	no	yes	no	no	no	no	no	no	liquid manure	slurry	no					Composite	nc
N0956	2009-06-01	Mahajanga	Tsararano Ambony	Animal	bovine	adult		male&female		farm	no	no	no	no	yes	no	no	no	no	no	no	liquid manure	slurry	no					Composite	nc
N0957	2009-06-01	Mahajanga	Tsararano Ambony	Animal	bovine	adult		female	lactating	farm	no	no	no	no	yes	no	no	no	no	no	no	liquid manure	slurry	no					Composite	nc
N0958	2009-06-08	Mahajanga	Tsararano Ambony	Animal	bovine	adult		male&female		farm	no	no	no	no	yes	no	no	no	no	no	no	liquid manure	slurry	no					Composite	nc
N0959	2009-06-08	Mahajanga	Tsararano Ambony	Animal	bovine	adult		female	lactating	farm	no	no	no	no	yes	no	no	no	no	no	no	liquid manure	slurry	no					Composite	nc
N0960	2009-03-11	Mahajanga	Belobaka	Animal	bovine	adult		female	lactating	farm	no	no	no	no	yes	no	no	no	no	yes	yes	liquid manure	slurry	no					Composite	nc
N0961	2009-03-18	Mahajanga	Belobaka	Animal	bovine	adult		female	lactating	farm	no	no	no	no	yes	no	no	no	no	yes	yes	liquid manure	slurry	no					Composite	nc
N0962	2009-03-25	Mahajanga	Belobaka	Animal	bovine	calf		male&female		farm	no	no	no	no	yes	no	no	no	no	yes	yes	liquid manure	slurry	no					Composite	nc
N0963	2009-03-25	Mahajanga	Belobaka	Animal	bovine	adult		female	lactating	farm	no	no	no	no	yes	no	no	no	no	yes	yes	liquid manure	slurry	no					Composite	nc
N0964	2009-04-03	Mahajanga	Belobaka	Animal	bovine	calf		male&female		farm	no	no	no	no	yes	no	no	no	no	yes	yes	liquid manure	slurry	no					Composite	nc
N0965	2009-04-03	Mahajanga	Belobaka	Animal	bovine	adult		female	lactating	farm	no	no	no	no	yes	no	no	no	no	yes	yes	liquid manure	slurry	no					Composite	nc
N0967	2009-04-08	Mahajanga	Belobaka	Animal	bovine	adult		female	lactating	farm	no	no	no	no	yes	no	no	no	no	yes	yes	liquid manure	slurry	no					Composite	nc
N0968	2009-04-22	Mahajanga	Belobaka	Animal	bovine	calf		male&female		farm	no	no	no	no	yes	no	no	no	no	yes	yes	liquid manure	slurry	no					Composite	nc
N0969	2009-04-22	Mahajanga	Belobaka	Animal	bovine	adult		female	lactating	farm	no	no	no	no	yes	no	no	no	no	yes	yes	liquid manure	slurry	no					Composite	nc
N0970	2009-04-29	Mahajanga	Belobaka	Animal	bovine	calf		male&female		farm	no	no	no	no	yes	no	no	no	no	yes	yes	liquid manure	slurry	no					Composite	nc
N0971	2009-04-29	Mahajanga	Belobaka	Animal	bovine	adult		female	lactating	farm	no	no	no	no	yes	no	no	no	no	yes	yes	liquid manure	slurry	no					Composite	nc
N0972	2009-05-06	Mahajanga	Belobaka	Animal	bovine	calf		male&female		farm	no	no	no	no	yes	no	no	no	no	yes	yes	liquid manure	slurry	no					Composite	nc
N0973	2009-05-06	Mahajanga	Belobaka	Animal	bovine	adult		female	lactating	farm	no	no	no	no	yes	no	no	no	no	yes	yes	liquid manure	slurry	no					Composite	nc
N0974	2009-05-13	Mahajanga	Belobaka	Animal	bovine	calf		male&female		farm	no	no	no	no	yes	no	no	no	no	yes	yes	liquid manure	slurry	no					Composite	nc
N0975	2009-05-13	Mahajanga	Belobaka	Animal	bovine	adult		female	lactating	farm	no	no	no	no	yes	no	no	no	no	yes	yes	liquid manure	slurry	no					Composite	nc
N0976	2009-06-03	Mahajanga	Belobaka	Animal	bovine	calf		male&female		farm	no	no	no	no	yes	no	no	no	no	yes	yes	liquid manure	slurry	no					Composite	nc
N0977	2009-06-03	Mahajanga	Belobaka	Animal	bovine	adult		female	lactating	farm	no	no	no	no	yes	no	no	no	no	yes	yes	liquid manure	slurry	no					Composite	nc
N0978	2009-06-17	Mahajanga	Belobaka	Animal	bovine	calf		male&female		farm	no	no	no	no	yes	no	no	no	no	yes	yes	liquid manure	slurry	no					Composite	nc
N0979	2009-06-17	Mahajanga	Belobaka	Animal	bovine	adult		female	lactating	farm	no	no	no	no	yes	no	no	no	no	yes	yes	liquid manure	slurry	no					Composite	nc
N0980	2009-03-18	Mahajanga	Belobaka	Animal	bovine	young		male&female		farm	no	no	no	no	yes	no	no	no	no	no	no	manure							Composite	nc
N0981	2009-03-18	Mahajanga	Belobaka	Animal	bovine	adult		male&female		farm	no	no	no	no	yes	no	no	no	no	no	no	manure							Composite	nc
N0982	2009-03-18	Mahajanga	Belobaka	Animal	bovine	adult		male&female		farm	no	no	no	no	yes	no	no	no	no	no	no	manure							Composite	nc
N0983	2009-03-18	Mahajanga	Belobaka	Animal	bovine	young		male&female		farm	no	no	no	no	yes	no	no	no	no	no	no	manure							Composite	nc
N0984	2009-03-25	Mahajanga	Belobaka	Animal	bovine	young		male&female		farm	no	no	no	no	yes	no	no	no	no	no	no	manure							Composite	nc
N0985	2009-03-25	Mahajanga	Belobaka	Animal	bovine	adult		male&female		farm	no	no	no	no	yes	no	no	no	no	no	no	manure							Composite	nc
N0987	2009-03-25	Mahajanga	Belobaka	Animal	bovine	young		male&female		farm	no	no	no	no	yes	no	no	no	no	no	no	manure							Composite	nc
N0988	2009-04-03	Mahajanga	Belobaka	Animal	bovine	young		male&female		farm	no	no	no	no	yes	no	no	no	no	no	no	manure							Composite	nc
N0989	2009-04-03	Mahajanga	Belobaka	Animal	bovine	adult		male&female		farm	no	no	no	no	yes	no	no	no	no	no	no	manure							Composite	nc
N0990	2009-04-03	Mahajanga	Belobaka	Animal	bovine	adult		male&female		farm	no	no	no	no	yes	no	no	no	no	no	no	manure							Composite	nc
N0991	2009-04-03	Mahajanga	Belobaka	Animal	bovine	young		male&female		farm	no	no	no	no	yes	no	no	no	no	no	no	manure							Composite	nc
N0992	2009-04-08	Mahajanga	Belobaka	Animal	bovine	young		male&female		farm	no	no	no	no	yes	no	no	no	no	no	no	manure							Composite	nc
N0993	2009-04-08	Mahajanga	Belobaka	Animal	bovine	adult		male&female		farm	no	no	no	no	yes	no	no	no	no	no	no	manure							Composite	nc
N0994	2009-04-08	Mahajanga	Belobaka	Animal	bovine	adult		male&female		farm	no	no	no	no	yes	no	no	no	no	no	no	manure							Composite	nc
N0995	2009-04-08	Mahajanga	Belobaka	Animal	bovine	young		male&female		farm	no	no	no	no	yes	no	no	no	no	no	no	manure							Composite	nc
N0996	2009-04-22	Mahajanga	Belobaka	Animal	bovine	young		male&female		farm	no	no	no	no	yes	no	no	no	no	no	no	manure							Composite	nc
N0997	2009-04-22	Mahajanga	Belobaka	Animal	bovine	adult		male&female		farm	no	no	no	no	yes	no	no	no	no	no	no	manure							Composite	nc
N0998	2009-04-22	Mahajanga	Belobaka	Animal	bovine	adult		male&female		farm	no	no	no	no	yes	no	no	no	no	no	no	manure							Composite	nc
N0999	2009-04-22	Mahajanga	Belobaka	Animal	bovine	young		male&female		farm	no	no	no	no	yes	no	no	no	no	no	no	manure							Composite	nc
N1000	2009-04-29	Mahajanga	Belobaka	Animal	bovine	young		male&female		farm	no	no	no	no	yes	no	no	no	no	no	no	manure							Composite	nc
N1001	2009-04-29	Mahajanga	Belobaka	Animal	bovine	adult		male&female		farm	no	no	no	no	yes	no	no	no	no	no	no	manure							Composite	nc
N1002	2009-04-29	Mahajanga	Belobaka	Animal	bovine	adult		male&female		farm	no	no	no	no	yes	no	no	no	no	no	no	manure							Composite	nc
N1003	2009-04-29	Mahajanga	Belobaka	Animal	bovine	young		male&female		farm	no	no	no	no	yes	no	no	no	no	no	no	manure							Composite	nc
N1004	2009-05-06	Mahajanga	Belobaka	Animal	bovine	young		male&female		farm	no	no	no	no	yes	no	no	no	no	no	no	manure							Composite	nc
N1005	2009-05-06	Mahajanga	Belobaka	Animal	bovine	adult		male&female		farm	no	no	no	no	yes	no	no	no	no	no	no	manure							Composite	nc
N1006	2009-05-06	Mahajanga	Belobaka	Animal	bovine	adult		male&female		farm	no	no	no	no	yes	no	no	no	no	no	no	manure							Composite	nc
N1007	2009-05-06	Mahajanga	Belobaka	Animal	bovine	young		male&female		farm	no	no	no	no	yes	no	no	no	no	no	no	manure							Composite	nc
N1008	2009-05-13	Mahajanga	Belobaka	Animal	bovine	young		male&female		farm	no	no	no	no	yes	no	no	no	no	no	no	manure							Composite	nc
N1009	2009-05-13	Mahajanga	Belobaka	Animal	bovine	adult		male&female		farm	no	no	no	no	yes	no	no	no	no	no	no	manure							Composite	nc
N1010	2009-05-13	Mahajanga	Belobaka	Animal	bovine	adult		male&female		farm	no	no	no	no	yes	no	no	no	no	no	no	manure							Composite	nc
N1011	2009-05-13	Mahajanga	Belobaka	Animal	bovine	young		male&female		farm	no	no	no	no	yes	no	no	no	no	no	no	manure							Composite	nc
N1012	2009-06-03	Mahajanga	Belobaka	Animal	bovine	young		male&female		farm	no	no	no	no	yes	no	no	no	no	no	no	manure							Composite	nc
N1013	2009-06-03	Mahajanga	Belobaka	Animal	bovine	adult		male&female		farm	no	no	no	no	yes	no	no	no	no	no	no	manure							Composite	nc
N1014	2009-06-03	Mahajanga	Belobaka	Animal	bovine	adult		male&female		farm	no	no	no	no	yes	no	no	no	no	no	no	manure							Composite	nc
N1015	2009-06-03	Mahajanga	Belobaka	Animal	bovine	young		male&female		farm	no	no	no	no	yes	no	no	no	no	no	no	manure							Composite	nc
N1016	2009-06-17	Mahajanga	Belobaka	Animal	bovine	young		male&female		farm	no	no	no	no	yes	no	no	no	no	no	no	manure							Composite	nc
N1017	2009-06-17	Mahajanga	Belobaka	Animal	bovine	adult		male&female		farm	no	no	no	no	yes	no	no	no	no	no	no	manure							Composite	nc
N1018	2009-06-17	Mahajanga	Belobaka	Animal	bovine	adult		male&female		farm	no	no	no	no	yes	no	no	no	no	no	no	manure							Composite	nc
N1019	2009-06-17	Mahajanga	Belobaka	Animal	bovine	young		male&female		farm	no	no	no	no	yes	no	no	no	no	no	no	manure							Composite	nc
N1020	2009-03-14	Mahajanga	Ampitilova	Animal	bovine	adult		female	lactating	farm	yes	no	no	no	yes	no	no	no	no	no	no	manure							Composite	nc
N1021	2009-03-14	Mahajanga	Ampitilova	Animal	bovine			male&female		farm	yes	no	no	no	yes	no	no	no	no	no	no	manure							Composite	nc
N1022	2009-03-21	Mahajanga	Ampitilova	Animal	bovine	adult		female	lactating	farm	yes	no	no	no	yes	no	no	no	no	no	no	manure							Composite	nc
N1023	2009-03-21	Mahajanga	Ampitilova	Animal	bovine			male&female		farm	yes	no	no	no	yes	no	no	no	no	no	no	manure							Composite	nc
N1024	2009-03-28	Mahajanga	Ampitilova	Animal	bovine	adult		female	lactating	farm	yes	no	no	no	yes	no	no	no	no	no	no	manure							Composite	nc
N1025	2009-03-28	Mahajanga	Ampitilova	Animal	bovine			male&female		farm	yes	no	no	no	yes	no	no	no	no	no	no	manure							Composite	nc
N1026	2009-04-04	Mahajanga	Ampitilova	Animal	bovine	adult		female	lactating	farm	yes	no	no	no	yes	no	no	no	no	no	no	manure							Composite	nc
N1027	2009-04-04	Mahajanga	Ampitilova	Animal	bovine			male&female		farm	yes	no	no	no	yes	no	no	no	no	no	no	manure							Composite	nc
N1028	2009-04-11	Mahajanga	Ampitilova	Animal	bovine	adult		female	lactating	farm	yes	no	no	no	yes	no	no	no	no	no	no	manure							Composite	nc
N1029	2009-04-11	Mahajanga	Ampitilova	Animal	bovine			male&female		farm	yes	no	no	no	yes	no	no	no	no	no	no	manure							Composite	nc
N1030	2009-04-25	Mahajanga	Ampitilova	Animal	bovine	adult		female	lactating	farm	yes	no	no	no	yes	no	no	no	no	no	no	manure							Composite	nc
N1031	2009-04-25	Mahajanga	Ampitilova	Animal	bovine			male&female		farm	yes	no	no	no	yes	no	no	no	no	no	no	manure							Composite	nc
N1032	2009-05-02	Mahajanga	Ampitilova	Animal	bovine	adult		female	lactating	farm	yes	no	no	no	yes	no	no	no	no	no	no	manure							Composite	nc
N1033	2009-05-02	Mahajanga	Ampitilova	Animal	bovine			male&female		farm	yes	no	no	no	yes	no	no	no	no	no	no	manure							Composite	nc
N1034	2009-05-09	Mahajanga	Ampitilova	Animal	bovine	adult		female	lactating	farm	yes	no	no	no	yes	no	no	no	no	no	no	manure							Composite	nc
N1035	2009-05-09	Mahajanga	Ampitilova	Animal	bovine			male&female		farm	yes	no	no	no	yes	no	no	no	no	no	no	manure							Composite	nc
N1036	2009-05-16	Mahajanga	Ampitilova	Animal	bovine	adult		female	lactating	farm	yes	no	no	no	yes	no	no	no	no	no	no	manure							Composite	nc
N1037	2009-05-16	Mahajanga	Ampitilova	Animal	bovine			male&female		farm	yes	no	no	no	yes	no	no	no	no	no	no	manure							Composite	nc
N1038	2009-05-23	Mahajanga	Ampitilova	Animal	bovine	adult		female	lactating	farm	yes	no	no	no	yes	no	no	no	no	no	no	manure							Composite	nc
N1039	2009-05-23	Mahajanga	Ampitilova	Animal	bovine			male&female		farm	yes	no	no	no	yes	no	no	no	no	no	no	manure							Composite	nc
N1040	2009-05-30	Mahajanga	Ampitilova	Animal	bovine	adult		female	lactating	farm	yes	no	no	no	yes	no	no	no	no	no	no	manure							Composite	nc
N1041	2009-05-30	Mahajanga	Ampitilova	Animal	bovine			male&female		farm	yes	no	no	no	yes	no	no	no	no	no	no	manure							Composite	nc
N1042	2009-03-24	Mahajanga	Ambondrona	Animal	bovine	adult		male&female		farm	no	no	no	no	yes	no	no	no	no	no	no	manure							Composite	nc
N1043	2009-03-31	Mahajanga	Ambondrona	Animal	bovine	adult		male&female		farm	no	no	no	no	yes	no	no	no	no	no	no	manure							Composite	nc
N1044	2009-04-08	Mahajanga	Ambondrona	Animal	bovine	adult		male&female		farm	no	no	no	no	yes	no	no	no	no	no	no	manure							Composite	nc
N1045	2009-04-22	Mahajanga	Ambondrona	Animal	bovine	adult		male&female		farm	no	no	no	no	yes	no	no	no	no	no	no	manure							Composite	nc
N1046	2009-04-29	Mahajanga	Ambondrona	Animal	bovine	adult		male&female		farm	no	no	no	no	yes	no	no	no	no	no	no	manure							Composite	nc
N1047	2009-05-06	Mahajanga	Ambondrona	Animal	bovine	adult		male&female		farm	no	no	no	no	yes	no	no	no	no	no	no	manure							Composite	nc
N1048	2009-05-13	Mahajanga	Ambondrona	Animal	bovine	adult		male&female		farm	no	no	no	no	yes	no	no	no	no	no	no	manure							Composite	nc
N1049	2009-06-03	Mahajanga	Ambondrona	Animal	bovine	adult		male&female		farm	no	no	no	no	yes	no	no	no	no	no	no	manure							Composite	nc
N1050	2009-06-17	Mahajanga	Ambondrona	Animal	bovine	adult		male&female		farm	no	no	no	no	yes	no	no	no	no	no	no	manure							Composite	nc
